# Supplementary material for: Asymmetric apical domain states of mitochondrial Hsp60 coordinate substrate engagement and chaperonin assembly
Source: Nat Struct Mol Biol. 2024 Jul 1;31(12):1848–58. doi: 10.1038/s41594-024-01352-0 (PMC11638070; doi:10.1038/s41594-024-01352-0)
Supplement: Supplementary file 4 — Statistical source data. [file 41594_2024_1352_MOESM4_ESM.xlsx]

## Sheet: Fig. 1b
Source Data for Fig. 1b | Normalized SEC-MALS traces.
1 representative biological replicate
*dRI = differential refractive index
mtHsp60 WT				mtHsp60 WT + ATP		mtHsp60 V72I				mtHsp60 V72I + ATP
Elution volume (mL)	Normalized dRI	Elution volume (mL)	Molecular Weight (Da)	Elution volume (mL)	Normalized dRI	Elution volume (mL)	Normalized dRI	Elution volume (mL)	Molecular Weight (Da)	Elution volume (mL)	Normalized dRI
8.0033	5.6451e-05	10.1025	59779.3	8.0033	0	8.00117	0.00854084	8.70058	377782	8.00118	0
8.00681	1.67568e-05	10.1058	59552.2	8.00681	8.07296e-05	8.00468	0.00875191	8.70386	377693	8.00468	0.000118326
8.01032	0	10.1091	59394.7	8.01032	0.000238405	8.00819	0.00896128	8.70713	377770	8.00819	0.000227515
8.01383	3.16274e-05	10.1124	59303.2	8.01383	0.000422447	8.0117	0.00915043	8.71041	378154	8.0117	0.00031332
8.01734	6.5502e-05	10.1157	59131.9	8.01734	0.000518819	8.01521	0.00929776	8.71369	378337	8.01521	0.000342038
8.02085	0.00013191	10.1189	58914.3	8.02085	0.000515997	8.01872	0.00942182	8.71696	378105	8.01872	0.0004966
8.02436	0.000289024	10.1222	58727	8.02436	0.000513175	8.02223	0.00968656	8.72024	377683	8.02223	0.000819886
8.02786	0.000345745	10.1255	58655.7	8.02787	0.000504522	8.02574	0.0101236	8.72351	377506	8.02574	0.00101508
8.03137	0.000352779	10.1288	58581.8	8.03137	0.000471865	8.02924	0.0104689	8.72679	377402	8.02925	0.0010771
8.03488	0.000351621	10.132	58473	8.03488	0.00043539	8.03275	0.0106339	8.73007	377288	8.03275	0.00109177
8.03839	0.000350463	10.1353	58357.8	8.03839	0.00042689	8.03626	0.0107257	8.73334	377224	8.03626	0.00110643
8.0419	0.000306473	10.1386	58291.6	8.0419	0.00046033	8.03977	0.0108564	8.73662	377255	8.03977	0.00116007
8.04541	0.000277863	10.1419	58222.5	8.04541	0.00048642	8.04328	0.0110424	8.73989	377310	8.04328	0.00128761
8.04892	0.00028937	10.1451	58125.1	8.04892	0.000498087	8.04679	0.0112766	8.74317	377305	8.04679	0.00143145
8.05243	0.000360029	10.1484	58035.4	8.05243	0.000498372	8.0503	0.0115266	8.74645	376996	8.0503	0.00155725
8.05593	0.000378094	10.1517	57970.8	8.05594	0.000498658	8.05381	0.0117411	8.74972	376554	8.05381	0.0016076
8.05944	0.000376909	10.155	57975.7	8.05944	0.000541779	8.05731	0.0119228	8.753	376204	8.05732	0.00161556
8.06295	0.000375724	10.1582	57947.7	8.06295	0.000687605	8.06082	0.0120902	8.75627	376068	8.06082	0.0016302
8.06646	0.000336449	10.1615	57859.8	8.06646	0.000885326	8.06433	0.0122385	8.75955	376151	8.06433	0.00163547
8.06997	0.000356977	10.1648	57717	8.06997	0.00101432	8.06784	0.0123239	8.76283	376448	8.06784	0.00164073
8.07348	0.000440971	10.1681	57515.4	8.07348	0.00110836	8.07135	0.0124103	8.7661	376718	8.07135	0.00173382
8.07699	0.000675667	10.1713	57303.2	8.07699	0.00110955	8.07486	0.0125959	8.76938	376755	8.07486	0.00198725
8.0805	0.000908096	10.1746	57152.8	8.0805	0.00110437	8.07837	0.0129492	8.77265	376431	8.07837	0.00224067
8.084	0.000986144	10.1779	57048.1	8.08401	0.00109919	8.08188	0.0132965	8.77593	376154	8.08188	0.0023732
8.08751	0.000968863	10.1812	57040.5	8.08751	0.00108659	8.08539	0.0135132	8.7792	376144	8.08539	0.0023859
8.09102	0.000951582	10.1844	57027.8	8.09102	0.00110921	8.08889	0.0136294	8.78248	376199	8.0889	0.00239094
8.09453	0.000915499	10.1877	57001.1	8.09453	0.00112142	8.0924	0.0137266	8.78576	376158	8.0924	0.00239599
8.09804	0.000893382	10.191	56975.9	8.09804	0.00112991	8.09591	0.0139119	8.78903	376057	8.09591	0.00242985
8.10155	0.000887319	10.1943	56936.5	8.10155	0.00116038	8.09942	0.0141383	8.79231	375919	8.09942	0.00253421
8.10506	0.000882691	10.1976	56892.3	8.10506	0.00121117	8.10293	0.014373	8.79558	375833	8.10293	0.00261433
8.10857	0.000878064	10.2008	56823.5	8.10857	0.0012764	8.10644	0.0146303	8.79886	375753	8.10644	0.00268379
8.11208	0.000858691	10.2041	56768.1	8.11208	0.00133482	8.10995	0.0148912	8.80214	375655	8.10995	0.00280526
8.11558	0.000786997	10.2074	56712.3	8.11559	0.00141309	8.11346	0.0151544	8.80541	375581	8.11346	0.00290243
8.11909	0.000795274	10.2107	56639.5	8.11909	0.00156005	8.11696	0.015369	8.80869	375609	8.11697	0.00297274
8.1226	0.00086422	10.2139	56556.8	8.1226	0.00166976	8.12047	0.0156041	8.81196	375755	8.12047	0.00303894
8.12611	0.000934636	10.2172	56474.8	8.12611	0.00168631	8.12398	0.0158516	8.81524	376023	8.12398	0.00311473
8.12962	0.00107812	10.2205	56428.6	8.12962	0.00168938	8.12749	0.0160433	8.81852	376133	8.12749	0.00336478
8.13313	0.00122725	10.2238	56408.3	8.13313	0.00168923	8.131	0.0164437	8.82179	376162	8.131	0.00366208
8.13664	0.0012962	10.227	56386.1	8.13664	0.00168909	8.13451	0.0169081	8.82507	376083	8.13451	0.00371593
8.14015	0.00129389	10.2303	56347	8.14015	0.0016913	8.13802	0.0171861	8.82834	375957	8.13802	0.003725
8.14365	0.00129158	10.2336	56270.2	8.14366	0.00169351	8.14153	0.0173322	8.83162	375968	8.14153	0.00373405
8.14716	0.00127705	10.2369	56143.1	8.14716	0.00172849	8.14503	0.0174375	8.8349	375999	8.14504	0.00380318
8.15067	0.00121678	10.2401	56015.5	8.15067	0.00177407	8.14854	0.0175842	8.83817	376006	8.14854	0.00392572
8.15418	0.00118567	10.2434	55891.1	8.15418	0.00178929	8.15205	0.0177947	8.84145	375984	8.15205	0.00402593
8.15769	0.00123245	10.2467	55758.1	8.15769	0.00180493	8.15556	0.0180882	8.84472	375980	8.15556	0.00412408
8.1612	0.00131442	10.25	55649.4	8.1612	0.00183311	8.15907	0.0183826	8.848	376056	8.15907	0.00419865
8.16471	0.0013156	10.2532	55649.2	8.16471	0.00187322	8.16258	0.0186206	8.85128	376078	8.16258	0.00424372
8.16822	0.00130823	10.2565	55713.8	8.16822	0.00197556	8.16609	0.0188132	8.85455	375943	8.16609	0.00426085
8.17172	0.00130085	10.2598	55751.6	8.17173	0.00219646	8.1696	0.0190013	8.85783	375943	8.1696	0.0042663
8.17523	0.00126212	10.2631	55789	8.17523	0.00240934	8.17311	0.0191658	8.8611	376088	8.17311	0.00427172
8.17874	0.00132366	10.2663	55849.7	8.17874	0.00252599	8.17661	0.0193141	8.86438	376128	8.17662	0.0042774
8.18225	0.00150065	10.2696	55907.5	8.18225	0.00256687	8.18012	0.0194668	8.86765	376059	8.18012	0.00443126
8.18576	0.00170708	10.2729	55979	8.18576	0.00258523	8.18363	0.0198029	8.87093	376025	8.18363	0.00468013
8.18927	0.00185321	10.2762	55935.2	8.18927	0.00260359	8.18714	0.0202461	8.87421	375970	8.18714	0.00483452
8.19278	0.00189959	10.2794	55884.9	8.19278	0.00262873	8.19065	0.0205709	8.87748	375842	8.19065	0.00484328
8.19629	0.00191436	10.2827	55874.2	8.19629	0.00264269	8.19416	0.0208295	8.88076	375751	8.19416	0.00484315
8.19979	0.0018897	10.286	55892.9	8.1998	0.00264724	8.19767	0.0209985	8.88403	375766	8.19767	0.00484304
8.2033	0.00186503	10.2893	55941.5	8.20331	0.00264942	8.20118	0.0211579	8.88731	375717	8.20118	0.00481983
8.20681	0.0018233	10.2926	55980.1	8.20681	0.0026516	8.20468	0.0213714	8.89059	375650	8.20469	0.0048673
8.21032	0.00183447	10.2958	55977.7	8.21032	0.00266693	8.20819	0.0216289	8.89386	375640	8.20819	0.00497444
8.21383	0.00185146	10.2991	55980.8	8.21383	0.00272798	8.2117	0.021906	8.89714	375681	8.2117	0.00507803
8.21734	0.00185293	10.3024	56002.5	8.21734	0.00278259	8.21521	0.0222285	8.90041	375693	8.21521	0.00517789
8.22085	0.0018544	10.3057	55986.2	8.22085	0.00281759	8.21872	0.022593	8.90369	375583	8.21872	0.00528675
8.22436	0.00188548	10.3089	55986.9	8.22436	0.00296182	8.22223	0.0229464	8.90697	375422	8.22223	0.00538285
8.22787	0.00193721	10.3122	56008.2	8.22787	0.00312314	8.22574	0.0233035	8.91024	375410	8.22574	0.00543655
8.23137	0.00198501	10.3155	55990.4	8.23138	0.00317016	8.22925	0.0236298	8.91352	375503	8.22925	0.00546166
8.23488	0.00205442	10.3188	55878.1	8.23488	0.00320147	8.23275	0.0238604	8.91679	375462	8.23276	0.00564042
8.23839	0.00223876	10.322	55792.6	8.23839	0.00320421	8.23626	0.0242337	8.92007	375378	8.23626	0.00595039
8.2419	0.00229352	10.3253	55727.3	8.2419	0.00320525	8.23977	0.0248111	8.92335	375538	8.23977	0.00616108
8.24541	0.002316	10.3286	55655.9	8.24541	0.00320629	8.24328	0.0252702	8.92662	375797	8.24328	0.00615878
8.24892	0.00232234	10.3319	55582	8.24892	0.00321384	8.24679	0.0256258	8.9299	375743	8.24679	0.00615649
8.25243	0.00229447	10.3351	55526	8.25243	0.00323489	8.2503	0.025939	8.93317	375568	8.2503	0.00615087
8.25594	0.00226659	10.3384	55493.7	8.25594	0.0032408	8.25381	0.0262526	8.93645	375504	8.25381	0.00624612
8.25944	0.00224128	10.3417	55506.5	8.25945	0.00324565	8.25732	0.0266662	8.93972	375454	8.25732	0.00637843
8.26295	0.00226746	10.345	55428.1	8.26295	0.00326696	8.26083	0.0270781	8.943	375417	8.26083	0.00652099
8.26646	0.00231698	10.3482	55354.2	8.26646	0.00328865	8.26433	0.0274819	8.94628	375466	8.26434	0.00661246
8.26997	0.00237462	10.3515	55269.3	8.26997	0.00332963	8.26784	0.0278962	8.94955	375565	8.26784	0.00668436
8.27348	0.0023706	10.3548	55096.3	8.27348	0.0033995	8.27135	0.0283184	8.95283	375523	8.27135	0.00674055
8.27699	0.00236659	10.3581	54951.6	8.27699	0.00356469	8.27486	0.0287306	8.9561	375342	8.27486	0.00675028
8.2805	0.00234992	10.3613	54863.4	8.2805	0.00379978	8.27837	0.0291193	8.95938	375187	8.27837	0.0067665
8.28401	0.00236962	10.3646	54792.8	8.28401	0.00392895	8.28188	0.0294968	8.96266	375317	8.28188	0.00678333
8.28751	0.00249479	10.3679	54712.6	8.28752	0.0039831	8.28539	0.0298591	8.96593	375505	8.28539	0.0068751
8.29102	0.00270718	10.3712	54645.4	8.29103	0.0039836	8.2889	0.0303751	8.96921	375558	8.2889	0.00715336
8.29453	0.00289914	10.3744	54587.5	8.29453	0.0039841	8.2924	0.0311234	8.97248	375547	8.29241	0.00741584
8.29804	0.00301843	10.3777	54480.7	8.29804	0.00397824	8.29591	0.0318226	8.97576	375450	8.29591	0.00752949
8.30155	0.00302272	10.381	54440	8.30155	0.00397516	8.29942	0.0324412	8.97904	375204	8.29942	0.00756525
8.30506	0.00302214	10.3843	54435.5	8.30506	0.00398764	8.30293	0.0330243	8.98231	375051	8.30293	0.00759248
8.30857	0.00301161	10.3876	54486.6	8.30857	0.00400761	8.30644	0.0335078	8.98559	374933	8.30644	0.00767206
8.31208	0.00300108	10.3908	54539.7	8.31208	0.00402975	8.30995	0.0340262	8.98886	374915	8.30995	0.00777869
8.31559	0.00298436	10.3941	54530.3	8.31559	0.00407593	8.31346	0.0346315	8.99214	374887	8.31346	0.00789332
8.31909	0.00298396	10.3974	54544.9	8.3191	0.00412787	8.31697	0.0353141	8.99542	374823	8.31697	0.00802985
8.3226	0.00298391	10.4007	54595.5	8.3226	0.00413817	8.32047	0.0360328	8.99869	374827	8.32048	0.00823029
8.32611	0.00297742	10.4039	54674.5	8.32611	0.00414659	8.32398	0.0368281	9.00197	374761	8.32398	0.00844353
8.32962	0.00297094	10.4072	54763.9	8.32962	0.00421911	8.32749	0.0377047	9.00524	374653	8.32749	0.0085944
8.33313	0.00300072	10.4105	54798.6	8.33313	0.00438473	8.331	0.0385762	9.00852	374573	8.331	0.00874278
8.33664	0.0030773	10.4138	54866.9	8.33664	0.00450805	8.33451	0.0394405	9.01179	374525	8.33451	0.00889577
8.34015	0.00313645	10.417	54830.4	8.34015	0.00454326	8.33802	0.0402621	9.01507	374704	8.33802	0.00909966
8.34366	0.00327336	10.4203	54684.9	8.34366	0.00454273	8.34153	0.0410803	9.01835	375223	8.34153	0.00949087
8.34716	0.00341598	10.4236	54540.1	8.34717	0.0045422	8.34504	0.0421899	9.02162	375898	8.34504	0.00985695
8.35067	0.00344324	10.4269	54404.5	8.35067	0.00453877	8.34855	0.0434102	9.0249	376602	8.34855	0.0100443
8.35418	0.00345319	10.4301	54305.1	8.35418	0.00450969	8.35205	0.0445058	9.02817	377012	8.35206	0.0101553
8.35769	0.00344001	10.4334	54245.7	8.35769	0.00450052	8.35556	0.0455602	9.03145	376905	8.35556	0.0102516
8.3612	0.00342682	10.4367	54195.6	8.3612	0.00456339	8.35907	0.0466365	9.03473	376757	8.35907	0.0104231
8.36471	0.00339529	10.44	54195.7	8.36471	0.0046443	8.36258	0.0478387	9.038	376756	8.36258	0.0106697
8.36822	0.00338271	10.4432	54239.5	8.36822	0.00468407	8.36609	0.049143	9.04128	376854	8.36609	0.0109594
8.37173	0.00343688	10.4465	54294.1	8.37173	0.00469566	8.3696	0.0505008	9.04455	376893	8.3696	0.011235
8.37523	0.00343535	10.4498	54358.3	8.37524	0.00470118	8.37311	0.0519462	9.04783	376663	8.37311	0.0114732
8.37874	0.00343382	10.4531	54407.8	8.37875	0.00471022	8.37662	0.0535196	9.05111	376519	8.37662	0.0117176
8.38225	0.00342874	10.4563	54500.6	8.38225	0.0047881	8.38012	0.0551027	9.05438	376519	8.38013	0.0119375
8.38576	0.00339704	10.4596	54466.2	8.38576	0.00500275	8.38363	0.0566437	9.05766	376479	8.38363	0.0121298
8.38927	0.00339858	10.4629	54542.3	8.38927	0.00519055	8.38714	0.0582412	9.06093	376179	8.38714	0.0123162
8.39278	0.00349993	10.4662	54649.6	8.39278	0.00529438	8.39065	0.0598525	9.06421	375885	8.39065	0.0125708
8.39629	0.00373892	10.4695	54769.9	8.39629	0.00533639	8.39416	0.0615558	9.06749	375919	8.39416	0.0130242
8.3998	0.00402496	10.4727	54838.8	8.3998	0.00534533	8.39767	0.0636238	9.07076	376111	8.39767	0.0135192
8.40331	0.00419579	10.476	54830.6	8.40331	0.00535427	8.40118	0.065839	9.07404	376421	8.40118	0.0139706
8.40681	0.00423372	10.4793	54806.5	8.40682	0.00536076	8.40469	0.0680223	9.07731	376546	8.40469	0.0143646
8.41032	0.00424329	10.4826	54723.7	8.41032	0.00536215	8.40819	0.0702286	9.08059	376190	8.4082	0.0146167
8.41383	0.00424125	10.4858	54618.1	8.41383	0.00535245	8.4117	0.0724152	9.08386	375737	8.4117	0.0148984
8.41734	0.00423921	10.4891	54340.6	8.41734	0.00534274	8.41521	0.0747076	9.08714	375081	8.41521	0.0152499
8.42085	0.00424825	10.4924	54161.2	8.42085	0.0053324	8.41872	0.0771408	9.09042	374486	8.41872	0.0156221
8.42436	0.00430276	10.4957	54235.9	8.42436	0.00536385	8.42223	0.0797064	9.09369	374037	8.42223	0.016049
8.42787	0.00438108	10.4989	54388	8.42787	0.00545104	8.42574	0.0825172	9.09697	373658	8.42574	0.0165057
8.43138	0.00444695	10.5022	54506.8	8.43138	0.00553911	8.42925	0.0856178			8.42925	0.0170181
8.43488	0.00449791	10.5055	54547.8	8.43489	0.00561213	8.43276	0.0888679			8.43276	0.0175747
8.43839	0.00454515	10.5088	54441.5	8.43839	0.00578996	8.43627	0.0921248			8.43627	0.0181377
8.4419	0.00461822	10.512	54326.7	8.4419	0.00599216	8.43977	0.0953952			8.43978	0.0186719
8.44541	0.00467421	10.5153	54183	8.44541	0.0061049	8.44328	0.0986582			8.44328	0.0191609
8.44892	0.00479393	10.5186	54097.7	8.44892	0.00616332	8.44679	0.101958			8.44679	0.0198525
8.45243	0.00501712	10.5219	54061.4	8.45243	0.00617176	8.4503	0.10568			8.4503	0.0206842
8.45594	0.00516503	10.5251	54071.7	8.45594	0.00617036	8.45381	0.109712			8.45381	0.0213818
8.45945	0.00526025	10.5284	53972.6	8.45945	0.00616897	8.45732	0.113701			8.45732	0.0220038
8.46295	0.00535439	10.5317	53913.1	8.46296	0.00617664	8.46083	0.117802			8.46083	0.0226495
8.46646	0.00539025	10.535	53932.4	8.46647	0.00621948	8.46434	0.122033			8.46434	0.0233341
8.46997	0.00541523	10.5382	53994.5	8.46997	0.00624994	8.46784	0.126509			8.46785	0.0240671
8.47348	0.00548385	10.5415	54043.4	8.47348	0.00628176	8.47135	0.131182			8.47135	0.0248926
8.47699	0.00558143	10.5448	54127.9	8.47699	0.00633236	8.47486	0.135908			8.47486	0.0257776
8.4805	0.00572018	10.5481	54274	8.4805	0.00638092	8.47837	0.140866			8.47837	0.0267132
8.48401	0.00585939	10.5513	54447.8	8.48401	0.00642759	8.48188	0.146194			8.48188	0.0276442
8.48752	0.00596133	10.5546	54615.6	8.48752	0.0065067	8.48539	0.151783			8.48539	0.0285375
8.49103	0.0060407	10.5579	54800.3	8.49103	0.00673306	8.4889	0.157276			8.4889	0.0294146
8.49453	0.00612468	10.5612	54815.6	8.49454	0.00700363	8.49241	0.162621			8.49241	0.0303189
8.49804	0.00628411	10.5645	54785.5	8.49804	0.00715369	8.49591	0.168029			8.49592	0.0312749
8.50155	0.0065241	10.5677	54720.2	8.50155	0.00724208	8.49942	0.173642			8.49943	0.0323663
8.50506	0.00687958	10.571	54642.6	8.50506	0.00728563	8.50293	0.179685			8.50293	0.0336962
8.50857	0.00721109	10.5743	54411.3	8.50857	0.00731599	8.50644	0.186152			8.50644	0.0350051
8.51208	0.00746136	10.5776	54158.2	8.51208	0.00735217	8.50995	0.192649			8.50995	0.036211
8.51559	0.00769298	10.5808	54091.6	8.51559	0.00742426	8.51346	0.199242			8.51346	0.03739
8.5191	0.00783401	10.5841	54046	8.5191	0.00750851	8.51697	0.205943			8.51697	0.0385484
8.5226	0.00793603	10.5874	54016.8	8.52261	0.00756257	8.52048	0.212717			8.52048	0.039761
8.52611	0.00808123	10.5907	53914.9	8.52611	0.00761734	8.52399	0.21966			8.52399	0.0410546
8.52962	0.00826705	10.5939	53441.4	8.52962	0.00770123	8.52749	0.226816			8.5275	0.0424745
8.53313	0.00843712	10.5972	52911.4	8.53313	0.00778965	8.531	0.234423			8.531	0.0440525
8.53664	0.0086217			8.53664	0.00789446	8.53451	0.242535			8.53451	0.0457157
8.54015	0.00880955			8.54015	0.00798907	8.53802	0.251651			8.53802	0.0473932
8.54366	0.0090076			8.54366	0.00812039	8.54153	0.260647			8.54153	0.0490529
8.54717	0.00925366			8.54717	0.00837369	8.54504	0.26866			8.54504	0.0506585
8.55067	0.00954556			8.55068	0.00859196	8.54855	0.276626			8.54855	0.0522611
8.55418	0.00985402			8.55419	0.0087237	8.55206	0.284689			8.55206	0.0539773
8.55769	0.0102553			8.55769	0.00882082	8.55556	0.29303			8.55557	0.0559916
8.5612	0.0107121			8.5612	0.00889719	8.55907	0.301857			8.55907	0.0580264
8.56471	0.0110722			8.56471	0.00899741	8.56258	0.310726			8.56258	0.0599756
8.56822	0.0113729			8.56822	0.00907821	8.56609	0.319883			8.56609	0.0619653
8.57173	0.0116441			8.57173	0.00914724	8.5696	0.329575			8.5696	0.0639618
8.57524	0.0119092			8.57524	0.00927359	8.57311	0.339427			8.57311	0.0660784
8.57875	0.0121928			8.57875	0.00943067	8.57662	0.349161			8.57662	0.0682404
8.58225	0.0125038			8.58226	0.00954312	8.58013	0.358575			8.58013	0.0704597
8.58576	0.0129029			8.58576	0.00963816	8.58363	0.3681			8.58364	0.0728198
8.58927	0.0133269			8.58927	0.00976916	8.58714	0.378136			8.58715	0.0752773
8.59278	0.0137146			8.59278	0.00992618	8.59065	0.388659			8.59065	0.0776968
8.59629	0.0140944			8.59629	0.0101246	8.59416	0.399239			8.59416	0.0800163
8.5998	0.0144323			8.5998	0.0104156	8.59767	0.409429			8.59767	0.0822958
8.60331	0.0148088			8.60331	0.0107016	8.60118	0.41937			8.60118	0.0846692
8.60682	0.0152615			8.60682	0.0109171	8.60469	0.429461			8.60469	0.0872112
8.61032	0.0158609			8.61033	0.0111002	8.6082	0.439968			8.6082	0.0900418
8.61383	0.0165564			8.61383	0.0112247	8.61171	0.451118			8.61171	0.0929221
8.61734	0.0171671			8.61734	0.0113406	8.61521	0.462575			8.61522	0.0956714
8.62085	0.0177281			8.62085	0.0114813	8.61872	0.473956			8.61872	0.098398
8.62436	0.0182643			8.62436	0.0116161	8.62223	0.484902			8.62223	0.101081
8.62787	0.0187426			8.62787	0.0117585	8.62574	0.495531			8.62574	0.103816
8.63138	0.01922			8.63138	0.0119101	8.62925	0.506323			8.62925	0.106644
8.63489	0.0197729			8.63489	0.0120755	8.63276	0.51714			8.63276	0.10959
8.63839	0.0204051			8.6384	0.0122952	8.63627	0.528197			8.63627	0.112717
8.6419	0.0210748			8.6419	0.0125238	8.63978	0.539865			8.63978	0.115976
8.64541	0.021717			8.64541	0.0127468	8.64328	0.552015			8.64329	0.119293
8.64892	0.0223588			8.64892	0.0129614	8.64679	0.564421			8.64679	0.122518
8.65243	0.0230175			8.65243	0.0132836	8.6503	0.576415			8.6503	0.12558
8.65594	0.0236693			8.65594	0.0136512	8.65381	0.587537			8.65381	0.128597
8.65945	0.0243701			8.65945	0.0139269	8.65732	0.598013			8.65732	0.131667
8.66296	0.0251851			8.66296	0.014179	8.66083	0.608407			8.66083	0.135061
8.66647	0.0261111			8.66647	0.0143694	8.66434	0.619497			8.66434	0.138547
8.66997	0.0269816			8.66998	0.0145416	8.66785	0.630836			8.66785	0.141853
8.67348	0.0277854			8.67348	0.0147684	8.67135	0.641804			8.67136	0.145175
8.67699	0.0285979			8.67699	0.0149963	8.67486	0.652809			8.67487	0.148488
8.6805	0.0293918			8.6805	0.0152286	8.67837	0.664057			8.67837	0.151797
8.68401	0.0302056			8.68401	0.0155148	8.68188	0.675619			8.68188	0.1552
8.68752	0.0310584			8.68752	0.0158121	8.68539	0.687905			8.68539	0.158656
8.69103	0.0319565			8.69103	0.0160637	8.6889	0.700764			8.6889	0.162159
8.69454	0.0329372			8.69454	0.0162968	8.69241	0.713426			8.69241	0.165725
8.69804	0.0339038			8.69805	0.0165568	8.69592	0.725538			8.69592	0.169271
8.70155	0.0348142			8.70155	0.0168272	8.69943	0.737158			8.69943	0.172656
8.70506	0.0357169			8.70506	0.0172175	8.70293	0.74808			8.70294	0.175784
8.70857	0.0366282			8.70857	0.0177187	8.70644	0.758188			8.70644	0.178817
8.71208	0.0376203			8.71208	0.0181277	8.70995	0.76794			8.70995	0.181959
8.71559	0.0387164			8.71559	0.018453	8.71346	0.777798			8.71346	0.185342
8.7191	0.0399374			8.7191	0.0187424	8.71697	0.788413			8.71697	0.188832
8.72261	0.0411612			8.72261	0.0190052	8.72048	0.799175			8.72048	0.192172
8.72611	0.0423385			8.72612	0.0193073	8.72399	0.809171			8.72399	0.195405
8.72962	0.0434687			8.72962	0.0196111	8.7275	0.818946			8.7275	0.198483
8.73313	0.044502			8.73313	0.0199153	8.731	0.828393			8.73101	0.201413
8.73664	0.0455076			8.73664	0.0202452	8.73451	0.837555			8.73451	0.204281
8.74015	0.046575			8.74015	0.0205347	8.73802	0.846562			8.73802	0.2073
8.74366	0.047718			8.74366	0.0208223	8.74153	0.855336			8.74153	0.210912
8.74717	0.0489028			8.74717	0.0211793	8.74504	0.864362			8.74504	0.214499
8.75068	0.0500981			8.75068	0.0215552	8.74855	0.873973			8.74855	0.217639
8.75419	0.0512886			8.75419	0.0219105	8.75206	0.883368			8.75206	0.220626
8.75769	0.0524589			8.7577	0.0223156	8.75557	0.891922			8.75557	0.223376
8.7612	0.0535982			8.7612	0.0228351	8.75907	0.899666			8.75908	0.225898
8.76471	0.0547387			8.76471	0.0233157	8.76258	0.906717			8.76259	0.22827
8.76822	0.055891			8.76822	0.0237051	8.76609	0.913497			8.76609	0.230662
8.77173	0.057134			8.77173	0.0240532	8.7696	0.920431			8.7696	0.233275
8.77524	0.0584175			8.77524	0.0243388	8.77311	0.928027			8.77311	0.235796
8.77875	0.0596523			8.77875	0.0246494	8.77662	0.935046			8.77662	0.238107
8.78226	0.0608822			8.78226	0.0249705	8.78013	0.941124			8.78013	0.240318
8.78576	0.0620825			8.78577	0.0253075	8.78364	0.947091			8.78364	0.242395
8.78927	0.0632329			8.78927	0.0256526	8.78715	0.952886			8.78715	0.244399
8.79278	0.0643896			8.79278	0.026013	8.79065	0.958407			8.79066	0.246291
8.79629	0.0655691			8.79629	0.0263581	8.79416	0.963431			8.79416	0.24809
8.7998	0.0668121			8.7998	0.0266597	8.79767	0.968148			8.79767	0.249811
8.80331	0.0680551			8.80331	0.0269661	8.80118	0.972826			8.80118	0.251452
8.80682	0.069204			8.80682	0.0272765	8.80469	0.977281			8.80469	0.252911
8.81033	0.0703115			8.81033	0.0276277	8.8082	0.981217			8.8082	0.25414
8.81383	0.0713522			8.81384	0.0281008	8.81171	0.984461			8.81171	0.255246
8.81734	0.0724092			8.81734	0.0285768	8.81522	0.987119			8.81522	0.256264
8.82085	0.0735267			8.82085	0.0289731	8.81872	0.989588			8.81873	0.25723
8.82436	0.0747305			8.82436	0.0293154	8.82223	0.992018			8.82223	0.258364
8.82787	0.0759972			8.82787	0.0295926	8.82574	0.994502			8.82574	0.259396
8.83138	0.0771557			8.83138	0.0298574	8.82925	0.996548			8.82925	0.260113
8.83489	0.0782336			8.83489	0.0301212	8.83276	0.997918			8.83276	0.260642
8.8384	0.0792351			8.8384	0.0303825	8.83627	0.998901			8.83627	0.260943
8.84191	0.0801847			8.84191	0.0306591	8.83978	0.999535			8.83978	0.26115
8.84541	0.0811203			8.84542	0.0309576	8.84329	1			8.84329	0.26133
8.84892	0.0820686			8.84892	0.0312353	8.84679	0.999938			8.8468	0.261377
8.85243	0.0830582			8.85243	0.0315253	8.8503	0.999877			8.85031	0.261379
8.85594	0.0840009			8.85594	0.0318116	8.85381	0.999706			8.85381	0.261242
8.85945	0.084868			8.85945	0.0320728	8.85732	0.998969			8.85732	0.261106
8.86296	0.0856687			8.86296	0.0323161	8.86083	0.997793			8.86083	0.260748
8.86647	0.0864172			8.86647	0.0326596	8.86434	0.99623			8.86434	0.260248
8.86998	0.0871603			8.86998	0.0330366	8.86785	0.994371			8.86785	0.259626
8.87348	0.0879276			8.87349	0.0333183	8.87136	0.992214			8.87136	0.258891
8.87699	0.0887379			8.87699	0.0335463	8.87487	0.989756			8.87487	0.258257
8.8805	0.0895834			8.8805	0.033723	8.87837	0.987261			8.87838	0.257654
8.88401	0.0903318			8.88401	0.0338735	8.88188	0.984652			8.88188	0.256759
8.88752	0.0909572			8.88752	0.0340159	8.88539	0.981512			8.88539	0.255629
8.89103	0.0915075			8.89103	0.0341463	8.8889	0.977865			8.8889	0.254325
8.89454	0.0919813			8.89454	0.034295	8.89241	0.973883			8.89241	0.252939
8.89805	0.092435			8.89805	0.034476	8.89592	0.96965			8.89592	0.251556
8.90155	0.0928987			8.90156	0.0346417	8.89943	0.965243			8.89943	0.250134
8.90506	0.0933855			8.90506	0.0347741	8.90294	0.960633			8.90294	0.248598
8.90857	0.0938731			8.90857	0.0348658	8.90644	0.955719			8.90645	0.24689
8.91208	0.0942809			8.91208	0.0349341	8.90995	0.950337			8.90995	0.24505
8.91559	0.094632			8.91559	0.0350294	8.91346	0.944565			8.91346	0.243187
8.9191	0.0948752			8.9191	0.0352586	8.91697	0.938658			8.91697	0.241304
8.92261	0.0950048			8.92261	0.0355281	8.92048	0.932689			8.92048	0.23934
8.92612	0.0951831			8.92612	0.035705	8.92399	0.926076			8.92399	0.237257
8.92963	0.0954472			8.92963	0.0358133	8.9275	0.919214			8.9275	0.235192
8.93313	0.0957706			8.93314	0.0358381	8.93101	0.912639			8.93101	0.233207
8.93664	0.0960301			8.93664	0.0358629	8.93451	0.905951			8.93452	0.231076
8.94015	0.0962142			8.94015	0.0358659	8.93802	0.899004			8.93803	0.228766
8.94366	0.0961997			8.94366	0.0358684	8.94153	0.891741			8.94153	0.226409
8.94717	0.0961852			8.94717	0.0358674	8.94504	0.884329			8.94504	0.223997
8.95068	0.0961382			8.95068	0.0358665	8.94855	0.876581			8.94855	0.221556
8.95419	0.0960289			8.95419	0.0358204	8.95206	0.868518			8.95206	0.219116
8.9577	0.0959421			8.9577	0.0358044	8.95557	0.860619			8.95557	0.2166
8.9612	0.0958308			8.96121	0.0358038	8.95908	0.852659			8.95908	0.213941
8.96471	0.095681			8.96471	0.0358032	8.96259	0.844282			8.96259	0.210646
8.96822	0.0954776			8.96822	0.0357915	8.96609	0.835644			8.9661	0.207409
8.97173	0.09524			8.97173	0.0358232	8.9696	0.827043			8.9696	0.204837
8.97524	0.0950102			8.97524	0.0358688	8.97311	0.818665			8.97311	0.202283
8.97875	0.0947659			8.97875	0.0358867	8.97662	0.810409			8.97662	0.199664
8.98226	0.09449			8.98226	0.0358635	8.98013	0.802167			8.98013	0.19708
8.98577	0.0942765			8.98577	0.0358403	8.98364	0.793772			8.98364	0.194652
8.98927	0.0940208			8.98928	0.0357243	8.98715	0.785101			8.98715	0.192207
8.99278	0.0936295			8.99278	0.0355665	8.99066	0.776272			8.99066	0.189498
8.99629	0.0931813			8.99629	0.0354175	8.99416	0.767313			8.99417	0.186595
8.9998	0.0927048			8.9998	0.0352659	8.99767	0.758224			8.99767	0.183652
9.00331	0.0921671			9.00331	0.035147	9.00118	0.749091			9.00118	0.180846
9.00682	0.0915938			9.00682	0.0350496	9.00469	0.740033			9.00469	0.178198
9.01033	0.09102			9.01033	0.0349152	9.0082	0.731168			9.0082	0.175507
9.01384	0.0904733			9.01384	0.0347313	9.01171	0.722279			9.01171	0.172672
9.01735	0.0899417			9.01735	0.0345415	9.01522	0.713178			9.01522	0.169738
9.02085	0.089331			9.02086	0.0344061	9.01873	0.703223			9.01873	0.166855
9.02436	0.0886816			9.02436	0.0343472	9.02223	0.692527			9.02224	0.16412
9.02787	0.0880168			9.02787	0.0343489	9.02574	0.682294			9.02575	0.161483
9.03138	0.0873492			9.03138	0.034325	9.02925	0.673087			9.02925	0.158815
9.03489	0.0867301			9.03489	0.0343012	9.03276	0.66439			9.03276	0.156086
9.0384	0.0861841			9.0384	0.0341454	9.03627	0.65555			9.03627	0.153467
9.04191	0.0856461			9.04191	0.0339277	9.03978	0.646659			9.03978	0.150941
9.04542	0.0850204			9.04542	0.0337145	9.04329	0.638051			9.04329	0.148355
9.04892	0.0843202			9.04893	0.0335119	9.0468	0.629475			9.0468	0.14578
9.05243	0.0835501			9.05243	0.0333067	9.05031	0.620858			9.05031	0.143239
9.05594	0.0827413			9.05594	0.0331232	9.05381	0.612364			9.05382	0.140696
9.05945	0.0819376			9.05945	0.0329215	9.05732	0.603876			9.05732	0.138175
9.06296	0.0811341			9.06296	0.0327359	9.06083	0.595545			9.06083	0.135616
9.06647	0.0802933			9.06647	0.0325726	9.06434	0.587153			9.06434	0.132966
9.06998	0.079417			9.06998	0.0324086	9.06785	0.57848			9.06785	0.130368
9.07349	0.0785488			9.07349	0.0322172	9.07136	0.569556			9.07136	0.127925
9.07699	0.0776995			9.077	0.0320222	9.07487	0.560679			9.07487	0.125637
9.0805	0.0768829			9.0805	0.0319534	9.07838	0.55236			9.07838	0.123426
9.08401	0.076111			9.08401	0.0319078	9.08188	0.544641			9.08189	0.121212
9.08752	0.0753481			9.08752	0.031774	9.08539	0.537169			9.08539	0.119012
9.09103	0.0746156			9.09103	0.0315753	9.0889	0.529624			9.0889	0.116969
9.09454	0.0739393			9.09454	0.0313327	9.09241	0.522031			9.09241	0.115033
9.09805	0.073183			9.09805	0.0310838	9.09592	0.514701			9.09592	0.112893
9.10156	0.072355			9.10156	0.0308388	9.09943	0.507359			9.09943	0.110555
9.10507	0.0715189			9.10507	0.0306053	9.10294	0.499724			9.10294	0.108259
9.10857	0.070648			9.10858	0.0303967	9.10645	0.49194			9.10645	0.106085
9.11208	0.0697508			9.11208	0.0302426	9.10995	0.484124			9.10996	0.104071
9.11559	0.0688562			9.11559	0.030067	9.11346	0.476673			9.11347	0.102188
9.1191	0.0680151			9.1191	0.0298602	9.11697	0.469413			9.11697	0.100253
9.12261	0.0671929			9.12261	0.0296676	9.12048	0.461555			9.12048	0.09821
9.12612	0.066338			9.12612	0.0294547	9.12399	0.453698			9.12399	0.096192
9.12963	0.0654818			9.12963	0.0292838	9.1275	0.446363			9.1275	0.0943251
9.13314	0.0646288			9.13314	0.0292732	9.13101	0.439413			9.13101	0.0925428
9.13664	0.0638141			9.13665	0.0292505	9.13452	0.432929			9.13452	0.0907813
9.14015	0.0630663			9.14015	0.0292278	9.13803	0.426491			9.13803	0.0889649
9.14366	0.0624082			9.14366	0.0291143	9.14153	0.419881			9.14154	0.0872397
9.14717	0.0618222			9.14717	0.0289536	9.14504	0.413204			9.14504	0.0857454
9.15068	0.061203			9.15068	0.0287482	9.14855	0.406712			9.14855	0.0842644
9.15419	0.060544			9.15419	0.0285484	9.15206	0.400412			9.15206	0.0827472
9.1577	0.0598072			9.1577	0.0283828	9.15557	0.394141			9.15557	0.0811961
9.16121	0.0589885			9.16121	0.0282153	9.15908	0.387977			9.15908	0.0795849
9.16471	0.0581815			9.16472	0.0280169	9.16259	0.381931			9.16259	0.0780378
9.16822	0.0573973			9.16822	0.0278306	9.1661	0.376042			9.1661	0.0765685
9.17173	0.0566155			9.17173	0.0276831	9.1696	0.370283			9.16961	0.0750347
9.17524	0.055858			9.17524	0.0275747	9.17311	0.364402			9.17311	0.0734366
9.17875	0.0551331			9.17875	0.0274807	9.17662	0.358354			9.17662	0.0718569
9.18226	0.0544005			9.18226	0.0273948	9.18013	0.352342			9.18013	0.0703966
9.18577	0.0536963			9.18577	0.0273957	9.18364	0.346632			9.18364	0.0691385
9.18928	0.0530651			9.18928	0.0274357	9.18715	0.341377			9.18715	0.0679934
9.19279	0.0524539			9.19279	0.0274499	9.19066	0.336374			9.19066	0.0668511
9.19629	0.0518301			9.1963	0.0273964	9.19417	0.331377			9.19417	0.0657079
9.1998	0.0513212			9.1998	0.027343	9.19767	0.326391			9.19768	0.0647012
9.20331	0.0508286			9.20331	0.0271891	9.20118	0.321591			9.20119	0.0637396
9.20682	0.0502117			9.20682	0.0270298	9.20469	0.316974			9.20469	0.0626205
9.21033	0.0495824			9.21033	0.0268858	9.2082	0.312172			9.2082	0.0614072
9.21384	0.0489228			9.21384	0.0267837	9.21171	0.307139			9.21171	0.0601675
9.21735	0.0482003			9.21735	0.0266908	9.21522	0.302064			9.21522	0.0589866
9.22086	0.0475337			9.22086	0.0265986	9.21873	0.29724			9.21873	0.0579163
9.22436	0.046935			9.22437	0.0265433	9.22224	0.292813			9.22224	0.056883
9.22787	0.0463843			9.22787	0.0264872	9.22575	0.288399			9.22575	0.055852
9.23138	0.0458597			9.23138	0.0264224	9.22925	0.2838			9.22926	0.0547637
9.23489	0.0453312			9.23489	0.0263811	9.23276	0.27912			9.23276	0.0536855
9.2384	0.0447826			9.2384	0.0264059	9.23627	0.274599			9.23627	0.0527459
9.24191	0.0442128			9.24191	0.0265609	9.23978	0.270449			9.23978	0.0518552
9.24542	0.0437046			9.24542	0.0266983	9.24329	0.26653			9.24329	0.0509179
9.24893	0.0432656			9.24893	0.0266966	9.2468	0.262609			9.2468	0.0500297
9.25243	0.0429554			9.25244	0.0266949	9.25031	0.258599			9.25031	0.0493029
9.25594	0.0427002			9.25594	0.0266774	9.25382	0.254417			9.25382	0.0486032
9.25945	0.0423622			9.25945	0.026642	9.25732	0.250075			9.25733	0.0478354
9.26296	0.0420003			9.26296	0.026616	9.26083	0.245996			9.26083	0.0470294
9.26647	0.0415712			9.26647	0.0266105	9.26434	0.242302			9.26434	0.0461747
9.26998	0.0410738			9.26998	0.0266028	9.26785	0.238627			9.26785	0.0453255
9.27349	0.0406304			9.27349	0.0266005	9.27136	0.234995			9.27136	0.0445587
9.277	0.0402117			9.277	0.0266081	9.27487	0.231426			9.27487	0.0438516
9.2805	0.0397725			9.28051	0.0266212	9.27838	0.227811			9.27838	0.0431119
9.28401	0.0393237			9.28402	0.0266716	9.28189	0.224093			9.28189	0.0423625
9.28752	0.0388711			9.28752	0.0267325	9.28539	0.220392			9.2854	0.0416681
9.29103	0.0384733			9.29103	0.0268046	9.2889	0.216899			9.28891	0.041076
9.29454	0.038171			9.29454	0.0269937	9.29241	0.213708			9.29241	0.0405474
9.29805	0.0379183			9.29805	0.0272285	9.29592	0.210709			9.29592	0.0400104
9.30156	0.0376992			9.30156	0.0273334	9.29943	0.207711			9.29943	0.0394371
9.30507	0.0375207			9.30507	0.0273726	9.30294	0.204714			9.30294	0.0389998
9.30858	0.0374323			9.30858	0.027412	9.30645	0.201856			9.30645	0.0386685
9.31208	0.0372738			9.31209	0.0274199	9.30996	0.199112			9.30996	0.0381701
9.31559	0.0370281			9.31559	0.0274262	9.31347	0.196196			9.31347	0.0375415
9.3191	0.03678			9.3191	0.0274658	9.31697	0.193046			9.31698	0.0369073
9.32261	0.0364601			9.32261	0.0275131	9.32048	0.189803			9.32048	0.0363354
9.32612	0.03613			9.32612	0.0275915	9.32399	0.18665			9.32399	0.0358645
9.32963	0.035853			9.32963	0.0276936	9.3275	0.183742			9.3275	0.0354523
9.33314	0.0356537			9.33314	0.0277963	9.33101	0.18098			9.33101	0.0349985
9.33665	0.0354847			9.33665	0.0278607	9.33452	0.178157			9.33452	0.0344984
9.34015	0.0353022			9.34016	0.0279234	9.33803	0.175237			9.33803	0.0340277
9.34366	0.0351044			9.34366	0.0280445	9.34154	0.172349			9.34154	0.0336062
9.34717	0.0348893			9.34717	0.0282556	9.34504	0.169676			9.34505	0.0331831
9.35068	0.0346754			9.35068	0.0285116	9.34855	0.16718			9.34855	0.0327201
9.35419	0.034567			9.35419	0.0287144	9.35206	0.164696			9.35206	0.0322464
9.3577	0.0345429			9.3577	0.0288993	9.35557	0.162083			9.35557	0.0319478
9.36121	0.0345658			9.36121	0.0290222	9.35908	0.159536			9.35908	0.0317758
9.36472	0.0345688			9.36472	0.0290584	9.36259	0.157222			9.36259	0.0314914
9.36822	0.0345203			9.36823	0.0291256	9.3661	0.15498			9.3661	0.0311583
9.37173	0.0344719			9.37174	0.0292196	9.36961	0.152678			9.36961	0.0308219
9.37524	0.0342829			9.37524	0.02931	9.37311	0.150321			9.37312	0.0304752
9.37875	0.0341134			9.37875	0.0294256	9.37662	0.147921			9.37663	0.0301583
9.38226	0.0339731			9.38226	0.029528	9.38013	0.14559			9.38013	0.0299069
9.38577	0.0338767			9.38577	0.0296499	9.38364	0.143339			9.38364	0.0296696
9.38928	0.0338108			9.38928	0.0298109	9.38715	0.141021			9.38715	0.0293747
9.39279	0.0337161			9.39279	0.0299608	9.39066	0.138581			9.39066	0.0290845
9.3963	0.0336032			9.3963	0.0300809	9.39417	0.136126			9.39417	0.0288617
9.3998	0.0335034			9.39981	0.0302871	9.39768	0.133881			9.39768	0.0287283
9.40331	0.0334792			9.40331	0.0305984	9.40119	0.13192			9.40119	0.028589
9.40682	0.0334947			9.40682	0.0308337	9.40469	0.130111			9.4047	0.0283664
9.41033	0.033504			9.41033	0.0309691	9.4082	0.128282			9.4082	0.0282188
9.41384	0.0336256			9.41384	0.0310975	9.41171	0.126457			9.41171	0.0281953
9.41735	0.0337637			9.41735	0.031206	9.41522	0.124783			9.41522	0.0281717
9.42086	0.0337526			9.42086	0.031314	9.41873	0.123184			9.41873	0.0279779
9.42437	0.0337416			9.42437	0.0314295	9.42224	0.121386			9.42224	0.0277242
9.42787	0.0337151			9.42788	0.0315504	9.42575	0.119436			9.42575	0.0274553
9.43138	0.0336248			9.43138	0.031704	9.42926	0.117388			9.42926	0.0272653
9.43489	0.0335596			9.43489	0.0319084	9.43276	0.115364			9.43277	0.0271945
9.4384	0.0335548			9.4384	0.0321016	9.43627	0.113537			9.43627	0.0271238
9.44191	0.0335957			9.44191	0.0322141	9.43978	0.111796			9.43978	0.0269703
9.44542	0.0336206			9.44542	0.0323106	9.44329	0.109991			9.44329	0.026831
9.44893	0.0336405			9.44893	0.0324495	9.4468	0.108138			9.4468	0.0267089
9.45244	0.033655			9.45244	0.0326679	9.45031	0.106367			9.45031	0.026562
9.45594	0.0336694			9.45595	0.0330225	9.45382	0.104762			9.45382	0.0263675
9.45945	0.0336901			9.45946	0.0333301	9.45733	0.103233			9.45733	0.0261904
9.46296	0.033803			9.46296	0.0335319	9.46083	0.101667			9.46084	0.026098
9.46647	0.0340113			9.46647	0.0336972	9.46434	0.100101			9.46435	0.026127
9.46998	0.0342057			9.46998	0.0338015	9.46785	0.0986688			9.46785	0.0261523
9.47349	0.0343694			9.47349	0.0339177	9.47136	0.0973024			9.47136	0.0261524
9.477	0.0345418			9.477	0.0340419	9.47487	0.09589			9.47487	0.0260845
9.48051	0.0345712			9.48051	0.0341475	9.47838	0.0944186			9.47838	0.0260166
9.48402	0.0346007			9.48402	0.034263	9.48189	0.092865			9.48189	0.0258797
9.48752	0.0346133			9.48753	0.0344227	9.4854	0.0913694			9.4854	0.0257744
9.49103	0.0346662			9.49103	0.034556	9.48891	0.0900044			9.48891	0.0256914
9.49454	0.0347274			9.49454	0.0346796	9.49241	0.0886406			9.49242	0.0256477
9.49805	0.034802			9.49805	0.034836	9.49592	0.0871868			9.49592	0.0256593
9.50156	0.0348639			9.50156	0.0350177	9.49943	0.0857002			9.49943	0.0256809
9.50507	0.0349465			9.50507	0.0352231	9.50294	0.0843046			9.50294	0.0257179
9.50858	0.0350557			9.50858	0.0355167	9.50645	0.0830505			9.50645	0.0257507
9.51209	0.0351784			9.51209	0.0358345	9.50996	0.0818913			9.50996	0.025767
9.51559	0.0353001			9.5156	0.0360534	9.51347	0.0807554			9.51347	0.0257833
9.5191	0.0354976			9.5191	0.0362299	9.51698	0.0795773			9.51698	0.0259097
9.52261	0.0357811			9.52261	0.0363599	9.52048	0.078533			9.52049	0.0261427
9.52612	0.0359725			9.52612	0.0364676	9.52399	0.0776258			9.52399	0.0261452
9.52963	0.0360913			9.52963	0.0365755	9.5275	0.0765594			9.5275	0.0261363
9.53314	0.0361761			9.53314	0.0366998	9.53101	0.0753011			9.53101	0.0261274
9.53665	0.0362172			9.53665	0.036871	9.53452	0.0739576			9.53452	0.0261104
9.54016	0.0362488			9.54016	0.0370499	9.53803	0.0726458			9.53803	0.0261667
9.54366	0.0363145			9.54367	0.0372235	9.54154	0.0715366			9.54154	0.026295
9.54717	0.0364731			9.54718	0.0373881	9.54505	0.0705088			9.54505	0.026384
9.55068	0.0366582			9.55068	0.0375275	9.54855	0.0694199			9.54856	0.0264041
9.55419	0.036818			9.55419	0.0376595	9.55206	0.0682938			9.55207	0.0264515
9.5577	0.0369612			9.5577	0.0378415	9.55557	0.0671576			9.55557	0.0264977
9.56121	0.0370556			9.56121	0.0381549	9.55908	0.0660921			9.55908	0.0265015
9.56472	0.0371151			9.56472	0.0385024	9.56259	0.0651257			9.56259	0.0265036
9.56823	0.0372557			9.56823	0.0388087	9.5661	0.0641417			9.5661	0.0265442
9.57174	0.0375049			9.57174	0.0390881	9.56961	0.0630944			9.56961	0.0267522
9.57524	0.0378428			9.57525	0.0392615	9.57312	0.0621942			9.57312	0.0270414
9.57875	0.0381492			9.57875	0.0393712	9.57663	0.0614277			9.57663	0.0272198
9.58226	0.038365			9.58226	0.0395073	9.58013	0.060637			9.58014	0.0273511
9.58577	0.0385322			9.58577	0.0396781	9.58364	0.059761			9.58364	0.0273969
9.58928	0.0386429			9.58928	0.0398407	9.58715	0.0588284			9.58715	0.027412
9.59279	0.0387504			9.59279	0.0400125	9.59066	0.0579215			9.59066	0.027487
9.5963	0.0388731			9.5963	0.0401902	9.59417	0.0570818			9.59417	0.027598
9.59981	0.0390177			9.59981	0.0403952	9.59768	0.0562983			9.59768	0.027768
9.60331	0.0391547			9.60332	0.040616	9.60119	0.0554933			9.60119	0.0279226
9.60682	0.0392947			9.60682	0.0408299	9.6047	0.0546369			9.6047	0.0280297
9.61033	0.0394214			9.61033	0.0410432	9.6082	0.053757			9.60821	0.0282165
9.61384	0.0395359			9.61384	0.0413174	9.61171	0.0529477			9.61171	0.0284604
9.61735	0.0397179			9.61735	0.0416849	9.61522	0.0522844			9.61522	0.0286375
9.62086	0.0399615			9.62086	0.0419832	9.61873	0.0516702			9.61873	0.0287577
9.62437	0.0402144			9.62437	0.0422318	9.62224	0.0509767			9.62224	0.0289857
9.62788	0.0405478			9.62788	0.0424443	9.62575	0.0502976			9.62575	0.0294065
9.63138	0.0408629			9.63139	0.0426203	9.62926	0.0498284			9.62926	0.0297677
9.63489	0.0410741			9.6349	0.0428041	9.63277	0.0493809			9.63277	0.029937
9.6384	0.0412621			9.6384	0.0429971	9.63627	0.0487286			9.63628	0.030035
9.64191	0.0413919			9.64191	0.0432197	9.63978	0.0479682			9.63979	0.0301619
9.64542	0.0414981			9.64542	0.0434904	9.64329	0.0471582			9.64329	0.0303756
9.64893	0.0416393			9.64893	0.0437848	9.6468	0.0464439			9.6468	0.030631
9.65244	0.041836			9.65244	0.0440462	9.65031	0.0458936			9.65031	0.0309007
9.65595	0.0420896			9.65595	0.0442801	9.65382	0.0453245			9.65382	0.0311633
9.65946	0.0423241			9.65946	0.044498	9.65733	0.0446529			9.65733	0.0313793
9.66296	0.0425219			9.66297	0.0447636	9.66084	0.0440222			9.66084	0.0315982
9.66647	0.0426966			9.66647	0.0451257	9.66435	0.043441			9.66435	0.0318232
9.66998	0.0428077			9.66998	0.0455907	9.66785	0.0428621			9.66786	0.0320141
9.67349	0.0429538			9.67349	0.0460162	9.67136	0.0422395			9.67136	0.0322057
9.677	0.0432019			9.677	0.046388	9.67487	0.041593			9.67487	0.0324548
9.68051	0.0435571			9.68051	0.0467298	9.67838	0.0410403			9.67838	0.0328938
9.68402	0.0439758			9.68402	0.0469935	9.68189	0.0406389			9.68189	0.0333808
9.68753	0.0443371			9.68753	0.0472643	9.6854	0.0402822			9.6854	0.0337063
9.69103	0.0446314			9.69104	0.0475519	9.68891	0.0398679			9.68891	0.0339694
9.69454	0.0448455			9.69454	0.0478365	9.69242	0.0393749			9.69242	0.0342406
9.69805	0.0449823			9.69805	0.0481365	9.69592	0.0388112			9.69593	0.0345396
9.70156	0.0451336			9.70156	0.0484731	9.69943	0.0382924			9.69943	0.0348534
9.70507	0.0453361			9.70507	0.0488316	9.70294	0.0378084			9.70294	0.0352094
9.70858	0.0455445			9.70858	0.0491797	9.70645	0.0373468			9.70645	0.0356267
9.71209	0.0457661			9.71209	0.0495252	9.70996	0.0368915			9.70996	0.0360484
9.7156	0.0460057			9.7156	0.0498808	9.71347	0.036468			9.71347	0.036511
9.7191	0.046241			9.71911	0.0502615	9.71698	0.0360741			9.71698	0.0369951
9.72261	0.0465066			9.72262	0.0507562	9.72049	0.0356903			9.72049	0.0374432
9.72612	0.0467912			9.72612	0.0512645	9.72399	0.0353603			9.724	0.0378461
9.72963	0.0470762			9.72963	0.0516865	9.7275	0.0350433			9.72751	0.038237
9.73314	0.0474705			9.73314	0.0520712	9.73101	0.0346767			9.73101	0.0388459
9.73665	0.0479007			9.73665	0.0524332	9.73452	0.0344615			9.73452	0.0395677
9.74016	0.0482402			9.74016	0.0528206	9.73803	0.0343334			9.73803	0.0401282
9.74367	0.0485474			9.74367	0.0531984	9.74154	0.0340614			9.74154	0.0405605
9.74718	0.0488325			9.74718	0.0535817	9.74505	0.0337012			9.74505	0.040967
9.75068	0.0491028			9.75069	0.0539986	9.74856	0.0332612			9.74856	0.0414781
9.75419	0.0493361			9.75419	0.0544047	9.75207	0.0328438			9.75207	0.0420789
9.7577	0.0496213			9.7577	0.054839	9.75557	0.0325461			9.75558	0.042721
9.76121	0.0499781			9.76121	0.0553039	9.75908	0.032312			9.75908	0.043357
9.76472	0.0503464			9.76472	0.0557453	9.76259	0.0320709			9.76259	0.0439819
9.76823	0.0507046			9.76823	0.0562057	9.7661	0.0317746			9.7661	0.044618
9.77174	0.0510226			9.77174	0.0567188	9.76961	0.0314279			9.76961	0.0452505
9.77525	0.0513354			9.77525	0.057379	9.77312	0.0311028			9.77312	0.0458694
9.77875	0.051675			9.77876	0.0580752	9.77663	0.0307934			9.77663	0.0465046
9.78226	0.0520677			9.78226	0.0586824	9.78014	0.0304927			9.78014	0.0472131
9.78577	0.0525412			9.78577	0.0592543	9.78364	0.0301909			9.78365	0.0481109
9.78928	0.0531349			9.78928	0.0597765	9.78715	0.0300061			9.78715	0.0491266
9.79279	0.0537069			9.79279	0.0603009	9.79066	0.0299859			9.79066	0.0500954
9.7963	0.0542149			9.7963	0.0608437	9.79417	0.0299063			9.79417	0.0510343
9.79981	0.0546776			9.79981	0.0614247	9.79768	0.0297195			9.79768	0.051916
9.80332	0.0550801			9.80332	0.0620455	9.80119	0.029457			9.80119	0.0527788
9.80682	0.0555096			9.80683	0.0627268	9.8047	0.0291388			9.8047	0.053723
9.81033	0.0559548			9.81034	0.0634561	9.80821	0.0288982			9.80821	0.0547785
9.81384	0.0564517			9.81384	0.0641851	9.81171	0.0287556			9.81172	0.0559124
9.81735	0.0569925			9.81735	0.064914	9.81522	0.0286064			9.81523	0.0571793
9.82086	0.0575203			9.82086	0.0656442	9.81873	0.0283655			9.81873	0.0586103
9.82437	0.0580438			9.82437	0.0664093	9.82224	0.0281228			9.82224	0.0600407
9.82788	0.0585836			9.82788	0.0672959	9.82575	0.028021			9.82575	0.0614106
9.83139	0.0592021			9.83139	0.0682772	9.82926	0.0279863			9.82926	0.0628163
9.8349	0.0598668			9.8349	0.0692682	9.83277	0.0279012			9.83277	0.0642594
9.8384	0.0605492			9.83841	0.0702677	9.83628	0.0277534			9.83628	0.0658851
9.84191	0.0613788			9.84191	0.0712761	9.83979	0.027715			9.83979	0.0677617
9.84542	0.0622108			9.84542	0.0723098	9.84329	0.0278989			9.8433	0.0696312
9.84893	0.0629752			9.84893	0.0733694	9.8468	0.0278636			9.8468	0.0714804
9.85244	0.0637503			9.85244	0.0744785	9.85031	0.0278283			9.85031	0.0734099
9.85595	0.0645144			9.85595	0.0756719	9.85382	0.0277428			9.85382	0.0754378
9.85946	0.0653249			9.85946	0.0770003	9.85733	0.02752			9.85733	0.077631
9.86297	0.0661789			9.86297	0.078422	9.86084	0.0274351			9.86084	0.0799696
9.86647	0.067135			9.86648	0.0798434	9.86435	0.0274459			9.86435	0.0824021
9.86998	0.0682092			9.86998	0.0812973	9.86786	0.027446			9.86786	0.0849825
9.87349	0.0692721			9.87349	0.082792	9.87136	0.027446			9.87137	0.0877551
9.877	0.0703368			9.877	0.0843953	9.87487	0.0274491			9.87487	0.0906213
9.88051	0.0714715			9.88051	0.0861846	9.87838	0.0274842			9.87838	0.0935071
9.88402	0.0726534			9.88402	0.0881765	9.88189	0.0274797			9.88189	0.0964736
9.88753	0.0739321			9.88753	0.0902412	9.8854	0.0274752			9.8854	0.0996052
9.89104	0.0753182			9.89104	0.0923666	9.88891	0.0274665			9.88891	0.103067
9.89454	0.0769245			9.89455	0.0945776	9.89242	0.0275077			9.89242	0.106937
9.89805	0.0786555			9.89806	0.0968303	9.89593	0.0277452			9.89593	0.110936
9.90156	0.0803724			9.90156	0.0991954	9.89944	0.0280149			9.89944	0.114987
9.90507	0.0820966			9.90507	0.101706	9.90294	0.0282058			9.90295	0.119119
9.90858	0.0838364			9.90858	0.104356	9.90645	0.028313			9.90645	0.123303
9.91209	0.08569			9.91209	0.1072	9.90996	0.0284008			9.90996	0.127746
9.9156	0.0876644			9.9156	0.110264	9.91347	0.0285629			9.91347	0.132487
9.91911	0.0897917			9.91911	0.113483	9.91698	0.0287592			9.91698	0.137568
9.92262	0.0921074			9.92262	0.116875	9.92049	0.0289985			9.92049	0.143084
9.92612	0.0945904			9.92613	0.120403	9.924	0.0292495			9.924	0.148991
9.92963	0.0972066			9.92963	0.124065	9.92751	0.0295509			9.92751	0.155217
9.93314	0.0999036			9.93314	0.127932	9.93101	0.0299083			9.93102	0.161544
9.93665	0.102684			9.93665	0.132115	9.93452	0.0303416			9.93452	0.167896
9.94016	0.105628			9.94016	0.13647	9.93803	0.0308139			9.93803	0.174358
9.94367	0.108742			9.94367	0.140985	9.94154	0.0312121			9.94154	0.181026
9.94718	0.112146			9.94718	0.145695	9.94505	0.0315845			9.94505	0.18822
9.95069	0.115782			9.95069	0.150609	9.94856	0.0322255			9.94856	0.195718
9.95419	0.119564			9.9542	0.155879	9.95207	0.0330189			9.95207	0.203519
9.9577	0.123568			9.9577	0.161415	9.95558	0.0336359			9.95558	0.212017
9.96121	0.12771			9.96121	0.167226	9.95908	0.0341217			9.95909	0.220716
9.96472	0.132074			9.96472	0.173419	9.96259	0.0345977			9.96259	0.229484
9.96823	0.136678			9.96823	0.179936	9.9661	0.0351783			9.9661	0.238563
9.97174	0.141527			9.97174	0.186681	9.96961	0.0358932			9.96961	0.248005
9.97525	0.146761			9.97525	0.193547	9.97312	0.0366799			9.97312	0.257954
9.97876	0.152316			9.97876	0.20055	9.97663	0.0374802			9.97663	0.268398
9.98226	0.158007			9.98227	0.207795	9.98014	0.0382706			9.98014	0.279154
9.98577	0.163897			9.98578	0.215327	9.98365	0.0391031			9.98365	0.289862
9.98928	0.169934			9.98928	0.223369	9.98716	0.0399578			9.98716	0.30049
9.99279	0.176158			9.99279	0.231686	9.99066	0.0407937			9.99067	0.311317
9.9963	0.182747			9.9963	0.240312	9.99417	0.0416728			9.99417	0.322636
9.99981	0.189749			9.99981	0.249326	9.99768	0.0426113			9.99768	0.334653
10.0033	0.197197			10.0033	0.258564	10.0012	0.0437809			10.0012	0.346936
10.0068	0.204939			10.0068	0.268234	10.0047	0.0451169			10.0047	0.359399
10.0103	0.213001			10.0103	0.278186	10.0082	0.0463467			10.0082	0.372072
10.0138	0.221243			10.0138	0.288429	10.0117	0.0475343			10.0117	0.384946
10.0174	0.229674			10.0174	0.299175	10.0152	0.0486997			10.0152	0.398431
10.0209	0.238448			10.0209	0.310323	10.0187	0.0499057			10.0187	0.411909
10.0244	0.247563			10.0244	0.321684	10.0222	0.051209			10.0222	0.425342
10.0279	0.257168			10.0279	0.333167	10.0258	0.0525412			10.0258	0.439447
10.0314	0.267292			10.0314	0.344696	10.0293	0.0539425			10.0293	0.454203
10.0349	0.277751			10.0349	0.35598	10.0328	0.0554914			10.0328	0.46921
10.0384	0.288454			10.0384	0.366973	10.0363	0.057137			10.0363	0.484097
10.0419	0.299324			10.0419	0.378723	10.0398	0.0587864			10.0398	0.498606
10.0454	0.310296			10.0454	0.391226	10.0433	0.0604532			10.0433	0.51282
10.0489	0.321427			10.0489	0.403982	10.0468	0.0621054			10.0468	0.527106
10.0524	0.332811			10.0524	0.417119	10.0503	0.0637359			10.0503	0.541876
10.0559	0.344669			10.056	0.43043	10.0538	0.0655366			10.0538	0.556924
10.0595	0.356712			10.0595	0.44447	10.0573	0.0675266			10.0573	0.571825
10.063	0.369071			10.063	0.458849	10.0608	0.0694225			10.0608	0.587816
10.0665	0.381697			10.0665	0.472989	10.0643	0.0712063			10.0644	0.604539
10.07	0.394567			10.07	0.487283	10.0679	0.0730126			10.0679	0.620443
10.0735	0.407988			10.0735	0.501856	10.0714	0.0748823			10.0714	0.635742
10.077	0.420978			10.077	0.516454	10.0749	0.0768024			10.0749	0.650795
10.0805	0.434131			10.0805	0.53095	10.0784	0.0787677			10.0784	0.666194
10.084	0.448341			10.084	0.545235	10.0819	0.0808201			10.0819	0.681945
10.0875	0.46278			10.0875	0.559385	10.0854	0.0829085			10.0854	0.697354
10.091	0.477114			10.091	0.573616	10.0889	0.0850128			10.0889	0.712211
10.0945	0.49131			10.0945	0.587963	10.0924	0.0870723			10.0924	0.726412
10.0981	0.505594			10.0981	0.60242	10.0959	0.0890435			10.0959	0.740506
10.1016	0.520209			10.1016	0.616868	10.0994	0.0909765			10.0994	0.754663
10.1051	0.53476			10.1051	0.631416	10.1029	0.0928925			10.1029	0.768725
10.1086	0.549497			10.1086	0.645868	10.1065	0.0949508			10.1065	0.782905
10.1121	0.564322			10.1121	0.660258	10.11	0.0972674			10.11	0.796683
10.1156	0.579215			10.1156	0.674626	10.1135	0.0995311			10.1135	0.80982
10.1191	0.594202			10.1191	0.689005	10.117	0.101641			10.117	0.822266
10.1226	0.608976			10.1226	0.703733	10.1205	0.103624			10.1205	0.834227
10.1261	0.623906			10.1261	0.718376	10.124	0.105507			10.124	0.846023
10.1296	0.638792			10.1296	0.732552	10.1275	0.107447			10.1275	0.857492
10.1331	0.653758			10.1331	0.746427	10.131	0.109368			10.131	0.868776
10.1367	0.668917			10.1367	0.759831	10.1345	0.11133			10.1345	0.879994
10.1402	0.683995			10.1402	0.772647	10.138	0.11337			10.138	0.890915
10.1437	0.698802			10.1437	0.785052	10.1415	0.115368			10.1415	0.901246
10.1472	0.713207			10.1472	0.79717	10.1451	0.117347			10.1451	0.910787
10.1507	0.727109			10.1507	0.809166	10.1486	0.119254			10.1486	0.91957
10.1542	0.740605			10.1542	0.820899	10.1521	0.121075			10.1521	0.927779
10.1577	0.753847			10.1577	0.832474	10.1556	0.122771			10.1556	0.935683
10.1612	0.767303			10.1612	0.844213	10.1591	0.12438			10.1591	0.943641
10.1647	0.780796			10.1647	0.855759	10.1626	0.126234			10.1626	0.951061
10.1682	0.793813			10.1682	0.866765	10.1661	0.128067			10.1661	0.957672
10.1717	0.806442			10.1717	0.877235	10.1696	0.129663			10.1696	0.963796
10.1752	0.818714			10.1753	0.887286	10.1731	0.131124			10.1731	0.969452
10.1788	0.83087			10.1788	0.897085	10.1766	0.132448			10.1766	0.974795
10.1823	0.8428			10.1823	0.906478	10.1801	0.133793			10.1801	0.979723
10.1858	0.854389			10.1858	0.915257	10.1836	0.135125			10.1836	0.984135
10.1893	0.86574			10.1893	0.923447	10.1872	0.1364			10.1872	0.988042
10.1928	0.876692			10.1928	0.931083	10.1907	0.137628			10.1907	0.991414
10.1963	0.887074			10.1963	0.938299	10.1942	0.138815			10.1942	0.994215
10.1998	0.896896			10.1998	0.945201	10.1977	0.1399			10.1977	0.996428
10.2033	0.906092			10.2033	0.951856	10.2012	0.140819			10.2012	0.997989
10.2068	0.914787			10.2068	0.958055	10.2047	0.141621			10.2047	0.999054
10.2103	0.92313			10.2103	0.964459	10.2082	0.142337			10.2082	0.999842
10.2138	0.931634			10.2138	0.970614	10.2117	0.142993			10.2117	1
10.2174	0.939831			10.2174	0.975627	10.2152	0.143786			10.2152	0.999948
10.2209	0.947087			10.2209	0.980098	10.2187	0.144615			10.2187	0.999896
10.2244	0.95391			10.2244	0.984112	10.2222	0.145241			10.2222	0.998777
10.2279	0.960204			10.2279	0.987691	10.2258	0.145702			10.2258	0.997178
10.2314	0.965983			10.2314	0.990893	10.2293	0.14599			10.2293	0.99515
10.2349	0.971389			10.2349	0.993679	10.2328	0.146195			10.2328	0.992814
10.2384	0.97637			10.2384	0.995973	10.2363	0.146364			10.2363	0.990118
10.2419	0.980999			10.2419	0.997782	10.2398	0.146513			10.2398	0.986995
10.2454	0.985213			10.2454	0.999092	10.2433	0.146556			10.2433	0.983357
10.2489	0.988884			10.2489	0.999885	10.2468	0.146567			10.2468	0.979253
10.2524	0.992043			10.2524	1	10.2503	0.146521			10.2503	0.974814
10.256	0.994648			10.256	0.999988	10.2538	0.146474			10.2538	0.9701
10.2595	0.99669			10.2595	0.999977	10.2573	0.146316			10.2573	0.9651
10.263	0.998221			10.263	0.999215	10.2608	0.146073			10.2608	0.959788
10.2665	0.999265			10.2665	0.998021	10.2644	0.145679			10.2644	0.954284
10.27	1			10.27	0.996464	10.2679	0.145328			10.2679	0.948669
10.2735	0.999866			10.2735	0.994518	10.2714	0.145145			10.2714	0.942619
10.277	0.999732			10.277	0.992217	10.2749	0.14478			10.2749	0.936045
10.2805	0.99945			10.2805	0.989567	10.2784	0.144155			10.2784	0.929134
10.284	0.998407			10.284	0.986514	10.2819	0.143425			10.2819	0.921933
10.2875	0.996923			10.2875	0.983114	10.2854	0.142634			10.2854	0.914587
10.291	0.995064			10.291	0.979396	10.2889	0.141865			10.2889	0.907151
10.2945	0.992804			10.2945	0.975326	10.2924	0.141122			10.2924	0.89945
10.2981	0.990161			10.2981	0.970604	10.2959	0.140304			10.2959	0.891402
10.3016	0.9871			10.3016	0.965082	10.2994	0.139388			10.2994	0.883013
10.3051	0.98361			10.3051	0.959622	10.3029	0.138385			10.3029	0.874452
10.3086	0.979735			10.3086	0.954458	10.3065	0.137303			10.3065	0.865918
10.3121	0.97553			10.3121	0.949081	10.31	0.136199			10.31	0.857311
10.3156	0.970996			10.3156	0.943389	10.3135	0.135056			10.3135	0.848519
10.3191	0.966164			10.3191	0.937335	10.317	0.133821			10.317	0.839583
10.3226	0.961075			10.3226	0.931053	10.3205	0.132641			10.3205	0.830601
10.3261	0.955706			10.3261	0.924478	10.324	0.131602			10.324	0.821598
10.3296	0.94989			10.3296	0.91761	10.3275	0.130521			10.3275	0.812478
10.3331	0.943757			10.3331	0.910563	10.331	0.129307			10.331	0.803321
10.3367	0.937199			10.3367	0.903255	10.3345	0.128004			10.3345	0.793883
10.3402	0.929985			10.3402	0.895625	10.338	0.126617			10.338	0.784178
10.3437	0.922745			10.3437	0.88779	10.3415	0.125262			10.3415	0.774725
10.3472	0.91556			10.3472	0.879815	10.3451	0.123925			10.3451	0.765198
10.3507	0.908007			10.3507	0.871784	10.3486	0.122594			10.3486	0.75531
10.3542	0.90017			10.3542	0.863755	10.3521	0.121225			10.3521	0.744845
10.3577	0.892149			10.3577	0.855547	10.3556	0.119772			10.3556	0.734424
10.3612	0.883935			10.3612	0.846861	10.3591	0.118314			10.3591	0.724736
10.3647	0.875667			10.3647	0.838197	10.3626	0.116903			10.3626	0.715409
10.3682	0.867359			10.3682	0.829818	10.3661	0.115517			10.3661	0.706158
10.3717	0.858909			10.3717	0.82107	10.3696	0.114124			10.3696	0.696835
10.3753	0.850312			10.3753	0.812121	10.3731	0.112704			10.3731	0.68761
10.3788	0.841677			10.3788	0.80308	10.3766	0.111458			10.3766	0.678607
10.3823	0.832811			10.3823	0.793776	10.3801	0.110297			10.3801	0.669049
10.3858	0.823693			10.3858	0.784435	10.3836	0.108885			10.3837	0.6592
10.3893	0.814476			10.3893	0.775058	10.3872	0.107386			10.3872	0.649591
10.3928	0.804966			10.3928	0.765534	10.3907	0.105848			10.3907	0.639999
10.3963	0.795224			10.3963	0.756035	10.3942	0.104326			10.3942	0.630657
10.3998	0.785278			10.3998	0.746559	10.3977	0.102885			10.3977	0.621432
10.4033	0.774833			10.4033	0.737126	10.4012	0.101475			10.4012	0.612143
10.4068	0.764433			10.4068	0.72775	10.4047	0.100065			10.4047	0.602478
10.4103	0.754436			10.4103	0.718343	10.4082	0.0986028			10.4082	0.591862
10.4138	0.744518			10.4138	0.708867	10.4117	0.0970942			10.4117	0.581696
10.4174	0.734664			10.4174	0.699062	10.4152	0.0956142			10.4152	0.572887
10.4209	0.724812			10.4209	0.689416	10.4187	0.0941688			10.4187	0.564334
10.4244	0.715006			10.4244	0.679957	10.4222	0.0926882			10.4222	0.555684
10.4279	0.705181			10.4279	0.670408	10.4258	0.0912618			10.4258	0.547002
10.4314	0.695292			10.4314	0.660883	10.4293	0.0900145			10.4293	0.538627
10.4349	0.685399			10.4349	0.651231	10.4328	0.0887746			10.4328	0.530358
10.4384	0.675396			10.4384	0.641616	10.4363	0.0874678			10.4363	0.522124
10.4419	0.665394			10.4419	0.631977	10.4398	0.0861618			10.4398	0.514045
10.4454	0.655334			10.4454	0.62219	10.4433	0.084759			10.4433	0.506014
10.4489	0.645174			10.4489	0.612359	10.4468	0.0833391			10.4468	0.498109
10.4524	0.635075			10.4524	0.602636	10.4503	0.0820044			10.4503	0.490259
10.456	0.624915			10.456	0.593077	10.4538	0.0807322			10.4538	0.482308
10.4595	0.61461			10.4595	0.58372	10.4573	0.079441			10.4573	0.474322
10.463	0.604352			10.463	0.574563	10.4608	0.0781323			10.4608	0.466452
10.4665	0.594239			10.4665	0.565551	10.4644	0.0768705			10.4644	0.458846
10.47	0.584321			10.47	0.556613	10.4679	0.0756672			10.4679	0.451645
10.4735	0.574733			10.4735	0.547857	10.4714	0.0745039			10.4714	0.444731
10.477	0.56536			10.477	0.539028	10.4749	0.0733565			10.4749	0.437859
10.4805	0.5561			10.4805	0.530029	10.4784	0.072174			10.4784	0.431035
10.484	0.546903			10.484	0.521089	10.4819	0.071051			10.4819	0.424474
10.4875	0.537744			10.4875	0.512071	10.4854	0.0701188			10.4854	0.417944
10.491	0.528411			10.491	0.503086	10.4889	0.0691621			10.4889	0.411252
10.4945	0.518876			10.4946	0.494189	10.4924	0.068031			10.4924	0.404525
10.4981	0.509087			10.4981	0.48535	10.4959	0.0668294			10.4959	0.397543
10.5016	0.499348			10.5016	0.476605	10.4994	0.0656189			10.4994	0.390485
10.5051	0.490011			10.5051	0.467998	10.5029	0.0644862			10.503	0.383936
10.5086	0.480828			10.5086	0.459566	10.5065	0.063454			10.5065	0.377672
10.5121	0.471737			10.5121	0.451186	10.51	0.0624278			10.51	0.371311
10.5156	0.462867			10.5156	0.442667	10.5135	0.0613478			10.5135	0.364978
10.5191	0.454177			10.5191	0.434452	10.517	0.060269			10.517	0.35883
10.5226	0.445631			10.5226	0.42676	10.5205	0.0592122			10.5205	0.35299
10.5261	0.437262			10.5261	0.419242	10.524	0.0581526			10.524	0.347342
10.5296	0.429906			10.5296	0.411738	10.5275	0.0571392			10.5275	0.341662
10.5331	0.42271			10.5331	0.40419	10.531	0.0560888			10.531	0.336022
10.5367	0.414709			10.5367	0.396662	10.5345	0.0550763			10.5345	0.330604
10.5402	0.406835			10.5402	0.389048	10.538	0.0543091			10.538	0.325376
10.5437	0.398986			10.5437	0.381431	10.5415	0.0535626			10.5415	0.320153
10.5472	0.391182			10.5472	0.373907	10.5451	0.05273			10.5451	0.314999
10.5507	0.383496			10.5507	0.367075	10.5486	0.0518364			10.5486	0.30989
10.5542	0.375796			10.5542	0.360439	10.5521	0.0508452			10.5521	0.304761
10.5577	0.368196			10.5577	0.353267	10.5556	0.0498733			10.5556	0.29969
10.5612	0.360638			10.5612	0.346163	10.5591	0.0489779			10.5591	0.294591
10.5647	0.353054			10.5647	0.339353	10.5626	0.0481159			10.5626	0.28942
10.5682	0.34556			10.5682	0.332803	10.5661	0.0472219			10.5661	0.284374
10.5717	0.338178			10.5717	0.326394	10.5696	0.0463252			10.5696	0.279599
10.5753	0.331023			10.5753	0.320087	10.5731	0.0454784			10.5731	0.275092
10.5788	0.324214			10.5788	0.313971	10.5766	0.0447043			10.5766	0.270746
10.5823	0.317667			10.5823	0.30794	10.5801	0.0439976			10.5801	0.266453
10.5858	0.311283			10.5858	0.301727	10.5837	0.0432715			10.5837	0.262186
10.5893	0.305058			10.5893	0.29552	10.5872	0.042549			10.5872	0.258075
10.5928	0.298966			10.5928	0.289367	10.5907	0.042035			10.5907	0.254082
10.5963	0.292814			10.5963	0.283231	10.5942	0.0415471			10.5942	0.249883
10.5998	0.286631			10.5998	0.277254	10.5977	0.0408481			10.5977	0.245533
10.6033	0.280535			10.6033	0.271402	10.6012	0.0400845			10.6012	0.241232
10.6068	0.27439			10.6068	0.26562	10.6047	0.0392966			10.6047	0.237086
10.6103	0.268284			10.6103	0.260019	10.6082	0.0385291			10.6082	0.233156
10.6138	0.262333			10.6139	0.25462	10.6117	0.0378482			10.6117	0.229297
10.6174	0.256545			10.6174	0.249319	10.6152	0.0372387			10.6152	0.225377
10.6209	0.250898			10.6209	0.244167	10.6187	0.0366143			10.6187	0.221443
10.6244	0.245383			10.6244	0.239141	10.6222	0.0359315			10.6222	0.217609
10.6279	0.240024			10.6279	0.234238	10.6258	0.0352521			10.6258	0.213714
10.6314	0.234823			10.6314	0.22957	10.6293	0.0345741			10.6293	0.209644
10.6349	0.229762			10.6349	0.225036	10.6328	0.0339106			10.6328	0.205818
10.6384	0.224881			10.6384	0.220378	10.6363	0.033209			10.6363	0.202257
10.6419	0.220171			10.6419	0.215758	10.6398	0.0324916			10.6398	0.198888
10.6454	0.215605			10.6454	0.211194	10.6433	0.0319649			10.6433	0.195739
10.6489	0.211141			10.6489	0.2066	10.6468	0.0315567			10.6468	0.192589
10.6524	0.206645			10.6524	0.202143	10.6503	0.0310862			10.6503	0.189433
10.656	0.202137			10.656	0.19779	10.6538	0.0305214			10.6538	0.186245
10.6595	0.19762			10.6595	0.193405	10.6573	0.0298841			10.6573	0.183027
10.663	0.193158			10.663	0.189025	10.6608	0.0292637			10.6608	0.179897
10.6665	0.188798			10.6665	0.184772	10.6644	0.0286709			10.6644	0.176841
10.67	0.184459			10.67	0.180666	10.6679	0.0281027			10.6679	0.173704
10.6735	0.180148			10.6735	0.176799	10.6714	0.0275779			10.6714	0.170429
10.677	0.17595			10.677	0.173142	10.6749	0.0270762			10.6749	0.167177
10.6805	0.171879			10.6805	0.169586	10.6784	0.0265607			10.6784	0.16416
10.684	0.168048			10.684	0.166218	10.6819	0.0260846			10.6819	0.161393
10.6875	0.164482			10.6875	0.163	10.6854	0.0256783			10.6854	0.158751
10.691	0.161031			10.691	0.159699	10.6889	0.0252413			10.6889	0.156138
10.6946	0.157659			10.6946	0.15633	10.6924	0.0247182			10.6924	0.153644
10.6981	0.154416			10.6981	0.152963	10.6959	0.0243307			10.6959	0.1513
10.7016	0.151203			10.7016	0.149568	10.6994	0.0241244			10.6994	0.148892
10.7051	0.147944			10.7051	0.146205	10.703	0.0238157			10.703	0.14637
10.7086	0.144703			10.7086	0.142936	10.7065	0.0233524			10.7065	0.143798
10.7121	0.141453			10.7121	0.139744	10.71	0.0227908			10.71	0.141157
10.7156	0.138229			10.7156	0.136639	10.7135	0.0222437			10.7135	0.138573
10.7191	0.135112			10.7191	0.133669	10.717	0.0218314			10.717	0.13611
10.7226	0.132101			10.7226	0.130812	10.7205	0.0214555			10.7205	0.13367
10.7261	0.129192			10.7261	0.128066	10.724	0.0211214			10.724	0.131207
10.7296	0.126369			10.7296	0.125425	10.7275	0.0208154			10.7275	0.128791
10.7331	0.1236			10.7331	0.12286	10.731	0.0204198			10.731	0.126489
10.7367	0.120914			10.7367	0.120473	10.7345	0.0199593			10.7345	0.124259
10.7402	0.118344			10.7402	0.118248	10.738	0.0195038			10.738	0.122082
10.7437	0.1159			10.7437	0.115973	10.7415	0.0190306			10.7415	0.119923
10.7472	0.11357			10.7472	0.113638	10.7451	0.01857			10.7451	0.117843
10.7507	0.111414			10.7507	0.111289	10.7486	0.018215			10.7486	0.115902
10.7542	0.109356			10.7542	0.108919	10.7521	0.0179891			10.7521	0.113989
10.7577	0.107235			10.7577	0.106625	10.7556	0.017778			10.7556	0.112039
10.7612	0.105075			10.7612	0.104377	10.7591	0.0174557			10.7591	0.110044
10.7647	0.102884			10.7647	0.102161	10.7626	0.0170473			10.7626	0.108013
10.7682	0.100679			10.7682	0.0999995	10.7661	0.0166043			10.7661	0.106038
10.7717	0.0985365			10.7717	0.097886	10.7696	0.0162022			10.7696	0.104147
10.7753	0.0964329			10.7753	0.0958554	10.7731	0.0158264			10.7731	0.102302
10.7788	0.0943289			10.7788	0.0939434	10.7766	0.0154287			10.7766	0.100427
10.7823	0.092241			10.7823	0.0921452	10.7801	0.0150884			10.7801	0.0984979
10.7858	0.0902135			10.7858	0.0904248	10.7837	0.0148094			10.7837	0.0966686
10.7893	0.0882873			10.7893	0.0887845	10.7872	0.0145309			10.7872	0.095003
10.7928	0.0865478			10.7928	0.0872769	10.7907	0.0142696			10.7907	0.0933988
10.7963	0.0849559			10.7963	0.0858037	10.7942	0.0140288			10.7942	0.0917502
10.7998	0.0834174			10.7998	0.0842156	10.7977	0.0137441			10.7977	0.0901287
10.8033	0.0819981			10.8033	0.0825786	10.8012	0.0134841			10.8012	0.0887341
10.8068	0.0806692			10.8068	0.0809592	10.8047	0.0134314			10.8047	0.0873786
10.8103	0.0792525			10.8103	0.079356	10.8082	0.0133659			10.8082	0.0858159
10.8139	0.0777802			10.8139	0.0777716	10.8117	0.0131342			10.8117	0.0841475
10.8174	0.0763091			10.8174	0.0762523	10.8152	0.0127891			10.8152	0.0824905
10.8209	0.074734			10.8209	0.0747839	10.8187	0.0123729			10.8187	0.0809087
10.8244	0.0731756			10.8244	0.0734011	10.8222	0.0120423			10.8223	0.0794608
10.8279	0.0717303			10.8279	0.0720991	10.8258	0.0118113			10.8258	0.0780758
10.8314	0.0703622			10.8314	0.0708003	10.8293	0.0115671			10.8293	0.0766359
10.8349	0.0690417			10.8349	0.0695288	10.8328	0.0113019			10.8328	0.0751349
10.8384	0.0677587			10.8384	0.0683064	10.8363	0.0110412			10.8363	0.0736575
10.8419	0.0665003			10.8419	0.067194	10.8398	0.0107604			10.8398	0.0723018
10.8454	0.0653132			10.8454	0.0662522	10.8433	0.0104777			10.8433	0.0709785
10.8489	0.0641987			10.8489	0.0653366	10.8468	0.0101681			10.8468	0.0696073
10.8524	0.0631381			10.8524	0.0643565	10.8503	0.0098238			10.8503	0.0682545
10.856	0.0621947			10.856	0.0633642	10.8538	0.00951927			10.8538	0.0670596
10.8595	0.0613895			10.8595	0.0623117	10.8573	0.00943024			10.8573	0.0659733
10.863	0.0605377			10.863	0.0611953	10.8608	0.00936777			10.8608	0.0648278
10.8665	0.0595796			10.8665	0.0601323	10.8644	0.00930527			10.8644	0.0636332
10.87	0.0586198			10.87	0.0591311	10.8679	0.00907396			10.8679	0.0623817
10.8735	0.0575961			10.8735	0.0581172	10.8714	0.0087791			10.8714	0.0611412
10.877	0.0565944			10.877	0.0571286	10.8749	0.00846441			10.8749	0.0600187
10.8805	0.0556598			10.8805	0.0561788	10.8784	0.00820848			10.8784	0.0589587
10.884	0.054737			10.884	0.0552889	10.8819	0.00802119			10.8819	0.0578719
10.8875	0.0538229			10.8875	0.0544921	10.8854	0.00782697			10.8854	0.0567656
10.891	0.0529062			10.891	0.0537306	10.8889	0.00758751			10.8889	0.0556853
10.8946	0.0520444			10.8946	0.0530092	10.8924	0.00736982			10.8924	0.0546573
10.8981	0.0512641			10.8981	0.0524144	10.8959	0.00722247			10.8959	0.0537206
10.9016	0.0505795			10.9016	0.0518567	10.8994	0.00712369			10.8994	0.0528034
10.9051	0.0499786			10.9051	0.0512322	10.903	0.00700536			10.903	0.0518163
10.9086	0.0493901			10.9086	0.0505175	10.9065	0.00679821			10.9065	0.0509745
10.9121	0.0489026			10.9121	0.0497892	10.91	0.00673296			10.91	0.0502927
10.9156	0.0484236			10.9156	0.0490559	10.9135	0.00673792			10.9135	0.0494659
10.9191	0.0478119			10.9191	0.0483098	10.917	0.00671269			10.917	0.0485164
10.9226	0.0471658			10.9226	0.0476441	10.9205	0.00668744			10.9205	0.0475453
10.9261	0.0464641			10.9261	0.0469985	10.924	0.00645485			10.924	0.0465472
10.9296	0.0457565			10.9296	0.0464032	10.9275	0.00617507			10.9275	0.0456196
10.9331	0.0451107			10.9332	0.0458959	10.931	0.0059574			10.931	0.044794
10.9367	0.0445077			10.9367	0.04537	10.9345	0.00583393			10.9345	0.0439823
10.9402	0.0439645			10.9402	0.0448011	10.938	0.00572418			10.938	0.0431293
10.9437	0.0434379			10.9437	0.0442432	10.9415	0.00559083			10.9416	0.0422664
10.9472	0.0428806			10.9472	0.0437358	10.9451	0.00541883			10.9451	0.0414501
10.9507	0.0423395			10.9507	0.0433684	10.9486	0.00524972			10.9486	0.0406624
10.9542	0.0418316			10.9542	0.0431048	10.9521	0.00504582			10.9521	0.0398556
10.9577	0.0413514			10.9577	0.0427747	10.9556	0.00480076			10.9556	0.0390511
10.9612	0.0409587			10.9612	0.0423655	10.9591	0.00457454			10.9591	0.0383617
10.9647	0.0406995			10.9647	0.0419383	10.9626	0.00444952			10.9626	0.0377948
10.9682	0.0404597			10.9682	0.0414761	10.9661	0.00445968			10.9661	0.0371694
10.9717	0.0401461			10.9717	0.0410075	10.9696	0.00444501			10.9696	0.0365032
10.9753	0.0397819			10.9753	0.0405466	10.9731	0.00443032			10.9731	0.0358341
10.9788	0.0393308			10.9788	0.0400929	10.9766	0.00428801			10.9766	0.035089
10.9823	0.0388396			10.9823	0.0396685	10.9801	0.00405762			10.9801	0.0343888
10.9858	0.0384033			10.9858	0.0392488	10.9837	0.00384158			10.9837	0.0337387
10.9893	0.0380067			10.9893	0.0388311	10.9872	0.00365853			10.9872	0.0330893
10.9928	0.0375866			10.9928	0.0384483	10.9907	0.00354357			10.9907	0.0324768
10.9963	0.037175			10.9963	0.0381203	10.9942	0.00344326			10.9942	0.0318717
10.9998	0.0367847			10.9998	0.0378414	10.9977	0.00331187			10.9977	0.0312962
11.0033	0.0364134			11.0033	0.0376377	11.0012	0.00323448			11.0012	0.0307724
11.0068	0.03612			11.0068	0.0375258	11.0047	0.00320141			11.0047	0.0302602
11.0103	0.0358833			11.0103	0.0373889	11.0082	0.00316177			11.0082	0.0297429
11.0139	0.0356495			11.0139	0.0371506	11.0117	0.00304975			11.0117	0.0292351
11.0174	0.0354857			11.0174	0.0368748	11.0152	0.00290658			11.0152	0.0288817
11.0209	0.0353694			11.0209	0.0365531	11.0187	0.00298949			11.0187	0.0285526
11.0244	0.0351687			11.0244	0.0362178	11.0223	0.00296157			11.0223	0.0280777
11.0279	0.0348882			11.0279	0.0359137	11.0258	0.00293364			11.0258	0.0275243
11.0314	0.0345892			11.0314	0.0356113	11.0293	0.0028478			11.0293	0.0269522
11.0349	0.0342548			11.0349	0.0353631	11.0328	0.00264912			11.0328	0.0264639
11.0384	0.0338959			11.0384	0.0351502	11.0363	0.00253392			11.0363	0.0260855
11.0419	0.0336377			11.0419	0.0349272	11.0398	0.00246511			11.0398	0.0256804
11.0454	0.033442			11.0454	0.0346992	11.0433	0.00242733			11.0433	0.0252283
11.0489	0.0332688			11.0489	0.034433	11.0468	0.00237173			11.0468	0.0247819
11.0524	0.0331223			11.0525	0.0341899	11.0503	0.00225241			11.0503	0.0243039
11.056	0.0329185			11.056	0.0340381	11.0538	0.00211374			11.0538	0.0238468
11.0595	0.0326527			11.0595	0.0340235	11.0573	0.00195732			11.0573	0.0233945
11.063	0.0324117			11.063	0.0340088	11.0608	0.00179401			11.0608	0.0229413
11.0665	0.0322499			11.0665	0.0339766	11.0644	0.00161168			11.0644	0.022516
11.07	0.0321801			11.07	0.0338476	11.0679	0.00145564			11.0679	0.0222667
11.0735	0.0321804			11.0735	0.0336649	11.0714	0.00154762			11.0714	0.0220993
11.077	0.0321472			11.077	0.033439	11.0749	0.00155821			11.0749	0.0218207
11.0805	0.0321141			11.0805	0.0332098	11.0784	0.00155221			11.0784	0.0214836
11.084	0.0319331			11.084	0.0330248	11.0819	0.00154617			11.0819	0.0210775
11.0875	0.0317117			11.0875	0.0328742	11.0854	0.00138663			11.0854	0.0206565
11.091	0.0315291			11.091	0.0327184	11.0889	0.00122479			11.0889	0.0202867
11.0946	0.0314065			11.0946	0.0325728	11.0924	0.00115127			11.0924	0.0199816
11.0981	0.0312608			11.0981	0.0324508	11.0959	0.00114052			11.0959	0.0196552
11.1016	0.0310762			11.1016	0.0323491	11.0994	0.00109368			11.0994	0.0192645
11.1051	0.0308912			11.1051	0.0322647	11.103	0.00104068			11.103	0.0189391
11.1086	0.0306803			11.1086	0.0322008	11.1065	0.00100458			11.1065	0.0186893
11.1121	0.0305178			11.1121	0.0322444	11.11	0.000956639			11.11	0.0184554
11.1156	0.0304381			11.1156	0.0322448	11.1135	0.000924155			11.1135	0.0182263
11.1191	0.0304174			11.1191	0.0322453	11.117	0.000880545			11.117	0.0179497
11.1226	0.0304171			11.1226	0.0322265	11.1205	0.000770286			11.1205	0.0177894
11.1261	0.0305048			11.1261	0.0321553	11.124	0.000829349			11.124	0.0177763
11.1296	0.0305121			11.1296	0.0320479	11.1275	0.00102927			11.1275	0.0176398
11.1332	0.0305109			11.1332	0.031939	11.131	0.000999536			11.131	0.0173613
11.1367	0.0305097			11.1367	0.0318208	11.1345	0.000969776			11.1345	0.0170291
11.1402	0.0303477			11.1402	0.0317718	11.138	0.000909695			11.138	0.0167015
11.1437	0.0301782			11.1437	0.0317952	11.1416	0.000774512			11.1416	0.0164359
11.1472	0.0300745			11.1472	0.0317871	11.1451	0.000703			11.1451	0.0162666
11.1507	0.0299949			11.1507	0.031779	11.1486	0.000699538			11.1486	0.0160779
11.1542	0.0299522			11.1542	0.0317589	11.1521	0.000696101			11.1521	0.015849
11.1577	0.0299377			11.1577	0.0317123	11.1556	0.000687954			11.1556	0.0156444
11.1612	0.0298573			11.1612	0.0316973	11.1591	0.000595058			11.1591	0.0154113
11.1647	0.0297779			11.1647	0.0318158	11.1626	0.000506056			11.1626	0.0151909
11.1682	0.0297188			11.1682	0.0320216	11.1661	0.00040901			11.1661	0.014981
11.1717	0.0296633			11.1717	0.0321425	11.1696	0.000282203			11.1696	0.014709
11.1753	0.0297092			11.1753	0.0322349	11.1731	0.000149032			11.1731	0.0145507
11.1788	0.0298806			11.1788	0.0322625	11.1766	0.000144806			11.1766	0.0145446
11.1823	0.0300565			11.1823	0.0322635	11.1801	0.000300049			11.1801	0.0145384
11.1858	0.0301587			11.1858	0.0322627	11.1837	0.000343303			11.1837	0.0143887
11.1893	0.0301593			11.1893	0.0322619	11.1872	0.0003515			11.1872	0.0141785
11.1928	0.030147			11.1928	0.0322535	11.1907	0.00028592			11.1907	0.0139366
11.1963	0.0301348			11.1963	0.0322778	11.1942	0.00022034			11.1942	0.0137523
11.1998	0.0300667			11.1998	0.0322979	11.1977	9.67917e-05			11.1977	0.0136048
11.2033	0.0300408			11.2033	0.0323311	11.2012	5.30038e-05			11.2012	0.0134702
11.2068	0.0300331			11.2068	0.0324073	11.2047	3.96892e-05			11.2047	0.0133516
11.2103	0.0300254			11.2103	0.0324986	11.2082	2.45416e-05			11.2082	0.0132492
11.2139	0.0299752			11.2139	0.0325837	11.2117	9.36858e-06			11.2117	0.0131747
11.2174	0.029959			11.2174	0.0327199	11.2152	0			11.2152	0.0130995
11.2209	0.0300058			11.2209	0.0329635	11.2187	2.87677e-05			11.2187	0.0130269
11.2244	0.0301086			11.2244	0.0331735	11.2223	2.88186e-05			11.2223	0.01292
11.2279	0.0301757			11.2279	0.0332861	11.2258	2.52544e-05			11.2258	0.0128424
11.2314	0.0303071			11.2314	0.0333599	11.2293	2.16903e-05			11.2293	0.012974
11.2349	0.0305127			11.2349	0.0334038	11.2328	0.000229912			11.2328	0.0129812
11.2384	0.0306288			11.2384	0.033455	11.2363	0.000450328			11.2363	0.0129633
11.2419	0.0306426			11.2419	0.0335077	11.2398	0.000425456			11.2398	0.0129454
11.2454	0.0306436			11.2454	0.0335685	11.2433	0.000400558			11.2433	0.0127758
11.2489	0.0306318			11.2489	0.0336879	11.2468	0.000351933			11.2468	0.0126904
11.2524	0.03062			11.2525	0.0338241	11.2503	0.000293176			11.2503	0.0126828
11.256	0.0306696			11.256	0.0339418	11.2538	0.000324107			11.2538	0.0126685
11.2595	0.0307688			11.2595	0.0340257	11.2573	0.000381082			11.2573	0.0126471
11.263	0.0308642			11.263	0.0340888	11.2608	0.000396281			11.2609	0.0126162
11.2665	0.030932			11.2665	0.0342036	11.2644	0.000389713			11.2644	0.0125543
11.27	0.0309667			11.27	0.0343835	11.2679	0.000383145			11.2679	0.012468
11.2735	0.0310083			11.2735	0.0346972	11.2714	0.000338135			11.2714	0.012397
11.277	0.0310702			11.277	0.0350295	11.2749	0.000291801			11.2749	0.0123466
11.2805	0.0311523			11.2805	0.035265	11.2784	0.000213594			11.2784	0.0123244
11.284	0.0313498			11.284	0.035445	11.2819	0.000185208			11.2819	0.0124635
11.2875	0.0316674			11.2875	0.0355596	11.2854	0.000336225			11.2854	0.0126171
11.291	0.0319072			11.291	0.0356622	11.2889	0.000533933			11.2889	0.0126107
11.2946	0.032064			11.2946	0.0357852	11.2924	0.000580903			11.2924	0.0126044
11.2981	0.0322062			11.2981	0.0359115	11.2959	0.000598138			11.2959	0.0125839
11.3016	0.0322589			11.3016	0.0360705	11.2994	0.000573648			11.2994	0.0125569
11.3051	0.0323145			11.3051	0.0362469	11.303	0.000549182			11.303	0.0125414
11.3086	0.0324118			11.3086	0.0364456	11.3065	0.000588159			11.3065	0.012509
11.3121	0.0325146			11.3121	0.0366565	11.31	0.000628153			11.31	0.012503
11.3156	0.0326151			11.3156	0.03684	11.3135	0.000679782			11.3135	0.0126129
11.3191	0.0326926			11.3191	0.0370234	11.317	0.000753636			11.317	0.0127598
11.3226	0.0327974			11.3226	0.037216	11.3205	0.000842867			11.3205	0.0128513
11.3261	0.0329633			11.3261	0.0375211	11.324	0.00095669			11.324	0.0129234
11.3296	0.0331539			11.3296	0.0378943	11.3275	0.00106285			11.3275	0.0129599
11.3332	0.0333621			11.3332	0.0381717	11.331	0.00114345			11.331	0.0129925
11.3367	0.0336025			11.3367	0.0383919	11.3345	0.00117823			11.3345	0.0132155
11.3402	0.033886			11.3402	0.038599	11.338	0.00137392			11.338	0.0135186
11.3437	0.0341317			11.3437	0.0387822	11.3416	0.00172448			11.3416	0.0135824
11.3472	0.0343291			11.3472	0.0389621	11.3451	0.00193054			11.3451	0.0136105
11.3507	0.034513			11.3507	0.0391689	11.3486	0.00195378			11.3486	0.0136386
11.3542	0.0346428			11.3542	0.0394088	11.3521	0.00197703			11.3521	0.0136812
11.3577	0.0347759			11.3577	0.0397311	11.3556	0.00198494			11.3556	0.0137725
11.3612	0.0349523			11.3612	0.0400596	11.3591	0.00210684			11.3591	0.0138693
11.3647	0.0351643			11.3647	0.0403073	11.3626	0.0022676			11.3626	0.0139881
11.3682	0.0353807			11.3682	0.0405112	11.3661	0.00242516			11.3661	0.0141079
11.3717	0.0355953			11.3718	0.0407303	11.3696	0.00258598			11.3696	0.0142152
11.3753	0.0357907			11.3753	0.0410149	11.3731	0.0027245			11.3731	0.0143078
11.3788	0.0359659			11.3788	0.0414222	11.3766	0.00281162			11.3766	0.0143701
11.3823	0.0361736			11.3823	0.0418934	11.3801	0.0028857			11.3802	0.0144288
11.3858	0.0364353			11.3858	0.0423061	11.3837	0.00296251			11.3837	0.0144777
11.3893	0.0367329			11.3893	0.0426886	11.3872	0.00298855			11.3872	0.0146333
11.3928	0.0371514			11.3928	0.0430132	11.3907	0.00317346			11.3907	0.0149707
11.3963	0.0375863			11.3963	0.0432727	11.3942	0.003554			11.3942	0.0153145
11.3998	0.0379358			11.3998	0.0435209	11.3977	0.0038625			11.3977	0.0155411
11.4033	0.0382417			11.4033	0.043784	11.4012	0.00405428			11.4012	0.0156565
11.4068	0.038457			11.4068	0.0440659	11.4047	0.00417793			11.4047	0.0157484
11.4103	0.0386685			11.4103	0.0443448	11.4082	0.00429061			11.4082	0.0158646
11.4139	0.0389204			11.4139	0.0446444	11.4117	0.00442363			11.4117	0.0160291
11.4174	0.0391944			11.4174	0.0449552	11.4152	0.00457732			11.4152	0.0162683
11.4209	0.0394689			11.4209	0.0452664	11.4187	0.0047738			11.4187	0.0164603
11.4244	0.0397407			11.4244	0.0456314	11.4223	0.00502989			11.4223	0.0165799
11.4279	0.0400165			11.4279	0.0460352	11.4258	0.00531794			11.4258	0.016784
11.4314	0.0403231			11.4314	0.0464639	11.4293	0.00557752			11.4293	0.0170895
11.4349	0.0406503			11.4349	0.0469998	11.4328	0.00586804			11.4328	0.0173982
11.4384	0.0409745			11.4384	0.0475121	11.4363	0.00614325			11.4363	0.0176332
11.4419	0.0413041			11.4419	0.0479237	11.4398	0.0063464			11.4398	0.0179062
11.4454	0.0417492			11.4454	0.0482911	11.4433	0.00662298			11.4433	0.0183967
11.4489	0.0422196			11.4489	0.0486131	11.4468	0.00713189			11.4468	0.0188845
11.4525	0.042586			11.4525	0.0489327	11.4503	0.00764614			11.4503	0.019199
11.456	0.0429377			11.456	0.0492635	11.4538	0.00799173			11.4538	0.019443
11.4595	0.0432683			11.4595	0.0496214	11.4573	0.00820125			11.4573	0.019691
11.463	0.0435384			11.463	0.0500097	11.4609	0.00839481			11.4609	0.019981
11.4665	0.0438042			11.4665	0.0504283	11.4644	0.00872409			11.4644	0.0203297
11.47	0.0441571			11.47	0.0508312	11.4679	0.00913658			11.4679	0.0207055
11.4735	0.0445535			11.4735	0.0512105	11.4714	0.00953091			11.4714	0.0210285
11.477	0.0449807			11.477	0.051594	11.4749	0.00989753			11.4749	0.0213548
11.4805	0.0453909			11.4805	0.0520057	11.4784	0.0102406			11.4784	0.021728
11.484	0.0457188			11.484	0.0524994	11.4819	0.0105496			11.4819	0.0220674
11.4875	0.0460402			11.4875	0.0531073	11.4854	0.0109112			11.4854	0.0223767
11.491	0.046383			11.491	0.0537122	11.4889	0.0113047			11.4889	0.0227018
11.4946	0.0467509			11.4946	0.0542421	11.4924	0.0116744			11.4924	0.0230913
11.4981	0.0472493			11.4981	0.0547338	11.4959	0.0120228			11.4959	0.0236434
						11.4994	0.012564			11.4994	0.0242323

## Sheet: Fig. 1c
Source Data for Fig. 1c | mtMDH refolding.
Left panel: time course (1 representative biological replicate, 3 technical replicates): Left panel														Right panel: Initial velocities (A340/min) (2 or 3 biological replicates)
Values are in units of A340														Values are in units of A340/min
Time (min)	mtHsp60 WT			mtHsp60 V72I			mtMDHdenat			mtMDH					mtHsp60 WT	mtHsp60 V72I	mtMDHdenat	mtMDH
	Technical 1	Technical 2	Technical 3	Technical 1	Technical 2	Technical 3	Technical 1	Technical 2	Technical 3	Technical 1	Technical 2	Technical 3		Biological 1	0.0103111	0.00606667	0.0011	0.103889
0	0.8016	0.8306	0.8195	0.8334	0.8364	0.8348	0.9661	0.9312	0.9543	0.7177	0.7049	0.6878		Biological 2	0.00865556	0.00623333	0.00131111	0.1067
1	0.7936	0.8163	0.808	0.8253	0.8295	0.828	0.966	0.9294	0.9544	0.5994	0.5911	0.5633		Biological 3	0.00704444	0.00437778	0.00131111
2	0.7829	0.8068	0.7981	0.8153	0.8253	0.8228	0.9649	0.9278	0.9543	0.5042	0.4932	0.4562
3	0.773	0.797	0.7889	0.8092	0.8216	0.8192	0.9632	0.9262	0.9523	0.4112	0.4045	0.3597
4	0.7634	0.7886	0.7797	0.8063	0.8162	0.8145	0.9623	0.925	0.9512	0.3277	0.3251	0.2749
5	0.7542	0.7789	0.7711	0.8068	0.8108	0.8096	0.9615	0.9231	0.9493	0.2527	0.2554	0.2053
6	0.7452	0.77	0.7625	0.8006	0.8057	0.8052	0.9612	0.9223	0.9484	0.1901	0.1979	0.1484
7	0.7359	0.7602	0.7529	0.794	0.803	0.8011	0.9599	0.9214	0.9435	0.1401	0.1519	0.1094
8	0.726	0.75	0.7444	0.7958	0.7975	0.7971	0.9591	0.9191	0.9377	0.1081	0.1207	0.091
9	0.717	0.7403	0.7359	0.7869	0.7927	0.7928	0.9576	0.9171	0.9379	0.0902	0.0967	0.0839
10	0.7082	0.73	0.727	0.7815	0.7895	0.7883	0.9561	0.9152	0.9371	0.0846	0.0901	0.0831
11	0.6991	0.7204	0.7184	0.7806	0.7839	0.7839	0.9548	0.9128	0.9364	0.0833	0.0871	0.0828
12	0.6901	0.7118	0.7102	0.7744	0.7795	0.7801	0.952	0.9137	0.932	0.0832	0.0849	0.0824
13	0.6813	0.703	0.7014	0.7695	0.777	0.7756	0.9491	0.9098	0.931	0.0828	0.0853	0.0822
14	0.6723	0.6944	0.6934	0.7641	0.7719	0.7718	0.948	0.9078	0.9333	0.0827	0.0821	0.0821
15	0.6633	0.6849	0.6849	0.763	0.7664	0.7673	0.9466	0.9076	0.9329	0.0825	0.0851	0.0821
16	0.655	0.676	0.6767	0.7586	0.7627	0.763	0.945	0.9084	0.9339	0.0826	0.0825	0.082
17	0.6464	0.6676	0.6688	0.7519	0.7595	0.7591	0.9438	0.8994	0.93	0.0826	0.0819	0.0819
18	0.638	0.6594	0.6605	0.7477	0.7545	0.7548	0.9434	0.8939	0.9294	0.0825	0.082	0.0821
19	0.6291	0.6504	0.6522	0.7452	0.7499	0.7505	0.9441	0.892	0.9217	0.0825	0.082	0.082
20	0.6204	0.6419	0.6444	0.7403	0.7457	0.7463	0.9399	0.8903	0.9206	0.0826	0.082	0.0818
21	0.6118	0.6333	0.6363	0.7349	0.7424	0.7419	0.9384	0.8902	0.9191	0.0826	0.082	0.082
22	0.6039	0.625	0.6286	0.7343	0.7369	0.7376	0.9394	0.89	0.9165	0.0825	0.0819	0.082
23	0.5951	0.6167	0.621	0.7278	0.7325	0.7336	0.9411	0.8875	0.9191	0.0826	0.082	0.0822
24	0.5872	0.6088	0.6132	0.7221	0.73	0.7299	0.9406	0.8863	0.9216	0.0826	0.0821	0.0819
25	0.5784	0.6001	0.6053	0.7211	0.7243	0.7258	0.9423	0.887	0.9199	0.0824	0.0819	0.082
26	0.571	0.5916	0.5977	0.7143	0.7214	0.7209	0.9384	0.8861	0.9183	0.0824	0.082	0.082
27	0.5628	0.5831	0.5899	0.7093	0.7156	0.7171	0.9344	0.8824	0.9158	0.0824	0.0818	0.0819
28	0.5551	0.5746	0.5825	0.7093	0.7113	0.7125	0.9349	0.8794	0.9143	0.0825	0.0819	0.082
29	0.5481	0.5661	0.5746	0.7014	0.7085	0.7083	0.9309	0.8772	0.9155	0.0825	0.0819	0.0821
30	0.5404	0.5584	0.5667	0.6976	0.7033	0.7046	0.9259	0.8755	0.9093	0.0824	0.0818	0.0822
31	0.5326	0.5504	0.5596	0.6958	0.6987	0.7002	0.9235	0.8685	0.9097	0.0824	0.082	0.082
32	0.5247	0.5426	0.5522	0.69	0.6943	0.6955	0.9206	0.869	0.9103	0.0824	0.0817	0.0821
33	0.5166	0.5346	0.5449	0.6848	0.691	0.6917	0.9238	0.8712	0.9073	0.0822	0.0817	0.082
34	0.5091	0.5268	0.5378	0.6829	0.6861	0.6876	0.9271	0.8719	0.9087	0.0822	0.0818	0.082
35	0.5017	0.5197	0.5306	0.6764	0.6833	0.683	0.925	0.8724	0.9038	0.0823	0.082	0.0822
36	0.4941	0.5119	0.5232	0.6721	0.6778	0.679	0.92	0.8682	0.8993	0.0822	0.0819	0.0824
37	0.4863	0.5043	0.5162	0.6733	0.6732	0.6752	0.9181	0.8658	0.8977	0.0824	0.082	0.0822
38	0.479	0.4967	0.509	0.6658	0.669	0.67	0.918	0.8635	0.9006	0.0824	0.0818	0.0819
39	0.4717	0.4891	0.5022	0.6593	0.6657	0.666	0.9198	0.8627	0.9014	0.0824	0.0818	0.082
40	0.4644	0.4818	0.4951	0.6585	0.6609	0.6621	0.918	0.8652	0.9023	0.0823	0.0817	0.082
41	0.4567	0.4745	0.4882	0.6545	0.6561	0.6582	0.9149	0.8614	0.9003	0.0824	0.0818	0.0821
42	0.4498	0.4673	0.4813	0.6493	0.6522	0.6536	0.9168	0.8608	0.8982	0.0825	0.082	0.0821
43	0.4425	0.4601	0.4745	0.643	0.6488	0.6487	0.9163	0.8622	0.8972	0.0822	0.0817	0.082
44	0.4353	0.4528	0.4673	0.6387	0.6445	0.645	0.9058	0.8609	0.8898	0.0822	0.0817	0.0818
45	0.4283	0.4456	0.4605	0.636	0.6398	0.6405	0.9062	0.8591	0.8913	0.0824	0.0818	0.0818
46	0.4213	0.4385	0.4541	0.633	0.6349	0.6365	0.9083	0.8553	0.8913	0.0823	0.0818	0.0819
47	0.4143	0.4315	0.4471	0.6265	0.6325	0.6319	0.9086	0.855	0.8911	0.0822	0.0815	0.0818
48	0.4075	0.4244	0.4406	0.622	0.6272	0.628	0.9071	0.8577	0.8937	0.0823	0.0817	0.0819
49	0.4004	0.4175	0.434	0.6201	0.6228	0.6243	0.903	0.8577	0.8911	0.0824	0.0815	0.0818
50	0.3936	0.4105	0.4277	0.6152	0.6185	0.6192	0.9016	0.8609	0.8918	0.0824	0.0816	0.0819
51	0.3869	0.4039	0.4211	0.61	0.6149	0.6154	0.8999	0.8595	0.892	0.0824	0.0816	0.0818
52	0.3803	0.3972	0.4145	0.609	0.6105	0.6118	0.9001	0.8597	0.8951	0.0824	0.0816	0.0825
53	0.3736	0.3905	0.4081	0.6017	0.6067	0.6068	0.8979	0.8602	0.8943	0.0824	0.0816	0.0819
54	0.367	0.384	0.4019	0.6005	0.6021	0.6037	0.8971	0.8586	0.8934	0.0825	0.0816	0.0824
55	0.3605	0.3775	0.3956	0.5942	0.5995	0.5987	0.9004	0.8556	0.886	0.0824	0.0816	0.0821
56	0.3543	0.3711	0.3891	0.5919	0.5941	0.5948	0.8959	0.8551	0.8862	0.0824	0.0815	0.0818
57	0.3475	0.3647	0.3831	0.5876	0.5897	0.5904	0.8998	0.8513	0.8862	0.0825	0.0814	0.0819
58	0.3414	0.3585	0.3772	0.5819	0.586	0.5865	0.8952	0.8504	0.8807	0.0826	0.0819	0.082
59	0.3346	0.352	0.3709	0.5804	0.5812	0.5826	0.8953	0.8475	0.8793	0.0824	0.0816	0.0818
60	0.3286	0.3457	0.3651	0.5733	0.5782	0.578	0.8984	0.8494	0.8819	0.0824	0.0816	0.0819
61	0.3222	0.3393	0.3589	0.5719	0.5735	0.5749	0.9016	0.85	0.8809	0.0824	0.0816	0.0819
62	0.3163	0.3332	0.3531	0.5656	0.5707	0.57	0.9043	0.8529	0.8865	0.0825	0.0817	0.082
63	0.3102	0.3268	0.3469	0.5639	0.5655	0.566	0.9054	0.8518	0.8833	0.0823	0.0816	0.0818
64	0.3039	0.3205	0.3411	0.5578	0.5625	0.5616	0.905	0.851	0.8838	0.0822	0.0815	0.0818
65	0.2982	0.3147	0.3353	0.5567	0.5574	0.558	0.9018	0.8507	0.8825	0.0825	0.0817	0.0821
66	0.2919	0.3089	0.3296	0.5509	0.5534	0.5538	0.8962	0.8519	0.8788	0.0824	0.0816	0.0819
67	0.2862	0.303	0.3239	0.5468	0.5496	0.55	0.904	0.8502	0.8794	0.0824	0.0817	0.082
68	0.2802	0.2973	0.3181	0.5431	0.5453	0.5461	0.9082	0.853	0.881	0.0824	0.0817	0.0819
69	0.2747	0.2914	0.3127	0.5379	0.5417	0.542	0.9023	0.8492	0.8764	0.0823	0.0817	0.082
70	0.2687	0.2854	0.3071	0.5356	0.5374	0.5385	0.9039	0.8518	0.8777	0.0822	0.0816	0.0818
71	0.2629	0.2798	0.3014	0.5341	0.5338	0.5337	0.8922	0.8504	0.8776	0.0821	0.0816	0.0818
72	0.2574	0.2743	0.2962	0.5283	0.5294	0.5303	0.8935	0.8498	0.8777	0.0825	0.0816	0.082
73	0.252	0.2687	0.2907	0.5224	0.5256	0.5261	0.8997	0.8556	0.8813	0.0823	0.0818	0.0819
74	0.2463	0.263	0.2852	0.5184	0.523	0.5222	0.9085	0.8551	0.8815	0.0824	0.0816	0.0819
75	0.2409	0.2576	0.28	0.5175	0.518	0.518	0.9106	0.861	0.8856	0.0824	0.0817	0.082
76	0.2355	0.2521	0.2745	0.5105	0.515	0.5143	0.9088	0.8566	0.8854	0.0823	0.0816	0.0821
77	0.23	0.2466	0.2695	0.5068	0.5104	0.5102	0.9051	0.8509	0.8836	0.0822	0.0817	0.0824
78	0.2249	0.2413	0.2642	0.5061	0.506	0.5071	0.9039	0.8481	0.8844	0.0823	0.0817	0.0825
79	0.2198	0.2361	0.2591	0.4986	0.5032	0.5027	0.91	0.8606	0.8893	0.0823	0.0816	0.0819
80	0.2146	0.2312	0.2537	0.4976	0.4982	0.4994	0.8917	0.854	0.8861	0.0821	0.0815	0.0819
81	0.2097	0.2264	0.2489	0.4914	0.4961	0.4952	0.8891	0.8523	0.8857	0.0821	0.0817	0.082
82	0.2046	0.2211	0.2438	0.4888	0.4909	0.4911	0.8891	0.8618	0.8905	0.0821	0.0817	0.082
83	0.1996	0.2159	0.2388	0.4857	0.4864	0.4881	0.8911	0.8533	0.8896	0.0822	0.0817	0.082
84	0.1948	0.2108	0.234	0.4797	0.4838	0.4837	0.8912	0.8555	0.8865	0.0821	0.0818	0.082
85	0.1899	0.2059	0.2291	0.4788	0.4794	0.4805	0.8922	0.8624	0.8924	0.0821	0.0816	0.0824
86	0.1852	0.2009	0.2242	0.472	0.4763	0.476	0.8892	0.8523	0.8829	0.0819	0.0818	0.0823
87	0.1804	0.1962	0.2195	0.4718	0.4717	0.4727	0.8906	0.8513	0.8787	0.082	0.0815	0.082
88	0.1759	0.1916	0.2149	0.4647	0.4694	0.4688	0.8931	0.8481	0.8887	0.0821	0.0817	0.0825
89	0.1713	0.1872	0.2101	0.4644	0.4641	0.4652	0.8941	0.8507	0.8861	0.082	0.0816	0.0825
90	0.1669	0.1826	0.2056	0.4574	0.4613	0.4614	0.8979	0.8488	0.8727	0.082	0.0818	0.0819
