# Supplementary material for: Asymmetric apical domain states of mitochondrial Hsp60 coordinate substrate engagement and chaperonin assembly
Source: Nat Struct Mol Biol. 2024 Jul 1;31(12):1848–58. doi: 10.1038/s41594-024-01352-0 (PMC11638070; doi:10.1038/s41594-024-01352-0)
Supplement: Supplementary file 5 — Statistical source data. [file 41594_2024_1352_MOESM5_ESM.xlsx]

## Sheet: Fig. 4c
Source Data for Fig. 4c | ATPase activity.
1 representative biological replicate, 3 technical triplicates
Values are in units of pmol ATP hydrolyzed/min
[Hsp10] (μM monomer)	mtHsp60 WT			mtHsp60 V72I			mtHsp60 W42A			mtHsp60 Y201A			mtHsp60 F279A			mtHsp60 Y359A
	Technical 1	Technical 2	Technical 3	Technical 1	Technical 2	Technical 3	Technical 1	Technical 2	Technical 3	Technical 1	Technical 2	Technical 3	Technical 1	Technical 2	Technical 3	Technical 1	Technical 2	Technical 3
0	9.3107	10.2675	9.32613	19.6965	21.6255	22.1965	8.27675	9.18724	8.46193	18.4156	17.644	16.4249	7.42798	7.31996	6.8107	8.02984	7.28909	8.04527
0.15625	25.2366	21.0854	20.3138	24.7582	25.7613	23.1224	8.27675	8.67798	6.68724	20.036	19.8971	20.2366	7.38169	7.36626	6.44033	7.61317	7.61317	7.75206
0.3125	26.1317	22.9218	22.4434	24.9434	29.1101	30.3292	8.52366	8.29218	7.92181	21.4095	20.5453	21.9805	6.23971	6.73354	6.20885	7.21193	6.74897	7.47428
0.625	28.4774	25.2984	23.8014	27.32	27.2428	28.4156	7.96811	8.60082	8.12243	22.6903	22.2428	23.9249	7.70576	6.64095	6.16255	7.11934	7.36626	7.55144
1.25	30.607	28.2922	27.8138	28.3076	28.2922	29.8045	8.0144	8.27675	8.36934	24.4187	23.8169	24.8045	6.61008	6.7644	6.31687	7.15021	7.65947	7.52058
2.5	32.1965	29.9588	29.0638	27.3045	28.4928	29.8817	8.4928	9.27984	8.29218	26.6872	23.8786	25.8693	7.45885	6.82613	6.68724	7.28909	7.6286	7.84465
5	34.5113	32.6903	32.5977	28.1224	31.2088	29.6348	9.20267	8.46193	9.40329	26.1008	25.8848	25.4218	7.96811	7.15021	6.99588	7.92181	8.58539	8.30761
10	39.1409	37.2891	35.4527	31.4249	31.6872	30.2212	10.3292	10.6842	10.6687	29.3107	29.465	26.9342	9.03292	7.44342	9.12551	8.8786	10.1595	9.97428

## Sheet: Fig. 4d
Source Data for Fig. 4d | mtMDH refolding.
Left panel: Time course (1 representative biological replicate, 3 technical replicates)																							Right panel: Initial velocities (A340/min) (2 or 3 biological replicates)
Values are in units of A340																							Values are in units of A340/min
Time (min)	mtHsp60 WT			mtHsp60 W42A			mtHsp60 Y201A			mtHsp60 F279A			mtHsp60 Y359A			mtMDHdenat			mtMDH					mtHsp60 WT	mtHsp60 W42A	mtHsp60 Y201A	mtHsp60 F279A	mtHsp60 Y359A	mtMDHdenat	mtMDH
	Technical 1	Technical 2	Technical 3	Technical 1	Technical 2	Technical 3	Technical 1	Technical 2	Technical 3	Technical 1	Technical 2	Technical 3	Technical 1	Technical 2	Technical 3	Technical 1	Technical 2	Technical 3	Technical 1	Technical 2	Technical 3		Biological 1	0.0103111	0.00468889	0.00767778	0.0052	0.00857778	0.0011	0.103889
0	0.8016	0.8306	0.8195	1.0273	0.8316	0.8433	0.8426	0.8599	0.8505	0.8976	0.8874	0.8399	0.8516	0.8886	0.8598	0.9661	0.9312	0.9543	0.7177	0.7049	0.6878		Biological 2	0.00865556	0.0055	0.0046	0.0033	0.00655556	0.00131111	0.1067
1	0.7936	0.8163	0.808	1.0273	0.8247	0.8369	0.8334	0.85	0.8416	0.8926	0.8787	0.8335	0.8435	0.8788	0.8508	0.966	0.9294	0.9544	0.5994	0.5911	0.5633		Biological 3	0.00704444	0.00522222	0.00643333	0.0049	0.0067	0.00131111
2	0.7829	0.8068	0.7981	1.0218	0.8194	0.8319	0.825	0.8425	0.8358	0.8875	0.8721	0.8296	0.8347	0.8732	0.8425	0.9649	0.9278	0.9543	0.5042	0.4932	0.4562
3	0.773	0.797	0.7889	1.0166	0.8152	0.8282	0.8188	0.8358	0.8293	0.8843	0.868	0.8258	0.8305	0.8633	0.829	0.9632	0.9262	0.9523	0.4112	0.4045	0.3597
4	0.7634	0.7886	0.7797	1.0107	0.8115	0.8239	0.8142	0.8279	0.8232	0.8808	0.865	0.8232	0.8251	0.8561	0.8238	0.9623	0.925	0.9512	0.3277	0.3251	0.2749
5	0.7542	0.7789	0.7711	1.0044	0.8066	0.8194	0.8092	0.8215	0.817	0.8771	0.863	0.8195	0.8194	0.8502	0.8187	0.9615	0.9231	0.9493	0.2527	0.2554	0.2053
6	0.7452	0.77	0.7625	0.9982	0.8018	0.8152	0.802	0.8159	0.8113	0.8739	0.8588	0.8166	0.8129	0.844	0.8133	0.9612	0.9223	0.9484	0.1901	0.1979	0.1484
7	0.7359	0.7602	0.7529	0.9921	0.7964	0.8112	0.7965	0.8104	0.8061	0.8702	0.8529	0.813	0.8084	0.8378	0.8066	0.9599	0.9214	0.9435	0.1401	0.1519	0.1094
8	0.726	0.75	0.7444	0.9868	0.7928	0.8066	0.7934	0.8024	0.8006	0.8661	0.8488	0.81	0.8035	0.8315	0.8007	0.9591	0.9191	0.9377	0.1081	0.1207	0.091
9	0.717	0.7403	0.7359	0.9798	0.7879	0.8023	0.7855	0.7995	0.7944	0.8624	0.8441	0.8072	0.7965	0.8256	0.7947	0.9576	0.9171	0.9379	0.0902	0.0967	0.0839
10	0.7082	0.73	0.727	0.9747	0.7838	0.7988	0.7805	0.7919	0.7898	0.8583	0.8401	0.804	0.792	0.8184	0.7889	0.9561	0.9152	0.9371	0.0846	0.0901	0.0831
11	0.6991	0.7204	0.7184	0.9677	0.7795	0.7948	0.7763	0.7859	0.7839	0.8544	0.8367	0.8015	0.7855	0.8123	0.7827	0.9548	0.9128	0.9364	0.0833	0.0871	0.0828
12	0.6901	0.7118	0.7102	0.9648	0.7755	0.7908	0.7691	0.7819	0.7787	0.8509	0.8315	0.7987	0.7803	0.809	0.7781	0.952	0.9137	0.932	0.0832	0.0849	0.0824
13	0.6813	0.703	0.7014	0.9582	0.7708	0.7869	0.7635	0.7748	0.7735	0.847	0.8271	0.7954	0.7754	0.8024	0.7723	0.9491	0.9098	0.931	0.0828	0.0853	0.0822
14	0.6723	0.6944	0.6934	0.954	0.7665	0.783	0.7586	0.7695	0.7691	0.8436	0.8234	0.7926	0.7711	0.7951	0.7674	0.948	0.9078	0.9333	0.0827	0.0821	0.0821
15	0.6633	0.6849	0.6849	0.9482	0.7625	0.7786	0.755	0.7626	0.7641	0.8396	0.8196	0.7897	0.7648	0.7892	0.7618	0.9466	0.9076	0.9329	0.0825	0.0851	0.0821
16	0.655	0.676	0.6767	0.9437	0.759	0.7754	0.749	0.7577	0.7586	0.8358	0.816	0.7868	0.7594	0.785	0.7577	0.945	0.9084	0.9339	0.0826	0.0825	0.082
17	0.6464	0.6676	0.6688	0.9391	0.7545	0.7712	0.7432	0.754	0.7539	0.833	0.8123	0.7838	0.7541	0.7783	0.7523	0.9438	0.8994	0.93	0.0826	0.0819	0.0819
18	0.638	0.6594	0.6605	0.9338	0.7501	0.7676	0.7394	0.7476	0.749	0.8294	0.8089	0.7807	0.7511	0.7727	0.7475	0.9434	0.8939	0.9294	0.0825	0.082	0.0821
19	0.6291	0.6504	0.6522	0.9291	0.7477	0.7642	0.7354	0.7411	0.7442	0.8251	0.8057	0.7784	0.7443	0.7665	0.7417	0.9441	0.892	0.9217	0.0825	0.082	0.082
20	0.6204	0.6419	0.6444	0.9237	0.7429	0.76	0.7293	0.7375	0.7384	0.822	0.8024	0.775	0.7388	0.7632	0.7367	0.9399	0.8903	0.9206	0.0826	0.082	0.0818
21	0.6118	0.6333	0.6363	0.9181	0.7387	0.7565	0.724	0.7321	0.7336	0.8189	0.7992	0.7719	0.7345	0.7549	0.7314	0.9384	0.8902	0.9191	0.0826	0.082	0.082
22	0.6039	0.625	0.6286	0.9132	0.7352	0.7526	0.7201	0.726	0.7287	0.8148	0.7962	0.7699	0.7316	0.7495	0.7265	0.9394	0.89	0.9165	0.0825	0.0819	0.082
23	0.5951	0.6167	0.621	0.9063	0.7315	0.749	0.7151	0.7211	0.7232	0.8116	0.7932	0.7666	0.7241	0.745	0.7217	0.9411	0.8875	0.9191	0.0826	0.082	0.0822
24	0.5872	0.6088	0.6132	0.9038	0.7274	0.7457	0.7087	0.7173	0.7181	0.8086	0.7908	0.7639	0.7196	0.7396	0.7172	0.9406	0.8863	0.9216	0.0826	0.0821	0.0819
25	0.5784	0.6001	0.6053	0.8974	0.7237	0.7413	0.7051	0.7104	0.7138	0.8048	0.7873	0.7616	0.7155	0.7338	0.7118	0.9423	0.887	0.9199	0.0824	0.0819	0.082
26	0.571	0.5916	0.5977	0.8913	0.7196	0.7376	0.6987	0.7068	0.7085	0.8018	0.7835	0.7584	0.7096	0.7287	0.7067	0.9384	0.8861	0.9183	0.0824	0.082	0.082
27	0.5628	0.5831	0.5899	0.887	0.7161	0.7337	0.6953	0.6995	0.7041	0.7976	0.7807	0.7555	0.7056	0.7229	0.7011	0.9344	0.8824	0.9158	0.0824	0.0818	0.0819
28	0.5551	0.5746	0.5825	0.8827	0.7124	0.7301	0.6898	0.6955	0.6999	0.7951	0.777	0.753	0.6996	0.718	0.6963	0.9349	0.8794	0.9143	0.0825	0.0819	0.082
29	0.5481	0.5661	0.5746	0.8783	0.7084	0.7266	0.6841	0.6914	0.6946	0.7919	0.7746	0.7497	0.6949	0.7124	0.6918	0.9309	0.8772	0.9155	0.0825	0.0819	0.0821
30	0.5404	0.5584	0.5667	0.8746	0.7044	0.723	0.6806	0.6845	0.6899	0.7887	0.7718	0.7477	0.6916	0.7074	0.686	0.9259	0.8755	0.9093	0.0824	0.0818	0.0822
31	0.5326	0.5504	0.5596	0.8675	0.7008	0.7192	0.676	0.6798	0.6857	0.7852	0.7691	0.7447	0.6857	0.7025	0.6812	0.9235	0.8685	0.9097	0.0824	0.082	0.082
32	0.5247	0.5426	0.5522	0.8635	0.6969	0.716	0.6693	0.6769	0.6807	0.7824	0.7661	0.7416	0.6804	0.6996	0.6767	0.9206	0.869	0.9103	0.0824	0.0817	0.0821
33	0.5166	0.5346	0.5449	0.8583	0.6931	0.712	0.6652	0.6706	0.6762	0.7793	0.7634	0.7387	0.6768	0.6936	0.672	0.9238	0.8712	0.9073	0.0822	0.0817	0.082
34	0.5091	0.5268	0.5378	0.8537	0.6897	0.7087	0.6614	0.6649	0.6721	0.776	0.7606	0.7358	0.6719	0.6884	0.6665	0.9271	0.8719	0.9087	0.0822	0.0818	0.082
35	0.5017	0.5197	0.5306	0.8495	0.6859	0.7052	0.6553	0.6616	0.6672	0.7729	0.7569	0.7331	0.6668	0.6841	0.6621	0.925	0.8724	0.9038	0.0823	0.082	0.0822
36	0.4941	0.5119	0.5232	0.8448	0.6819	0.7015	0.6521	0.655	0.6629	0.7696	0.7543	0.7311	0.6639	0.6786	0.6574	0.92	0.8682	0.8993	0.0822	0.0819	0.0824
37	0.4863	0.5043	0.5162	0.8392	0.6784	0.6983	0.6479	0.6506	0.6585	0.7662	0.7508	0.7284	0.6579	0.6739	0.6525	0.9181	0.8658	0.8977	0.0824	0.082	0.0822
38	0.479	0.4967	0.509	0.8343	0.6747	0.6948	0.6412	0.6472	0.6537	0.763	0.7469	0.7252	0.6524	0.671	0.6485	0.918	0.8635	0.9006	0.0824	0.0818	0.0819
39	0.4717	0.4891	0.5022	0.8294	0.6711	0.6915	0.637	0.6422	0.6494	0.7603	0.7437	0.7221	0.6482	0.6656	0.6436	0.9198	0.8627	0.9014	0.0824	0.0818	0.082
40	0.4644	0.4818	0.4951	0.8247	0.6671	0.6884	0.6335	0.6356	0.6452	0.7566	0.7397	0.7192	0.6441	0.6609	0.6389	0.918	0.8652	0.9023	0.0823	0.0817	0.082
41	0.4567	0.4745	0.4882	0.8189	0.6641	0.6848	0.6291	0.6305	0.6411	0.753	0.7366	0.7168	0.6392	0.6564	0.6345	0.9149	0.8614	0.9003	0.0824	0.0818	0.0821
42	0.4498	0.4673	0.4813	0.8151	0.6604	0.6814	0.6234	0.6259	0.6367	0.7507	0.7343	0.7142	0.6336	0.6539	0.6302	0.9168	0.8608	0.8982	0.0825	0.082	0.0821
43	0.4425	0.4601	0.4745	0.8105	0.6562	0.6777	0.6188	0.6219	0.6319	0.7475	0.7312	0.711	0.6296	0.6463	0.6253	0.9163	0.8622	0.8972	0.0822	0.0817	0.082
44	0.4353	0.4528	0.4673	0.8062	0.6528	0.6747	0.6145	0.617	0.6274	0.7442	0.7288	0.708	0.6263	0.6417	0.6209	0.9058	0.8609	0.8898	0.0822	0.0817	0.0818
45	0.4283	0.4456	0.4605	0.8012	0.6497	0.6707	0.6113	0.6124	0.6234	0.7407	0.7263	0.7058	0.6216	0.6371	0.6162	0.9062	0.8591	0.8913	0.0824	0.0818	0.0818
46	0.4213	0.4385	0.4541	0.7964	0.6464	0.6677	0.6062	0.607	0.6193	0.7375	0.7223	0.7031	0.6162	0.6313	0.6115	0.9083	0.8553	0.8913	0.0823	0.0818	0.0819
47	0.4143	0.4315	0.4471	0.7911	0.6425	0.6641	0.6006	0.6034	0.6147	0.734	0.7192	0.6996	0.612	0.6262	0.6069	0.9086	0.855	0.8911	0.0822	0.0815	0.0818
48	0.4075	0.4244	0.4406	0.7865	0.6391	0.6608	0.5977	0.5979	0.6101	0.731	0.7164	0.6968	0.6081	0.6199	0.6025	0.9071	0.8577	0.8937	0.0823	0.0817	0.0819
49	0.4004	0.4175	0.434	0.783	0.6357	0.6569	0.5931	0.5927	0.6062	0.7278	0.7132	0.6948	0.6029	0.6166	0.5982	0.903	0.8577	0.8911	0.0824	0.0815	0.0818
50	0.3936	0.4105	0.4277	0.7779	0.632	0.6541	0.5876	0.5903	0.602	0.7243	0.7096	0.6913	0.5985	0.6114	0.5942	0.9016	0.8609	0.8918	0.0824	0.0816	0.0819
51	0.3869	0.4039	0.4211	0.7742	0.6284	0.6506	0.5836	0.5848	0.5976	0.7216	0.7079	0.6883	0.5964	0.6062	0.5903	0.8999	0.8595	0.892	0.0824	0.0816	0.0818
52	0.3803	0.3972	0.4145	0.7705	0.6255	0.647	0.5801	0.58	0.594	0.7181	0.7047	0.6863	0.5902	0.6026	0.5857	0.9001	0.8597	0.8951	0.0824	0.0816	0.0825
53	0.3736	0.3905	0.4081	0.7648	0.6216	0.644	0.5749	0.5756	0.5897	0.7144	0.7013	0.6828	0.5864	0.5971	0.5815	0.8979	0.8602	0.8943	0.0824	0.0816	0.0819
54	0.367	0.384	0.4019	0.7598	0.6184	0.6414	0.5716	0.5707	0.5859	0.711	0.6984	0.6809	0.5825	0.5928	0.5773	0.8971	0.8586	0.8934	0.0825	0.0816	0.0824
55	0.3605	0.3775	0.3956	0.7573	0.6143	0.6379	0.5658	0.5678	0.5814	0.7076	0.6957	0.6775	0.5777	0.5886	0.5731	0.9004	0.8556	0.886	0.0824	0.0816	0.0821
56	0.3543	0.3711	0.3891	0.7523	0.6115	0.6344	0.5632	0.5617	0.5773	0.7042	0.6933	0.6756	0.5745	0.5842	0.5692	0.8959	0.8551	0.8862	0.0824	0.0815	0.0818
57	0.3475	0.3647	0.3831	0.748	0.6078	0.631	0.5576	0.5593	0.5736	0.7015	0.6908	0.6721	0.5693	0.5814	0.5644	0.8998	0.8513	0.8862	0.0825	0.0814	0.0819
58	0.3414	0.3585	0.3772	0.7424	0.6045	0.6279	0.5548	0.553	0.5692	0.698	0.6886	0.6696	0.5658	0.5754	0.5608	0.8952	0.8504	0.8807	0.0826	0.0819	0.082
59	0.3346	0.352	0.3709	0.7382	0.6009	0.6244	0.5499	0.549	0.5655	0.6946	0.6852	0.667	0.5602	0.5717	0.5563	0.8953	0.8475	0.8793	0.0824	0.0816	0.0818
60	0.3286	0.3457	0.3651	0.7342	0.5977	0.6214	0.545	0.5451	0.5611	0.6917	0.6821	0.6638	0.5568	0.5663	0.5525	0.8984	0.8494	0.8819	0.0824	0.0816	0.0819
61	0.3222	0.3393	0.3589	0.7303	0.5949	0.6179	0.5421	0.5394	0.557	0.6892	0.6792	0.662	0.5531	0.5611	0.5482	0.9016	0.85	0.8809	0.0824	0.0816	0.0819
62	0.3163	0.3332	0.3531	0.726	0.591	0.6151	0.5369	0.5364	0.5533	0.6871	0.6753	0.659	0.5486	0.5575	0.5439	0.9043	0.8529	0.8865	0.0825	0.0817	0.082
63	0.3102	0.3268	0.3469	0.7211	0.5877	0.6119	0.5339	0.5311	0.5488	0.6841	0.6727	0.6559	0.5463	0.553	0.5401	0.9054	0.8518	0.8833	0.0823	0.0816	0.0818
64	0.3039	0.3205	0.3411	0.7177	0.5845	0.6083	0.5288	0.5282	0.5452	0.681	0.6689	0.6527	0.5401	0.549	0.5357	0.905	0.851	0.8838	0.0822	0.0815	0.0818
65	0.2982	0.3147	0.3353	0.7139	0.5813	0.6054	0.5259	0.5226	0.5409	0.6779	0.6654	0.6502	0.5364	0.5434	0.5317	0.9018	0.8507	0.8825	0.0825	0.0817	0.0821
66	0.2919	0.3089	0.3296	0.7087	0.578	0.6019	0.5208	0.52	0.5374	0.6746	0.6613	0.6475	0.532	0.5417	0.5267	0.8962	0.8519	0.8788	0.0824	0.0816	0.0819
67	0.2862	0.303	0.3239	0.7051	0.5751	0.5993	0.518	0.5143	0.5333	0.6711	0.658	0.6452	0.529	0.5358	0.5231	0.904	0.8502	0.8794	0.0824	0.0817	0.082
68	0.2802	0.2973	0.3181	0.7002	0.5716	0.5957	0.513	0.512	0.5297	0.6677	0.6545	0.6419	0.5239	0.5323	0.5189	0.9082	0.853	0.881	0.0824	0.0817	0.0819
69	0.2747	0.2914	0.3127	0.6976	0.5685	0.5937	0.51	0.5064	0.5256	0.6645	0.6517	0.6398	0.5209	0.5267	0.5152	0.9023	0.8492	0.8764	0.0823	0.0817	0.082
70	0.2687	0.2854	0.3071	0.6912	0.565	0.59	0.5058	0.5023	0.5218	0.6613	0.6493	0.6374	0.515	0.5227	0.5109	0.9039	0.8518	0.8777	0.0822	0.0816	0.0818
71	0.2629	0.2798	0.3014	0.6887	0.5616	0.5871	0.5021	0.4978	0.5179	0.6581	0.6458	0.6344	0.5128	0.518	0.507	0.8922	0.8504	0.8776	0.0821	0.0816	0.0818
72	0.2574	0.2743	0.2962	0.6839	0.5587	0.5838	0.4974	0.4957	0.5147	0.6554	0.6444	0.6319	0.5082	0.5154	0.5029	0.8935	0.8498	0.8777	0.0825	0.0816	0.082
73	0.252	0.2687	0.2907	0.6796	0.5557	0.5805	0.4938	0.49	0.5107	0.6519	0.6434	0.6293	0.5069	0.5094	0.4997	0.8997	0.8556	0.8813	0.0823	0.0818	0.0819
74	0.2463	0.263	0.2852	0.6757	0.5523	0.577	0.4891	0.4865	0.5069	0.6497	0.6407	0.6264	0.5002	0.5057	0.495	0.9085	0.8551	0.8815	0.0824	0.0816	0.0819
75	0.2409	0.2576	0.28	0.6719	0.549	0.5747	0.4867	0.4819	0.503	0.6459	0.6382	0.6233	0.4971	0.5006	0.4915	0.9106	0.861	0.8856	0.0824	0.0817	0.082
76	0.2355	0.2521	0.2745	0.6678	0.5458	0.5711	0.4815	0.4792	0.4995	0.6434	0.635	0.621	0.4924	0.4975	0.4875	0.9088	0.8566	0.8854	0.0823	0.0816	0.0821
77	0.23	0.2466	0.2695	0.6642	0.5429	0.5684	0.4788	0.4741	0.4954	0.64	0.6309	0.6188	0.4902	0.4926	0.4837	0.9051	0.8509	0.8836	0.0822	0.0817	0.0824
78	0.2249	0.2413	0.2642	0.66	0.5401	0.5655	0.4749	0.4702	0.492	0.6371	0.6264	0.6164	0.4846	0.4894	0.48	0.9039	0.8481	0.8844	0.0823	0.0817	0.0825
79	0.2198	0.2361	0.2591	0.6555	0.5366	0.5624	0.4703	0.467	0.4887	0.6346	0.6232	0.6127	0.4813	0.4849	0.4754	0.91	0.8606	0.8893	0.0823	0.0816	0.0819
80	0.2146	0.2312	0.2537	0.6518	0.5332	0.5593	0.4673	0.4619	0.4845	0.6315	0.6202	0.6107	0.4778	0.4806	0.4718	0.8917	0.854	0.8861	0.0821	0.0815	0.0819
81	0.2097	0.2264	0.2489	0.6485	0.5303	0.5565	0.4628	0.4592	0.4815	0.6291	0.6177	0.6074	0.4735	0.4773	0.4683	0.8891	0.8523	0.8857	0.0821	0.0817	0.082
82	0.2046	0.2211	0.2438	0.6449	0.5272	0.554	0.4598	0.4541	0.4776	0.6259	0.6149	0.6056	0.4711	0.4726	0.4643	0.8891	0.8618	0.8905	0.0821	0.0817	0.082
83	0.1996	0.2159	0.2388	0.6404	0.524	0.5503	0.4557	0.4507	0.4741	0.6232	0.6118	0.6031	0.4654	0.4704	0.4607	0.8911	0.8533	0.8896	0.0822	0.0817	0.082
84	0.1948	0.2108	0.234	0.6367	0.5212	0.5476	0.4517	0.4474	0.4706	0.6202	0.6091	0.5998	0.4621	0.4643	0.4569	0.8912	0.8555	0.8865	0.0821	0.0818	0.082
85	0.1899	0.2059	0.2291	0.6332	0.5178	0.5446	0.4486	0.443	0.4667	0.6174	0.6064	0.5981	0.4587	0.4617	0.4536	0.8922	0.8624	0.8924	0.0821	0.0816	0.0824
86	0.1852	0.2009	0.2242	0.6296	0.5147	0.5415	0.4445	0.4395	0.4638	0.6151	0.6048	0.5949	0.4548	0.4571	0.4496	0.8892	0.8523	0.8829	0.0819	0.0818	0.0823
87	0.1804	0.1962	0.2195	0.6251	0.5119	0.5393	0.4416	0.4351	0.4599	0.6117	0.6033	0.592	0.4519	0.4532	0.446	0.8906	0.8513	0.8787	0.082	0.0815	0.082
88	0.1759	0.1916	0.2149	0.6215	0.5091	0.5359	0.4374	0.4323	0.4567	0.6091	0.601	0.5895	0.4464	0.4489	0.4421	0.8931	0.8481	0.8887	0.0821	0.0817	0.0825
89	0.1713	0.1872	0.2101	0.6188	0.5062	0.5334	0.4345	0.4276	0.4525	0.6061	0.5982	0.5878	0.4443	0.4459	0.4387	0.8941	0.8507	0.8861	0.082	0.0816	0.0825
90	0.1669	0.1826	0.2056	0.6136	0.5028	0.53	0.4299	0.4249	0.4491	0.6036	0.5945	0.5845	0.4405	0.4417	0.4351	0.8979	0.8488	0.8727	0.082	0.0818	0.0819

## Sheet: Fig. 4e
Source Data for Fig. 4e | Normalized SEC A280 values.
1 representative biological replicate
mtHsp60 WT		mtHsp60 Y201A		mtHsp60 F279A		mtHsp60 Y359A
Elution volume (mL)	A280 (mAU)	Elution volume (mL)	A280 (mAU)	Elution volume (mL)	A280 (mAU)	Elution volume (mL)	A280 (mAU)
1.00012	0.00264758	1.00005	0.000806466	1.00007	0.000802009	1.00009	1.10436e-05
1.00024	0.00256238	1.00018	0.000764067	1.0002	0.0006949	1.00021	0
1.00036	0.00246646	1.0003	0.000722733	1.00032	0.000610284	1.00034	6.96891e-05
1.00049	0.00237034	1.00043	0.000681221	1.00045	0.00051936	1.00046	0.000193962
1.00061	0.00227403	1.00055	0.000639886	1.00057	0.000435458	1.00059	0.000325089
1.00074	0.00217754	1.00068	0.000599616	1.0007	0.00034501	1.00071	0.000457486
1.00086	0.00208085	1.0008	0.000560056	1.00082	0.00025849	1.00084	0.000583281
1.00099	0.00198416	1.00093	0.000523511	1.00095	0.000172208	1.00096	0.00071022
1.00111	0.00189072	1.00105	0.000505416	1.00107	8.62823e-05	1.00109	0.000842743
1.00124	0.0017948	1.00118	0.000509851	1.0012	5.71249e-06	1.00121	0.000968285
1.00136	0.00163224	1.0013	0.000470468	1.00132	0	1.00134	0.00109345
1.00149	0.00144863	1.00143	0.000424876	1.00145	6.31944e-05	1.00146	0.0012167
1.00161	0.00127152	1.00155	0.000377332	1.00157	0.000130911	1.00159	0.00132777
1.00174	0.00108944	1.00168	0.000329966	1.0017	0.000201246	1.00171	0.00143428
1.00186	0.000911566	1.0018	0.000282423	1.00182	0.000270867	1.00184	0.00154624
1.00199	0.000728717	1.00193	0.000233992	1.00194	0.00033787	1.00196	0.00167254
1.00211	0.000550271	1.00205	0.000184852	1.00207	0.00040761	1.00209	0.00178412
1.00223	0.000366465	1.00218	0.00013518	1.00219	0.000476874	1.00221	0.00189468
1.00236	0.000187253	1.0023	8.32012e-05	1.00232	0.000546376	1.00233	0.00201108
1.00249	1.49343e-05	1.00243	2.6965e-05	1.00244	0.00060838	1.00246	0.00212634
1.00261	0	1.00255	0	1.00257	0.000611474	1.00259	0.00225062
1.00273	3.14003e-05	1.00267	5.69458e-05	1.00269	0.000664196	1.00271	0.00241526
1.00286	6.18433e-05	1.0028	0.000113892	1.00282	0.000724653	1.00283	0.00259728
1.00298	9.22863e-05	1.00292	0.000170837	1.00294	0.000787728	1.00296	0.00277106
1.00311	0.000122729	1.00305	0.000227606	1.00307	0.000853303	1.00308	0.00294928
1.00323	0.000153172	1.00317	0.000285261	1.00319	0.000918282	1.00321	0.00312357
1.00336	0.000183807	1.0033	0.000342562	1.00332	0.000980405	1.00333	0.00329278
1.00348	0.000214441	1.00342	0.000399685	1.00344	0.00104277	1.00346	0.00346668
1.00361	0.000245267	1.00355	0.000444922	1.00357	0.00110751	1.00358	0.00364072
1.00373	0.000280305	1.00367	0.000462308	1.00369	0.00118225	1.00371	0.00381475
1.00386	0.000300983	1.0038	0.000484838	1.00382	0.00130804	1.00383	0.00398383
1.00398	0.000319173	1.00392	0.000531317	1.00394	0.00134529	1.00396	0.00412714
1.00411	0.000337745	1.00405	0.000578328	1.00406	0.00138123	1.00408	0.00423009
1.00423	0.000355551	1.00417	0.000625871	1.00419	0.00141848	1.00421	0.00432352
1.00436	0.000373932	1.0043	0.000672528	1.00432	0.00145597	1.00433	0.00442025
1.00448	0.00039193	1.00442	0.000720072	1.00444	0.00149465	1.00446	0.00451215
1.00461	0.000410502	1.00455	0.000768147	1.00456	0.00153178	1.00458	0.00460354
1.00473	0.000428499	1.00467	0.000815868	1.00469	0.00156879	1.0047	0.00470002
1.00486	0.000446497	1.0048	0.000868202	1.00481	0.00160652	1.00483	0.00479674
1.00498	0.000471771	1.00492	0.000914858	1.00494	0.00165305	1.00496	0.00489106
1.0051	0.00051485	1.00504	0.000915922	1.00506	0.00171946	1.00508	0.00495174
1.00523	0.000561568	1.00517	0.000884168	1.00519	0.00177944	1.0052	0.00498715
1.00535	0.000608477	1.0053	0.000852945	1.00531	0.0018393	1.00533	0.00503183
1.00548	0.000655577	1.00542	0.00082119	1.00544	0.00189893	1.00545	0.00507677
1.0056	0.000702678	1.00554	0.00078979	1.00556	0.00195914	1.00558	0.00511942
1.00573	0.000750161	1.00567	0.000758035	1.00569	0.00202377	1.0057	0.00516207
1.00585	0.000797453	1.00579	0.000726813	1.00581	0.00208351	1.00583	0.00520587
1.00598	0.000843405	1.00592	0.000695768	1.00594	0.00214504	1.00595	0.00524966
1.0061	0.00089108	1.00604	0.000665787	1.00606	0.00219978	1.00608	0.00529358
1.00623	0.000907929	1.00617	0.000650885	1.00619	0.00222751	1.0062	0.0053375
1.00635	0.000878826	1.00629	0.000659755	1.00631	0.00224679	1.00633	0.00538993
1.00648	0.000843405	1.00642	0.000673415	1.00643	0.00231796	1.00645	0.00542153
1.0066	0.000807984	1.00654	0.000687075	1.00656	0.00238901	1.00658	0.00542344
1.00673	0.000772563	1.00667	0.00070109	1.00669	0.00245994	1.0067	0.00542534
1.00685	0.00073695	1.00679	0.000714749	1.00681	0.00253075	1.00683	0.00542712
1.00698	0.000701146	1.00692	0.000728232	1.00693	0.00260073	1.00695	0.00542915
1.0071	0.000665342	1.00704	0.000742069	1.00706	0.00266904	1.00708	0.00543093
1.00723	0.000629347	1.00717	0.000756439	1.00718	0.00274235	1.0072	0.00543283
1.00735	0.00059316	1.00729	0.000774356	1.00731	0.00282114	1.00733	0.00543474
1.00747	0.000605988	1.00741	0.000775776	1.00743	0.00292408	1.00745	0.00543664
1.0076	0.000741162	1.00754	0.000742956	1.00756	0.0029743	1.00758	0.00542293
1.00772	0.000888399	1.00767	0.000710669	1.00768	0.00298132	1.0077	0.00539856
1.00785	0.00103564	1.00779	0.00067856	1.00781	0.00298834	1.00782	0.00537977
1.00797	0.00118919	1.00791	0.000646095	1.00793	0.00299525	1.00795	0.00536162
1.0081	0.00133815	1.00804	0.000613453	1.00806	0.00300227	1.00807	0.00534321
1.00822	0.00148749	1.00816	0.000580457	1.00818	0.00300953	1.0082	0.00532468
1.00835	0.00163205	1.00829	0.000547992	1.00831	0.00301619	1.00832	0.00530602
1.00847	0.00178197	1.00841	0.000530962	1.00843	0.00302345	1.00845	0.00528698
1.0086	0.00193342	1.00854	0.000562007	1.00856	0.00301845	1.00857	0.00526895
1.00872	0.00212699	1.00866	0.000633145	1.00868	0.00297978	1.0087	0.00525055
1.00885	0.00218213	1.00879	0.000708895	1.0088	0.00300263	1.00882	0.00521589
1.00897	0.00221908	1.00891	0.000784646	1.00893	0.0030388	1.00895	0.00515116
1.0091	0.00225604	1.00904	0.000861283	1.00906	0.00307296	1.00907	0.0050689
1.00922	0.00229318	1.00916	0.000937211	1.00918	0.0031095	1.0092	0.00498182
1.00935	0.00233052	1.00929	0.00101172	1.0093	0.00314496	1.00932	0.00489576
1.00947	0.00236804	1.00941	0.00108694	1.00943	0.0031815	1.00945	0.00481566
1.0096	0.00240461	1.00954	0.00116198	1.00955	0.00321684	1.00957	0.00473251
1.00972	0.00244233	1.00966	0.00120172	1.00968	0.00325862	1.0097	0.00464785
1.00985	0.00247928	1.00978	0.00119125	1.0098	0.00333633	1.00982	0.00456496
1.00997	0.00257712	1.00991	0.00119089	1.00993	0.00347331	1.00995	0.00448536
1.01009	0.0027458	1.01004	0.00120491	1.01005	0.00355007	1.01007	0.00441796
1.01022	0.00292061	1.01016	0.0012191	1.01018	0.00362469	1.01019	0.00435906
1.01034	0.00309657	1.01028	0.00123312	1.0103	0.00370145	1.01032	0.0042994
1.01047	0.00326736	1.01041	0.00124695	1.01043	0.00377583	1.01044	0.00424202
1.01059	0.00344523	1.01053	0.00126097	1.01055	0.00385331	1.01057	0.00418338
1.01072	0.00361812	1.01066	0.00127498	1.01068	0.00393079	1.01069	0.00412753
1.01084	0.00379235	1.01078	0.00128882	1.0108	0.00400707	1.01082	0.00407167
1.01097	0.00396716	1.01091	0.00132146	1.01093	0.0040755	1.01094	0.0040115
1.01109	0.00412818	1.01103	0.00137255	1.01105	0.00411775	1.01107	0.00395362
1.01122	0.00420286	1.01116	0.00142063	1.01118	0.00412263	1.01119	0.00389079
1.01134	0.00425072	1.01128	0.00146569	1.0113	0.00411037	1.01132	0.00386197
1.01147	0.0042982	1.01141	0.00151004	1.01143	0.00409764	1.01144	0.00387073
1.01159	0.00434454	1.01153	0.00155687	1.01155	0.00408586	1.01157	0.0038885
1.01172	0.0043926	1.01166	0.00160247	1.01168	0.00407276	1.01169	0.00390729
1.01184	0.00443989	1.01178	0.00164699	1.0118	0.00406039	1.01182	0.00392671
1.01197	0.00448871	1.01191	0.0016917	1.01192	0.00404837	1.01194	0.00394512
1.01209	0.00453505	1.01203	0.00174314	1.01205	0.00403575	1.01207	0.00396327
1.01222	0.00458311	1.01215	0.00185615	1.01217	0.00401326	1.01219	0.00398142
1.01234	0.00466122	1.01228	0.00203834	1.0123	0.00396839	1.01232	0.00400021
1.01246	0.00482607	1.0124	0.00221982	1.01242	0.00394757	1.01244	0.0040162
1.01259	0.00503515	1.01253	0.00239953	1.01255	0.00395863	1.01256	0.00401239
1.01272	0.00525362	1.01265	0.0025748	1.01267	0.00396958	1.01269	0.00399031
1.01284	0.0054671	1.01278	0.00275203	1.0128	0.00398101	1.01281	0.00396441
1.01296	0.00568288	1.0129	0.00293209	1.01292	0.00399196	1.01294	0.00393839
1.01309	0.00590039	1.01303	0.00310452	1.01305	0.00400338	1.01306	0.00391148
1.01321	0.00611368	1.01315	0.00328121	1.01317	0.00401421	1.01319	0.00388584
1.01334	0.00632889	1.01328	0.00346039	1.0133	0.00402564	1.01331	0.00386007
1.01346	0.00654677	1.0134	0.00362466	1.01342	0.00402766	1.01344	0.00383392
1.01359	0.00672694	1.01353	0.00377669	1.01355	0.00399398	1.01356	0.00380751
1.01371	0.00682402	1.01365	0.00392376	1.01367	0.00391531	1.01369	0.00381513
1.01384	0.00688739	1.01378	0.00407012	1.0138	0.00382808	1.01381	0.00386476
1.01396	0.00695038	1.0139	0.0042131	1.01392	0.00373751	1.01394	0.00392493
1.01409	0.00701127	1.01403	0.00435804	1.01405	0.00364718	1.01406	0.00398612
1.01421	0.00707235	1.01415	0.00449925	1.01417	0.00355674	1.01419	0.00404667
1.01434	0.00713189	1.01428	0.00463957	1.01429	0.00346641	1.01431	0.00410823
1.01446	0.00719125	1.0144	0.0047854	1.01442	0.00337608	1.01444	0.00417094
1.01459	0.00724926	1.01453	0.00490497	1.01454	0.00328563	1.01456	0.00423187
1.01471	0.00730708	1.01465	0.00493725	1.01467	0.00320756	1.01469	0.00429216
1.01483	0.00738463	1.01477	0.00487907	1.01479	0.00317412	1.01481	0.0043597
1.01496	0.00744896	1.0149	0.00479001	1.01492	0.00318126	1.01493	0.00444982
1.01509	0.00749319	1.01502	0.00470184	1.01504	0.00318888	1.01506	0.00454363
1.01521	0.00753129	1.01515	0.00461527	1.01517	0.00319614	1.01518	0.00463426
1.01533	0.00756862	1.01527	0.00452568	1.01529	0.00320292	1.01531	0.00472515
1.01546	0.00760539	1.0154	0.0044384	1.01542	0.00321066	1.01543	0.00481921
1.01558	0.0076431	1.01552	0.0043513	1.01554	0.00321791	1.01556	0.00490896
1.01571	0.00768101	1.01565	0.0042649	1.01567	0.00322494	1.01568	0.0049968
1.01583	0.0077195	1.01577	0.00417443	1.01579	0.0032322	1.01581	0.00508743
1.01596	0.00775856	1.0159	0.00412014	1.01592	0.00324731	1.01593	0.00517997
1.01608	0.00779762	1.01602	0.00412564	1.01604	0.00324707	1.01606	0.00527771
1.01621	0.00784701	1.01615	0.00414924	1.01616	0.00318412	1.01618	0.00538904
1.01633	0.00789316	1.01627	0.00417319	1.01629	0.00312033	1.01631	0.00549605
1.01646	0.00790388	1.0164	0.00419767	1.01642	0.00305868	1.01643	0.00559569
1.01658	0.00790982	1.01652	0.00422091	1.01654	0.0029981	1.01656	0.00569763
1.01671	0.00791556	1.01665	0.00424432	1.01666	0.00293729	1.01668	0.00579486
1.01683	0.00792169	1.01677	0.00426845	1.01679	0.00287338	1.01681	0.00589603
1.01696	0.00792762	1.0169	0.00429258	1.01691	0.00281292	1.01693	0.00599403
1.01708	0.00793375	1.01702	0.0043921	1.01704	0.00274902	1.01706	0.00609304
1.01721	0.00793988	1.01714	0.00453189	1.01716	0.00266726	1.01718	0.00619687
1.01733	0.00794581	1.01727	0.0046504	1.01729	0.00258252	1.0173	0.00633562
1.01745	0.00794734	1.0174	0.00476375	1.01741	0.00251933	1.01743	0.0065212
1.01758	0.00795002	1.01752	0.00487676	1.01754	0.00245673	1.01755	0.00671935
1.01771	0.00801838	1.01764	0.00498675	1.01766	0.00239544	1.01768	0.00692372
1.01783	0.0080873	1.01777	0.0050994	1.01779	0.00233284	1.0178	0.00712505
1.01795	0.00815566	1.01789	0.00521684	1.01791	0.00227274	1.01793	0.00731901
1.01808	0.00822439	1.01802	0.00533073	1.01804	0.00220954	1.01805	0.00752338
1.0182	0.00829198	1.01814	0.00544515	1.01816	0.00214813	1.01818	0.00773372
1.01833	0.00836091	1.01827	0.00554148	1.01829	0.00208077	1.0183	0.00793199
1.01845	0.00842888	1.01839	0.00555213	1.01841	0.00199759	1.01843	0.00813357
1.01858	0.00849685	1.01852	0.00551168	1.01854	0.00193249	1.01855	0.00832106
1.0187	0.00856769	1.01864	0.00547017	1.01866	0.00187643	1.01868	0.00849953
1.01883	0.00863949	1.01877	0.00542777	1.01879	0.00181776	1.0188	0.0086841
1.01895	0.00867855	1.01889	0.00538679	1.01891	0.00176087	1.01893	0.00886664
1.01908	0.00871799	1.01902	0.00534563	1.01903	0.00170518	1.01905	0.00904804
1.0192	0.00875647	1.01914	0.00530376	1.01916	0.00165008	1.01918	0.00923628
1.01933	0.00879534	1.01927	0.0052619	1.01928	0.00159319	1.0193	0.00941552
1.01945	0.00883383	1.01939	0.00521666	1.01941	0.00153499	1.01943	0.00959831
1.01958	0.00887346	1.01951	0.00513967	1.01953	0.00149798	1.01955	0.00978364
1.0197	0.00891271	1.01964	0.00505044	1.01966	0.00150607	1.01968	0.00995767
1.01983	0.00895196	1.01977	0.00496777	1.01978	0.00154761	1.0198	0.0101317
1.01995	0.00898087	1.01989	0.00488527	1.01991	0.00159105	1.01992	0.0102527
1.02008	0.00898949	1.02001	0.00480296	1.02003	0.00163425	1.02005	0.0103632
1.0202	0.00901744	1.02014	0.00471852	1.02016	0.0016778	1.02017	0.0104755
1.02032	0.00904406	1.02026	0.00463496	1.02028	0.00172089	1.0203	0.0105919
1.02045	0.00907067	1.02039	0.00455318	1.02041	0.0017654	1.02042	0.0106998
1.02057	0.00909747	1.02051	0.00447175	1.02053	0.0018111	1.02055	0.0108122
1.0207	0.00912505	1.02064	0.00438305	1.02066	0.00185489	1.02067	0.0109272
1.02082	0.00915185	1.02076	0.00432398	1.02078	0.00188905	1.0208	0.0110397
1.02095	0.00917846	1.02089	0.00433427	1.02091	0.00189702	1.02092	0.0111311
1.02107	0.00921216	1.02101	0.00437329	1.02103	0.00188143	1.02105	0.0111867
1.0212	0.00927783	1.02114	0.00441286	1.02116	0.00186548	1.02117	0.0112094
1.02132	0.00937721	1.02126	0.00445171	1.02128	0.00185013	1.0213	0.0112281
1.02145	0.00946796	1.02139	0.00449091	1.0214	0.00183466	1.02142	0.0112467
1.02157	0.00956082	1.02151	0.00452959	1.02153	0.00181919	1.02155	0.0112653
1.0217	0.00965062	1.02164	0.00456879	1.02165	0.00180372	1.02167	0.0112847
1.02182	0.00974022	1.02176	0.00460853	1.02178	0.0017886	1.0218	0.0113026
1.02195	0.00983002	1.02188	0.00466352	1.0219	0.00178039	1.02192	0.0113209
1.02207	0.00992001	1.02201	0.00477209	1.02203	0.00181264	1.02205	0.0113399
1.0222	0.01001	1.02214	0.00491242	1.02215	0.00186227	1.02217	0.0113899
1.02232	0.0100962	1.02226	0.00505381	1.02228	0.00188595	1.02229	0.0114521
1.02245	0.0101572	1.02238	0.00519981	1.0224	0.00191047	1.02242	0.0115002
1.02257	0.0101814	1.02251	0.00533853	1.02253	0.00193439	1.02254	0.0115453
1.02269	0.0101988	1.02263	0.00547691	1.02265	0.00195772	1.02267	0.0115907
1.02282	0.0102158	1.02276	0.00561759	1.02278	0.00198104	1.02279	0.0116355
1.02294	0.0102331	1.02288	0.00575773	1.0229	0.00200437	1.02292	0.0116802
1.02307	0.0102497	1.02301	0.00589788	1.02303	0.00202781	1.02304	0.0117257
1.02319	0.0102664	1.02313	0.00600397	1.02315	0.00203662	1.02317	0.0117714
1.02332	0.0102834	1.02326	0.0059401	1.02328	0.00201556	1.02329	0.0118164
1.02344	0.0103003	1.02338	0.00579871	1.0234	0.00200806	1.02342	0.0118917
1.02357	0.01032	1.02351	0.00565041	1.02353	0.00202365	1.02354	0.0119297
1.02369	0.0103583	1.02363	0.00549926	1.02365	0.00203924	1.02367	0.0119285
1.02382	0.0104188	1.02376	0.00535823	1.02378	0.00205447	1.02379	0.0119223
1.02394	0.0104829	1.02388	0.00521293	1.0239	0.00207054	1.02392	0.0119161
1.02407	0.0105476	1.02401	0.00506747	1.02402	0.00208649	1.02404	0.0119099
1.02419	0.0106125	1.02413	0.00492466	1.02415	0.00210184	1.02417	0.0119036
1.02432	0.0106767	1.02425	0.00477724	1.02427	0.00211755	1.02429	0.0118977
1.02444	0.0107397	1.02438	0.00462982	1.0244	0.00214551	1.02442	0.0118917
1.02457	0.0108055	1.0245	0.00448719	1.02452	0.00220514	1.02454	0.0118828
1.02469	0.0108695	1.02463	0.0043481	1.02465	0.0023013	1.02466	0.0118626
1.02482	0.0109578	1.02475	0.00421896	1.02477	0.00240734	1.02479	0.0118502
1.02494	0.0110876	1.02488	0.00408058	1.0249	0.00251099	1.02492	0.011847
1.02506	0.0112034	1.025	0.00394505	1.02502	0.00261751	1.02504	0.0118451
1.02519	0.011315	1.02513	0.00380916	1.02515	0.00272414	1.02516	0.0118432
1.02531	0.0114272	1.02525	0.00367611	1.02527	0.00282816	1.02529	0.0118412
1.02544	0.0115425	1.02538	0.00354554	1.0254	0.00293265	1.02541	0.0118393
1.02556	0.0116549	1.0255	0.00341018	1.02552	0.00303988	1.02554	0.0118374
1.02569	0.0117634	1.02563	0.00333284	1.02565	0.00314353	1.02566	0.0118355
1.02581	0.0118789	1.02575	0.00332911	1.02577	0.00321446	1.02579	0.0118336
1.02594	0.0119919	1.02588	0.00334561	1.0259	0.00325362	1.02591	0.0118449
1.02606	0.0120822	1.026	0.00336158	1.02602	0.00328408	1.02604	0.0118784
1.02619	0.0121646	1.02613	0.00337701	1.02615	0.00331479	1.02616	0.0119328
1.02631	0.0122902	1.02625	0.00339298	1.02627	0.00334526	1.02629	0.0119995
1.02644	0.0124138	1.02638	0.0034093	1.02639	0.00337608	1.02641	0.0120676
1.02656	0.0125349	1.0265	0.00342544	1.02652	0.00340583	1.02654	0.0121373
1.02669	0.0126608	1.02663	0.00344105	1.02664	0.00343535	1.02666	0.0122055
1.02681	0.0127861	1.02675	0.00345702	1.02677	0.00346641	1.02679	0.0122765
1.02694	0.0129084	1.02687	0.00346181	1.02689	0.00352318	1.02691	0.0123489
1.02706	0.0130311	1.027	0.00346589	1.02702	0.00361267	1.02703	0.0124219
1.02719	0.0131581	1.02712	0.00347174	1.02714	0.00371085	1.02716	0.0124952
1.02731	0.0132852	1.02725	0.0034776	1.02727	0.00381166	1.02729	0.0126048
1.02744	0.0133827	1.02737	0.00348381	1.02739	0.00391127	1.02741	0.0127494
1.02756	0.0134263	1.0275	0.00348966	1.02752	0.00400981	1.02753	0.0129318
1.02768	0.01347	1.02762	0.00349551	1.02764	0.00411359	1.02766	0.0131108
1.02781	0.0135152	1.02775	0.00350119	1.02777	0.00421367	1.02778	0.0132887
1.02794	0.013558	1.02787	0.0035074	1.02789	0.00431317	1.02791	0.0134649
1.02806	0.0136011	1.028	0.00351946	1.02802	0.00441182	1.02803	0.0136441
1.02818	0.0136463	1.02812	0.00356559	1.02814	0.00449906	1.02816	0.0138257
1.02831	0.0136911	1.02825	0.0035812	1.02827	0.00454226	1.02828	0.0140048
1.02843	0.0137558	1.02837	0.00357854	1.02839	0.00455606	1.02841	0.0141771
1.02856	0.0138966	1.0285	0.00357588	1.02852	0.00456951	1.02853	0.0142789
1.02868	0.0141179	1.02862	0.00357339	1.02864	0.00458272	1.02866	0.0143377
1.02881	0.014357	1.02875	0.00357055	1.02876	0.00459605	1.02878	0.0143806
1.02893	0.0145948	1.02887	0.00356807	1.02889	0.00460962	1.02891	0.0144234
1.02906	0.0148361	1.029	0.00356541	1.02901	0.00462331	1.02903	0.0144661
1.02918	0.0150775	1.02912	0.00356275	1.02914	0.00463699	1.02916	0.014509
1.02931	0.0153168	1.02924	0.00356914	1.02926	0.00465008	1.02928	0.0145521
1.02943	0.0155516	1.02937	0.00363921	1.02939	0.00468329	1.0294	0.0145952
1.02956	0.0157831	1.0295	0.00379674	1.02951	0.00474839	1.02953	0.0146384
1.02968	0.0160044	1.02962	0.00396456	1.02964	0.00482955	1.02965	0.0146936
1.02981	0.0161608	1.02974	0.00413717	1.02976	0.00491155	1.02978	0.0147722
1.02993	0.0162671	1.02987	0.00431191	1.02989	0.00498819	1.0299	0.0148198
1.03006	0.0163716	1.02999	0.00448665	1.03001	0.0050665	1.03003	0.0148638
1.03018	0.0164767	1.03012	0.00466139	1.03014	0.00514802	1.03015	0.0149075
1.03031	0.0165805	1.03024	0.00484341	1.03026	0.00522752	1.03028	0.0149513
1.03043	0.016687	1.03037	0.005013	1.03039	0.00530607	1.0304	0.0149959
1.03056	0.0167904	1.03049	0.00517036	1.03051	0.00535617	1.03053	0.0150391
1.03068	0.0168955	1.03062	0.00530643	1.03064	0.00535724	1.03065	0.0150834
1.0308	0.0170006	1.03074	0.00544427	1.03076	0.00533118	1.03078	0.015127
1.03093	0.0171193	1.03087	0.00558406	1.03089	0.00529774	1.0309	0.0151625
1.03105	0.0172279	1.03099	0.00572988	1.03101	0.00526477	1.03103	0.0151976
1.03118	0.0172918	1.03112	0.00586559	1.03113	0.00523192	1.03115	0.0152469
1.0313	0.0173406	1.03124	0.00600379	1.03126	0.00519729	1.03128	0.0152967
1.03143	0.0173895	1.03137	0.00614376	1.03138	0.00516421	1.0314	0.0153463
1.03155	0.0174369	1.03149	0.00628958	1.03151	0.00513076	1.03153	0.0153961
1.03168	0.017484	1.03161	0.00642512	1.03163	0.00509863	1.03165	0.0154455
1.0318	0.0175332	1.03174	0.00664527	1.03176	0.00509185	1.03178	0.015495
1.03193	0.0175825	1.03187	0.00680937	1.03188	0.00510672	1.0319	0.0155449
1.03205	0.0176303	1.03199	0.00695945	1.03201	0.00512719	1.03202	0.0155963
1.03218	0.0176966	1.03211	0.00709906	1.03213	0.00514874	1.03215	0.0156563
1.0323	0.0178109	1.03224	0.00724737	1.03226	0.0051704	1.03228	0.0156922
1.03243	0.0179579	1.03236	0.00739249	1.03238	0.00519158	1.0324	0.0157049
1.03255	0.0181071	1.03249	0.00753068	1.03251	0.00521312	1.03252	0.0157174
1.03268	0.0182528	1.03261	0.00767917	1.03263	0.00523502	1.03265	0.0157299
1.0328	0.0183979	1.03274	0.00782464	1.03276	0.00525656	1.03277	0.0157424
1.03293	0.0185497	1.03286	0.00796265	1.03288	0.00527786	1.0329	0.0157549
1.03305	0.0187008	1.03299	0.0081154	1.03301	0.00529571	1.03302	0.0157674
1.03317	0.018845	1.03311	0.00828304	1.03313	0.00527869	1.03315	0.0157816
1.0333	0.0189981	1.03324	0.00844696	1.03326	0.0052468	1.03327	0.0158187
1.03342	0.0192181	1.03336	0.00862471	1.03338	0.00521526	1.0334	0.0159167
1.03355	0.0194783	1.03349	0.00879786	1.0335	0.00518301	1.03352	0.0159828
1.03367	0.0197295	1.03361	0.00896994	1.03363	0.00515028	1.03365	0.0160366
1.0338	0.0199861	1.03374	0.00914184	1.03375	0.00511815	1.03377	0.0160911
1.03392	0.0202367	1.03386	0.00931392	1.03388	0.00508614	1.0339	0.0161453
1.03405	0.0204866	1.03398	0.00947855	1.034	0.00505412	1.03402	0.0162005
1.03417	0.0207355	1.03411	0.00964938	1.03413	0.00501949	1.03415	0.016255
1.0343	0.0209902	1.03424	0.00979947	1.03425	0.00497439	1.03427	0.016309
1.03442	0.0212375	1.03436	0.00988284	1.03438	0.00492535	1.03439	0.0163625
1.03455	0.0214753	1.03448	0.00995203	1.0345	0.00487763	1.03452	0.0164127
1.03467	0.0216469	1.03461	0.0100237	1.03463	0.00482991	1.03465	0.0164716
1.0348	0.021693	1.03473	0.0100959	1.03475	0.00478326	1.03477	0.016592
1.03492	0.021688	1.03486	0.0101683	1.03488	0.00473422	1.03489	0.016715
1.03505	0.0216831	1.03498	0.0102408	1.035	0.00468638	1.03502	0.0168404
1.03517	0.0216783	1.03511	0.0103102	1.03513	0.00463925	1.03514	0.0169647
1.0353	0.0216735	1.03523	0.0103854	1.03525	0.00459034	1.03527	0.0170889
1.03542	0.0216685	1.03536	0.0104551	1.03538	0.00454785	1.03539	0.0172149
1.03554	0.0216637	1.03548	0.0105823	1.0355	0.00452155	1.03552	0.0173371
1.03567	0.0216586	1.03561	0.0107039	1.03563	0.00450108	1.03564	0.0174615
1.03579	0.0216333	1.03573	0.0108177	1.03575	0.00448026	1.03577	0.017578
1.03592	0.021599	1.03586	0.0109361	1.03588	0.00446014	1.03589	0.0176743
1.03604	0.0216099	1.03598	0.0110553	1.036	0.00443967	1.03602	0.0177467
1.03617	0.0216526	1.03611	0.0111749	1.03612	0.00441885	1.03614	0.0178173
1.03629	0.0216947	1.03623	0.0112942	1.03625	0.00439778	1.03627	0.0178894
1.03642	0.0217376	1.03635	0.0114037	1.03637	0.00437707	1.03639	0.017961
1.03654	0.0217794	1.03648	0.011527	1.0365	0.00435637	1.03652	0.0180327
1.03667	0.0218211	1.0366	0.0116327	1.03662	0.00431721	1.03664	0.0181061
1.03679	0.0218638	1.03673	0.0116792	1.03675	0.00429305	1.03676	0.0181783
1.03692	0.0219075	1.03685	0.0117299	1.03687	0.00429043	1.03689	0.0182506
1.03704	0.0220465	1.03698	0.011783	1.037	0.00429258	1.03702	0.0183332
1.03717	0.0222885	1.0371	0.0118335	1.03712	0.00429448	1.03714	0.0184278
1.03729	0.0225468	1.03723	0.0118839	1.03725	0.00429662	1.03726	0.0185297
1.03742	0.0227932	1.03735	0.0119368	1.03737	0.00429865	1.03739	0.0186281
1.03754	0.0230394	1.03748	0.0119875	1.0375	0.00430067	1.03751	0.0187268
1.03767	0.0232925	1.0376	0.0120406	1.03762	0.00430281	1.03764	0.018828
1.03779	0.0235359	1.03773	0.0120915	1.03775	0.00430483	1.03776	0.0189288
1.03791	0.0237823	1.03785	0.0121481	1.03787	0.00428317	1.03789	0.0190287
1.03804	0.0240402	1.03798	0.0121224	1.038	0.0042132	1.03801	0.0191283
1.03816	0.0242822	1.0381	0.0120902	1.03812	0.00413013	1.03814	0.0192163
1.03829	0.0244065	1.03823	0.0120596	1.03825	0.00404563	1.03826	0.0192659
1.03841	0.0244222	1.03835	0.012026	1.03837	0.00396351	1.03839	0.0192964
1.03854	0.0244208	1.03848	0.0119936	1.03849	0.00388163	1.03851	0.0193236
1.03866	0.0244181	1.0386	0.0119599	1.03862	0.00380023	1.03864	0.0193514
1.03879	0.0244153	1.03872	0.0119288	1.03874	0.00372038	1.03876	0.019379
1.03891	0.0244124	1.03885	0.0118951	1.03887	0.00364219	1.03889	0.0194067
1.03904	0.0244095	1.03897	0.0118626	1.03899	0.00356519	1.03901	0.0194341
1.03916	0.0244067	1.0391	0.0118681	1.03912	0.00350283	1.03914	0.0194614
1.03929	0.0244038	1.03922	0.0118976	1.03924	0.0035565	1.03926	0.019489
1.03941	0.0244227	1.03935	0.0119285	1.03937	0.00362814	1.03939	0.0195253
1.03954	0.0245351	1.03947	0.0119607	1.03949	0.0037036	1.03951	0.0195564
1.03966	0.0246265	1.0396	0.0119902	1.03962	0.00377917	1.03964	0.0195291
1.03979	0.0246718	1.03972	0.0120225	1.03974	0.00385521	1.03976	0.0195024
1.03991	0.0247143	1.03985	0.0120521	1.03987	0.00393126	1.03988	0.0194751
1.04004	0.0247593	1.03997	0.012083	1.03999	0.0040079	1.04001	0.0194478
1.04016	0.0248039	1.0401	0.0121142	1.04012	0.00408812	1.04013	0.0194207
1.04028	0.024847	1.04022	0.0121452	1.04024	0.0041675	1.04026	0.0193936
1.04041	0.0248913	1.04035	0.0121458	1.04037	0.00424676	1.04038	0.0193667
1.04053	0.0249364	1.04047	0.0121431	1.04049	0.00433042	1.04051	0.0193408
1.04066	0.0249477	1.0406	0.0121403	1.04062	0.00441325	1.04063	0.0193213
1.04078	0.0249016	1.04072	0.0121374	1.04074	0.00451001	1.04076	0.019314
1.04091	0.0248809	1.04085	0.0121346	1.04086	0.00460855	1.04088	0.0193119
1.04103	0.0248909	1.04097	0.0121318	1.04099	0.0047053	1.04101	0.0193096
1.04116	0.0249003	1.0411	0.0121287	1.04111	0.00480384	1.04113	0.0193073
1.04128	0.0249096	1.04122	0.0121259	1.04124	0.0049056	1.04126	0.019305
1.04141	0.024919	1.04134	0.0121231	1.04136	0.00500223	1.04138	0.0193027
1.04153	0.0249286	1.04147	0.0121202	1.04149	0.00510077	1.04151	0.0193005
1.04166	0.0249384	1.0416	0.0120381	1.04161	0.00519741	1.04163	0.0192982
1.04178	0.0249479	1.04172	0.0118731	1.04174	0.00529512	1.04175	0.0193001
1.04191	0.0249713	1.04184	0.0117067	1.04186	0.00538497	1.04188	0.0193175
1.04203	0.0250326	1.04197	0.0115323	1.04199	0.00545447	1.04201	0.0193509
1.04216	0.0251342	1.04209	0.0113727	1.04211	0.00552409	1.04213	0.019388
1.04228	0.0252457	1.04222	0.0111977	1.04224	0.0055936	1.04225	0.019424
1.04241	0.025363	1.04234	0.0110301	1.04236	0.0056631	1.04238	0.0194604
1.04253	0.0254766	1.04247	0.0108617	1.04249	0.00573272	1.0425	0.0194973
1.04266	0.0255936	1.04259	0.0106932	1.04261	0.00580329	1.04263	0.0195329
1.04278	0.0257069	1.04272	0.0105252	1.04274	0.00587077	1.04275	0.0195691
1.0429	0.0258241	1.04284	0.0104518	1.04286	0.0059411	1.04288	0.0196063
1.04303	0.0259411	1.04297	0.0104904	1.04299	0.00599525	1.043	0.0196372
1.04316	0.0260841	1.04309	0.0105302	1.04311	0.00606273	1.04313	0.0196502
1.04328	0.0261266	1.04322	0.0105683	1.04323	0.00615318	1.04325	0.0196467
1.0434	0.0260737	1.04334	0.0106065	1.04336	0.00624244	1.04338	0.0196401
1.04353	0.0259956	1.04347	0.0106466	1.04348	0.00633431	1.0435	0.0196338
1.04365	0.0259146	1.04359	0.0106866	1.04361	0.00642583	1.04363	0.0196275
1.04378	0.0258381	1.04371	0.0107253	1.04373	0.00651545	1.04375	0.0196209
1.0439	0.0257582	1.04384	0.0107656	1.04386	0.0066053	1.04388	0.0196144
1.04403	0.0256789	1.04397	0.0108032	1.04398	0.00669599	1.044	0.0196078
1.04415	0.025601	1.04409	0.0108105	1.04411	0.00678762	1.04413	0.0196012
1.04428	0.0255258	1.04421	0.0108119	1.04423	0.00689914	1.04425	0.0195865
1.0444	0.0254	1.04434	0.0108135	1.04436	0.00705087	1.04438	0.0195744
1.04453	0.0254046	1.04446	0.0108149	1.04448	0.00721392	1.0445	0.0195896
1.04465	0.0254693	1.04459	0.0108163	1.04461	0.00737696	1.04462	0.019612
1.04478	0.0255313	1.04471	0.0108177	1.04473	0.00754179	1.04475	0.0196344
1.0449	0.0255962	1.04484	0.0108193	1.04486	0.00770793	1.04487	0.0196561
1.04503	0.0256581	1.04496	0.0108209	1.04498	0.00786871	1.045	0.0196784
1.04515	0.0257205	1.04509	0.0108234	1.04511	0.00803604	1.04512	0.0197007
1.04528	0.0257864	1.04521	0.0108438	1.04523	0.00819777	1.04525	0.0197228
1.0454	0.0258507	1.04534	0.0108671	1.04536	0.0083601	1.04537	0.0197451
1.04553	0.0259407	1.04546	0.0108639	1.04548	0.00852589	1.0455	0.0197694
1.04565	0.0261411	1.04559	0.0108607	1.0456	0.00854933	1.04562	0.0197831
1.04577	0.0262708	1.04571	0.0108575	1.04573	0.00855754	1.04575	0.0197746
1.0459	0.0263604	1.04584	0.0108543	1.04585	0.0085654	1.04587	0.0197662
1.04602	0.02645	1.04596	0.0108511	1.04598	0.00857349	1.046	0.0197574
1.04615	0.0265434	1.04608	0.0108479	1.0461	0.00858146	1.04612	0.0197488
1.04627	0.0266273	1.04621	0.0108449	1.04623	0.00858968	1.04625	0.0197402
1.0464	0.026718	1.04634	0.0108422	1.04635	0.00859765	1.04637	0.0197315
1.04652	0.026809	1.04646	0.0108548	1.04648	0.00860562	1.0465	0.0197232
1.04665	0.0268988	1.04658	0.0108994	1.0466	0.00860824	1.04662	0.019721
1.04677	0.0269556	1.04671	0.010968	1.04673	0.00855897	1.04675	0.0197515
1.0469	0.0269738	1.04683	0.0110367	1.04685	0.00851268	1.04687	0.0198128
1.04702	0.0270414	1.04696	0.0111051	1.04698	0.00846638	1.04699	0.019867
1.04715	0.027128	1.04708	0.0111694	1.0471	0.00841997	1.04712	0.0199223
1.04727	0.0272145	1.04721	0.0112387	1.04723	0.00837355	1.04724	0.0199779
1.0474	0.0272978	1.04733	0.011306	1.04735	0.00832738	1.04737	0.0200319
1.04752	0.0273868	1.04746	0.011373	1.04748	0.00828144	1.04749	0.0200857
1.04765	0.0274745	1.04758	0.0114395	1.0476	0.00823479	1.04762	0.0201395
1.04777	0.0275612	1.04771	0.0115314	1.04773	0.00818873	1.04774	0.0201932
1.0479	0.0276447	1.04783	0.0117023	1.04785	0.00814303	1.04787	0.0202514
1.04802	0.0277096	1.04796	0.0118759	1.04798	0.00809721	1.04799	0.0203115
1.04815	0.0277328	1.04808	0.0120564	1.0481	0.0080533	1.04812	0.020361
1.04827	0.0277343	1.04821	0.0122313	1.04822	0.00800974	1.04824	0.0204043
1.04839	0.0277328	1.04833	0.0124069	1.04835	0.00796523	1.04837	0.0204477
1.04852	0.0277311	1.04845	0.0125843	1.04847	0.00792108	1.04849	0.0204899
1.04864	0.0277295	1.04858	0.0127661	1.0486	0.0078774	1.04862	0.020533
1.04877	0.0277278	1.0487	0.0129327	1.04872	0.00783396	1.04874	0.0205763
1.04889	0.0277263	1.04883	0.0131147	1.04885	0.00778945	1.04887	0.0206193
1.04902	0.0277248	1.04895	0.0132946	1.04897	0.00774661	1.04899	0.0206625
1.04914	0.027723	1.04908	0.0133975	1.0491	0.00771709	1.04912	0.0206983
1.04927	0.0277517	1.0492	0.0134855	1.04922	0.00772245	1.04924	0.0207223
1.04939	0.0277644	1.04933	0.0135712	1.04935	0.00773625	1.04937	0.0207491
1.04952	0.0277581	1.04945	0.0136571	1.04947	0.00775053	1.04949	0.020784
1.04964	0.0277477	1.04958	0.013741	1.0496	0.0077647	1.04961	0.0208188
1.04977	0.0277372	1.0497	0.0138272	1.04972	0.0077791	1.04974	0.0208537
1.04989	0.0277269	1.04983	0.0139099	1.04985	0.00779314	1.04986	0.0208883
1.05002	0.0277169	1.04995	0.0140032	1.04997	0.0078073	1.04999	0.0209239
1.05014	0.027706	1.05008	0.0141069	1.0501	0.00782111	1.05011	0.0209587
1.05027	0.0276958	1.0502	0.0142494	1.05022	0.00784098	1.05024	0.0209932
1.05039	0.0276855	1.05033	0.0144178	1.05035	0.0078968	1.05036	0.0210289
1.05052	0.027809	1.05045	0.0145863	1.05047	0.00795428	1.05049	0.0210748
1.05064	0.0280175	1.05058	0.014752	1.05059	0.00800569	1.05061	0.0211327
1.05076	0.0282463	1.0507	0.0149216	1.05072	0.00805532	1.05074	0.021193
1.05089	0.0284674	1.05082	0.0150828	1.05085	0.00810638	1.05086	0.0212548
1.05101	0.0286959	1.05095	0.0152464	1.05097	0.00815719	1.05099	0.0213165
1.05114	0.0289172	1.05107	0.0154151	1.05109	0.00820801	1.05111	0.0213767
1.05126	0.0291464	1.0512	0.0155682	1.05122	0.00825978	1.05124	0.0214367
1.05139	0.0293681	1.05132	0.015656	1.05134	0.00830988	1.05136	0.0214984
1.05151	0.0295979	1.05145	0.0156954	1.05147	0.0083601	1.05149	0.02156
1.05164	0.02981	1.05157	0.0156977	1.05159	0.00840283	1.05161	0.0216195
1.05176	0.0299473	1.0517	0.0157002	1.05172	0.00843746	1.05174	0.0216736
1.05189	0.0299396	1.05182	0.0157027	1.05184	0.0084709	1.05186	0.0217231
1.05201	0.0298996	1.05195	0.0157052	1.05197	0.00850446	1.05198	0.0217723
1.05214	0.0298592	1.05207	0.0157076	1.05209	0.00853874	1.05211	0.0218227
1.05226	0.0298205	1.0522	0.0157099	1.05222	0.00857194	1.05223	0.021873
1.05239	0.0297803	1.05232	0.0157124	1.05234	0.00860586	1.05236	0.0219234
1.05251	0.0297415	1.05245	0.0157344	1.05247	0.00863883	1.05248	0.0219737
1.05264	0.029703	1.05257	0.0158212	1.05259	0.0086731	1.05261	0.022024
1.05276	0.0296624	1.0527	0.0159072	1.05272	0.00871297	1.05273	0.0220743
1.05289	0.0296126	1.05282	0.0159901	1.05284	0.00878009	1.05286	0.0220996
1.05301	0.0295868	1.05295	0.0160683	1.05296	0.00889291	1.05298	0.0220677
1.05313	0.0296482	1.05307	0.0161515	1.05309	0.00900538	1.05311	0.0220059
1.05326	0.029721	1.0532	0.0162304	1.05322	0.0091182	1.05323	0.0219442
1.05339	0.0297972	1.05332	0.0163099	1.05334	0.00923328	1.05336	0.0218825
1.05351	0.0298703	1.05344	0.0163901	1.05346	0.00934527	1.05348	0.0218207
1.05363	0.0299433	1.05357	0.0164669	1.05359	0.00946047	1.05361	0.021759
1.05376	0.0300131	1.05369	0.0165439	1.05371	0.00957425	1.05373	0.0216974
1.05388	0.0300893	1.05382	0.0166202	1.05384	0.00968445	1.05386	0.0216357
1.05401	0.0301631	1.05394	0.0166819	1.05396	0.00979691	1.05398	0.0215757
1.05413	0.0302017	1.05407	0.0167387	1.05409	0.00990724	1.05411	0.0215195
1.05426	0.0302439	1.05419	0.0167942	1.05421	0.0100172	1.05423	0.0214607
1.05438	0.0303118	1.05432	0.0168494	1.05434	0.0101278	1.05435	0.0213988
1.05451	0.0303827	1.05444	0.0169039	1.05446	0.0102406	1.05448	0.0213369
1.05463	0.0304506	1.05457	0.0169578	1.05459	0.0103494	1.0546	0.021275
1.05476	0.0305215	1.05469	0.0170114	1.05471	0.0104587	1.05473	0.0212132
1.05488	0.0305927	1.05482	0.0170658	1.05484	0.0105705	1.05485	0.0211512
1.05501	0.0306641	1.05494	0.0171205	1.05496	0.0106791	1.05498	0.0210894
1.05513	0.0307325	1.05507	0.0171935	1.05509	0.0107945	1.0551	0.0210276
1.05526	0.0308008	1.05519	0.0173034	1.05521	0.0109199	1.05523	0.0209925
1.05538	0.030913	1.05532	0.0174151	1.05534	0.0110388	1.05535	0.0210127
1.0555	0.0310308	1.05544	0.0175269	1.05546	0.0111392	1.05548	0.0210716
1.05563	0.0311451	1.05557	0.0176401	1.05558	0.0112373	1.0556	0.0211401
1.05575	0.031254	1.05569	0.017752	1.05571	0.0113395	1.05573	0.0212086
1.05588	0.0313632	1.05581	0.017865	1.05583	0.0114437	1.05585	0.0212771
1.056	0.0314773	1.05594	0.0179823	1.05596	0.0115442	1.05598	0.0213456
1.05613	0.031587	1.05607	0.0181022	1.05608	0.0116443	1.0561	0.0214141
1.05625	0.0316967	1.05619	0.0182218	1.05621	0.0117443	1.05623	0.0214825
1.05638	0.0318118	1.05631	0.018327	1.05633	0.0118339	1.05635	0.0215511
1.0565	0.0319222	1.05644	0.0183864	1.05646	0.0118784	1.05648	0.0215862
1.05663	0.0321147	1.05656	0.0183997	1.05658	0.0118784	1.0566	0.0215843
1.05675	0.0321702	1.05669	0.0183947	1.05671	0.0118589	1.05672	0.0215728
1.05688	0.0322219	1.05681	0.0183896	1.05683	0.0118398	1.05685	0.0215612
1.057	0.0322713	1.05694	0.0183846	1.05696	0.0118202	1.05697	0.0215496
1.05713	0.0323255	1.05706	0.0183797	1.05708	0.0118008	1.0571	0.021538
1.05725	0.0323751	1.05719	0.0183747	1.05721	0.0117819	1.05722	0.0215263
1.05738	0.0324271	1.05731	0.0183699	1.05733	0.0117624	1.05735	0.0215148
1.0575	0.0324771	1.05744	0.0183649	1.05746	0.011743	1.05747	0.0215031
1.05763	0.0325294	1.05756	0.0183669	1.05758	0.011739	1.0576	0.0214914
1.05775	0.0325797	1.05769	0.0184158	1.05771	0.0117757	1.05772	0.0214846
1.05788	0.0325642	1.05781	0.0185251	1.05783	0.0118163	1.05785	0.0214843
1.058	0.0325926	1.05794	0.0186518	1.05795	0.0118571	1.05797	0.0214865
1.05812	0.0326209	1.05806	0.0187793	1.05808	0.0118979	1.0581	0.0214889
1.05825	0.0326492	1.05818	0.0189062	1.05821	0.0119391	1.05822	0.0214912
1.05838	0.0326778	1.05831	0.019033	1.05833	0.0119811	1.05835	0.0214934
1.0585	0.0327065	1.05844	0.0191599	1.05845	0.0120216	1.05847	0.0214959
1.05862	0.0327364	1.05856	0.0192867	1.05858	0.0120619	1.0586	0.0214983
1.05875	0.0327639	1.05868	0.0194143	1.0587	0.0120998	1.05872	0.0215007
1.05887	0.0327942	1.05881	0.019578	1.05883	0.0121171	1.05885	0.021503
1.059	0.0328319	1.05893	0.0197508	1.05895	0.0120979	1.05897	0.0214768
1.05912	0.032898	1.05906	0.0198856	1.05908	0.0120643	1.05909	0.0214561
1.05925	0.0329795	1.05918	0.0200165	1.0592	0.0120316	1.05922	0.0214479
1.05937	0.0330617	1.05931	0.0201457	1.05933	0.0119982	1.05934	0.0214406
1.0595	0.0331403	1.05943	0.0202741	1.05945	0.0119656	1.05947	0.0214335
1.05962	0.0332229	1.05956	0.020404	1.05958	0.011932	1.05959	0.0214264
1.05975	0.0333023	1.05968	0.0205331	1.0597	0.0118983	1.05972	0.0214196
1.05987	0.033382	1.05981	0.0206617	1.05983	0.0118653	1.05984	0.0214125
1.06	0.0334655	1.05993	0.0207918	1.05995	0.011837	1.05997	0.0214054
1.06012	0.0335489	1.06006	0.0208865	1.06008	0.0118209	1.06009	0.0214048
1.06025	0.0336295	1.06018	0.0209429	1.0602	0.0118152	1.06022	0.0214644
1.06037	0.0337521	1.06031	0.0209988	1.06032	0.0118106	1.06034	0.0215449
1.0605	0.033898	1.06043	0.021055	1.06045	0.011806	1.06047	0.0216231
1.06062	0.0340446	1.06055	0.0211109	1.06058	0.0118015	1.06059	0.0216983
1.06075	0.0341919	1.06068	0.021167	1.0607	0.0117969	1.06072	0.0217751
1.06087	0.0343393	1.0608	0.021223	1.06082	0.0117924	1.06084	0.0218508
1.06099	0.0344814	1.06093	0.0212786	1.06095	0.0117878	1.06097	0.0219278
1.06112	0.0346242	1.06105	0.0213348	1.06107	0.0117833	1.06109	0.0220063
1.06124	0.0347737	1.06118	0.0213758	1.0612	0.0117776	1.06122	0.0220821
1.06137	0.0349156	1.0613	0.0213563	1.06132	0.0117631	1.06134	0.0221594
1.06149	0.0350066	1.06143	0.021269	1.06145	0.0117333	1.06147	0.0221832
1.06162	0.0350383	1.06155	0.0211583	1.06157	0.0116971	1.06159	0.022152
1.06174	0.0350293	1.06168	0.0210462	1.0617	0.0116604	1.06171	0.0221072
1.06187	0.0350203	1.0618	0.0209341	1.06182	0.0116249	1.06184	0.0220615
1.06199	0.0350112	1.06193	0.0208235	1.06195	0.0115894	1.06196	0.0220168
1.06212	0.035002	1.06205	0.0207127	1.06207	0.0115534	1.06209	0.0219726
1.06224	0.034993	1.06218	0.0206016	1.0622	0.0115168	1.06221	0.0219268
1.06237	0.0349838	1.0623	0.0204904	1.06232	0.0114815	1.06234	0.0218819
1.06249	0.0349755	1.06243	0.020407	1.06245	0.0114531	1.06246	0.0218376
1.06262	0.0349754	1.06255	0.020382	1.06257	0.0114592	1.06259	0.0217959
1.06274	0.0350202	1.06268	0.0204088	1.06269	0.0115057	1.06271	0.0218149
1.06287	0.0349838	1.0628	0.0204526	1.06282	0.0115597	1.06284	0.0218726
1.06299	0.0349292	1.06292	0.0204959	1.06295	0.0116129	1.06296	0.0219371
1.06312	0.0348723	1.06305	0.02054	1.06307	0.0116668	1.06309	0.0220016
1.06324	0.0348155	1.06317	0.0205837	1.06319	0.0117199	1.06321	0.0220687
1.06336	0.0347621	1.0633	0.020627	1.06332	0.0117737	1.06334	0.0221342
1.06349	0.0347044	1.06342	0.0206713	1.06344	0.0118266	1.06346	0.0221991
1.06361	0.0346483	1.06355	0.020715	1.06357	0.0118803	1.06359	0.022264
1.06374	0.0345924	1.06367	0.0207449	1.06369	0.0119154	1.06371	0.022329
1.06386	0.0345392	1.0638	0.0207533	1.06382	0.0118955	1.06384	0.0223642
1.06399	0.0344929	1.06392	0.0207439	1.06394	0.0118358	1.06396	0.0223535
1.06411	0.0345237	1.06405	0.0207274	1.06407	0.0117766	1.06408	0.0223293
1.06424	0.0345526	1.06417	0.0207109	1.06419	0.0117157	1.06421	0.0223057
1.06436	0.0345807	1.0643	0.0206942	1.06432	0.0116561	1.06434	0.0222815
1.06449	0.0346093	1.06442	0.0206774	1.06444	0.0115972	1.06446	0.0222567
1.06461	0.0346389	1.06455	0.0206609	1.06457	0.0115364	1.06458	0.022232
1.06474	0.0346686	1.06467	0.0206444	1.06469	0.0114758	1.06471	0.0222073
1.06486	0.034697	1.0648	0.0206271	1.06482	0.0114159	1.06483	0.0221835
1.06499	0.0347264	1.06492	0.0206057	1.06494	0.0113565	1.06496	0.0221589
1.06511	0.03475	1.06505	0.0205354	1.06507	0.0113131	1.06508	0.0221629
1.06524	0.0347609	1.06517	0.0204199	1.06519	0.011295	1.06521	0.0222208
1.06536	0.0347552	1.0653	0.0202982	1.06532	0.0112769	1.06533	0.0222938
1.06549	0.034749	1.06542	0.0201762	1.06544	0.0112588	1.06546	0.022365
1.06561	0.0347431	1.06554	0.0200508	1.06557	0.0112411	1.06558	0.0224356
1.06574	0.0347372	1.06567	0.0199268	1.06569	0.0112236	1.06571	0.022509
1.06586	0.034731	1.06579	0.0198054	1.06581	0.0112056	1.06583	0.0225807
1.06598	0.0347251	1.06592	0.0196823	1.06594	0.0111875	1.06596	0.0226544
1.06611	0.0347196	1.06604	0.0195663	1.06606	0.011173	1.06608	0.0227264
1.06623	0.0347209	1.06617	0.0194916	1.06619	0.0111624	1.06621	0.0227977
1.06636	0.0347659	1.06629	0.0194829	1.06631	0.0111455	1.06633	0.0228121
1.06648	0.0348341	1.06642	0.019503	1.06644	0.0111216	1.06645	0.0227419
1.06661	0.0348986	1.06654	0.0195232	1.06656	0.0110976	1.06658	0.022652
1.06673	0.0349637	1.06667	0.0195432	1.06669	0.0110737	1.06671	0.0225619
1.06686	0.0350295	1.06679	0.0195633	1.06681	0.0110497	1.06683	0.0224715
1.06698	0.0350956	1.06692	0.0195837	1.06694	0.0110257	1.06695	0.022381
1.06711	0.0351605	1.06704	0.0196039	1.06706	0.0110024	1.06708	0.0222901
1.06723	0.0352279	1.06717	0.0196239	1.06719	0.0109792	1.0672	0.0221991
1.06736	0.0352922	1.06729	0.019652	1.06731	0.0109668	1.06733	0.0221077
1.06748	0.0353474	1.06742	0.0197121	1.06744	0.0109759	1.06745	0.0220215
1.06761	0.03536	1.06754	0.0198308	1.06756	0.0109958	1.06758	0.0219409
1.06773	0.0354107	1.06767	0.0199764	1.06768	0.0110186	1.0677	0.0218859
1.06786	0.0354741	1.06779	0.020124	1.06781	0.0110412	1.06783	0.0218382
1.06798	0.0355344	1.06791	0.0202672	1.06794	0.0110639	1.06795	0.021789
1.06811	0.0355946	1.06804	0.0204107	1.06806	0.0110865	1.06808	0.0217411
1.06823	0.0356533	1.06817	0.0205601	1.06818	0.0111091	1.0682	0.0216934
1.06835	0.0357135	1.06829	0.020707	1.06831	0.0111319	1.06833	0.0216436
1.06848	0.0357709	1.06841	0.020851	1.06843	0.0111545	1.06845	0.0215953
1.06861	0.0358278	1.06854	0.0209837	1.06856	0.0111603	1.06858	0.0215471
1.06873	0.0358808	1.06866	0.021077	1.06868	0.011131	1.0687	0.0214941
1.06885	0.0359051	1.06879	0.0211274	1.06881	0.0110806	1.06882	0.0214235
1.06898	0.0358659	1.06891	0.0211663	1.06893	0.0110233	1.06895	0.0213292
1.0691	0.0357816	1.06904	0.0212055	1.06906	0.010966	1.06907	0.0212307
1.06923	0.0357002	1.06916	0.0212445	1.06918	0.0109087	1.0692	0.0211319
1.06935	0.0356191	1.06929	0.0212834	1.06931	0.0108513	1.06932	0.0210365
1.06948	0.0355365	1.06941	0.0213222	1.06943	0.0107941	1.06945	0.0209377
1.0696	0.0354517	1.06954	0.0213609	1.06956	0.0107367	1.06957	0.0208415
1.06973	0.0353663	1.06966	0.0213994	1.06968	0.0106814	1.0697	0.020742
1.06985	0.0352794	1.06979	0.0214521	1.06981	0.0106452	1.06982	0.0206452
1.06998	0.0351896	1.06991	0.0215305	1.06993	0.0106497	1.06995	0.020542
1.0701	0.0351167	1.07004	0.0216183	1.07005	0.0106832	1.07007	0.0204572
1.07023	0.0351077	1.07016	0.0217079	1.07018	0.0107223	1.0702	0.0204138
1.07035	0.0351582	1.07028	0.0217987	1.07031	0.0107615	1.07032	0.0203759
1.07048	0.0352087	1.07041	0.0218863	1.07043	0.0108006	1.07045	0.0203379
1.0706	0.0352589	1.07054	0.021975	1.07055	0.0108398	1.07057	0.0202997
1.07072	0.0353083	1.07066	0.022065	1.07068	0.0108791	1.0707	0.0202628
1.07085	0.0353581	1.07078	0.0221546	1.0708	0.0109182	1.07082	0.0202244
1.07098	0.0354079	1.07091	0.0222488	1.07093	0.0109552	1.07095	0.0201859
1.0711	0.0354573	1.07103	0.0223655	1.07105	0.0109861	1.07107	0.0201485
1.07122	0.0355074	1.07116	0.0224954	1.07118	0.0110181	1.0712	0.0201621
1.07135	0.0355729	1.07128	0.022627	1.0713	0.0110545	1.07132	0.0202027
1.07147	0.0356886	1.07141	0.0227583	1.07143	0.0110909	1.07144	0.0202321
1.0716	0.0358415	1.07153	0.0228933	1.07155	0.0111273	1.07157	0.0202595
1.07172	0.0359976	1.07166	0.0230256	1.07168	0.0111637	1.0717	0.0202872
1.07185	0.0361565	1.07178	0.0231601	1.0718	0.0112003	1.07182	0.020315
1.07197	0.0363135	1.07191	0.0232914	1.07193	0.0112356	1.07194	0.0203429
1.0721	0.0364686	1.07203	0.0234249	1.07205	0.0112713	1.07207	0.0203698
1.07222	0.0366262	1.07216	0.0235468	1.07218	0.0113101	1.07219	0.0203978
1.07235	0.036782	1.07228	0.0236431	1.0723	0.0113504	1.07232	0.0204251
1.07247	0.0369367	1.07241	0.0236893	1.07243	0.0113836	1.07244	0.0204067
1.0726	0.0370744	1.07253	0.023718	1.07255	0.0114114	1.07257	0.0204212
1.07272	0.037132	1.07265	0.0237457	1.07268	0.0114393	1.07269	0.0204394
1.07285	0.0371069	1.07278	0.0237737	1.0728	0.0114671	1.07282	0.0204576
1.07297	0.0370631	1.0729	0.0238023	1.07292	0.0114942	1.07294	0.0204754
1.0731	0.0370194	1.07303	0.0238307	1.07305	0.0115215	1.07307	0.0204938
1.07322	0.036976	1.07315	0.023859	1.07317	0.0115493	1.07319	0.0205123
1.07334	0.0369325	1.07328	0.0238873	1.0733	0.0115773	1.07332	0.0205304
1.07347	0.0368892	1.0734	0.0238692	1.07342	0.0116274	1.07344	0.0205485
1.0736	0.0368454	1.07353	0.0237916	1.07355	0.0116985	1.07357	0.0205667
1.07372	0.0368021	1.07365	0.0236903	1.07367	0.0117683	1.07369	0.0205554
1.07384	0.0367543	1.07378	0.0235862	1.0738	0.0118348	1.07381	0.0205254
1.07397	0.0367204	1.0739	0.0234783	1.07392	0.0119014	1.07394	0.0204951
1.07409	0.0367171	1.07403	0.0233731	1.07405	0.011966	1.07407	0.0204647
1.07422	0.0367173	1.07415	0.0232658	1.07417	0.0120313	1.07419	0.0204331
1.07434	0.0367177	1.07428	0.0231611	1.0743	0.012098	1.07431	0.0204023
1.07447	0.0367181	1.0744	0.0230542	1.07442	0.0121628	1.07444	0.0203713
1.07459	0.0367185	1.07453	0.0229499	1.07455	0.0122283	1.07456	0.0203412
1.07472	0.0367188	1.07465	0.0229044	1.07467	0.0122583	1.07469	0.0203097
1.07484	0.036719	1.07478	0.0229328	1.0748	0.0122604	1.07481	0.0202793
1.07497	0.0367194	1.0749	0.0229852	1.07492	0.0122665	1.07494	0.0202794
1.07509	0.03671	1.07502	0.02304	1.07505	0.0122761	1.07506	0.0202962
1.07522	0.0367269	1.07515	0.0230928	1.07517	0.0122858	1.07519	0.0203142
1.07534	0.0367878	1.07527	0.0231466	1.07529	0.0122954	1.07531	0.020332
1.07547	0.0368488	1.0754	0.0232012	1.07542	0.0123051	1.07544	0.0203504
1.07559	0.0369092	1.07552	0.0232557	1.07554	0.0123147	1.07556	0.0203683
1.07572	0.0369693	1.07565	0.02331	1.07567	0.0123245	1.07569	0.0203858
1.07584	0.0370305	1.07577	0.0233643	1.07579	0.0123341	1.07581	0.0204041
1.07597	0.0370918	1.0759	0.0234704	1.07592	0.0123487	1.07594	0.0204218
1.07609	0.0371523	1.07602	0.0236089	1.07604	0.0123477	1.07606	0.0204397
1.07621	0.0372128	1.07615	0.0237519	1.07617	0.0123362	1.07619	0.0204731
1.07634	0.0373036	1.07627	0.0238947	1.07629	0.0123243	1.07631	0.02052
1.07646	0.0373876	1.0764	0.0240373	1.07642	0.0123127	1.07644	0.0205664
1.07659	0.0374338	1.07652	0.0241796	1.07654	0.0123011	1.07656	0.0206116
1.07671	0.0374799	1.07665	0.0243219	1.07667	0.0122896	1.07668	0.0206588
1.07684	0.0375261	1.07677	0.0244638	1.07679	0.0122777	1.07681	0.020705
1.07696	0.0375716	1.0769	0.0246112	1.07692	0.0122659	1.07693	0.0207519
1.07709	0.0376174	1.07702	0.0247544	1.07704	0.0122544	1.07706	0.0207974
1.07721	0.0376633	1.07715	0.0248936	1.07717	0.0122661	1.07718	0.0208443
1.07734	0.0377095	1.07727	0.0250104	1.07729	0.0123018	1.07731	0.0209065
1.07746	0.0377552	1.0774	0.0251252	1.07742	0.0123437	1.07743	0.0209689
1.07759	0.0377721	1.07752	0.0252366	1.07754	0.0123857	1.07756	0.020974
1.07771	0.0377303	1.07764	0.025351	1.07767	0.0124278	1.07768	0.0209783
1.07784	0.0376587	1.07777	0.025462	1.07779	0.0124698	1.07781	0.0209828
1.07796	0.0375877	1.07789	0.0255717	1.07791	0.012512	1.07793	0.0209871
1.07809	0.0375172	1.07802	0.0256857	1.07804	0.0125543	1.07806	0.0209913
1.07821	0.0374476	1.07814	0.0257964	1.07816	0.0125965	1.07818	0.0209955
1.07834	0.0373771	1.07827	0.0259004	1.07829	0.0126389	1.07831	0.0209997
1.07846	0.0373061	1.07839	0.0259203	1.07841	0.0126837	1.07843	0.0210037
1.07858	0.0372356	1.07852	0.025938	1.07854	0.0127284	1.07856	0.0210009
1.07871	0.037155	1.07864	0.0259589	1.07866	0.0127726	1.07868	0.0210012
1.07883	0.0370545	1.07877	0.0259806	1.07879	0.0128155	1.07881	0.021025
1.07896	0.0369819	1.07889	0.0260022	1.07891	0.0128592	1.07893	0.0210636
1.07908	0.0369429	1.07902	0.0260232	1.07904	0.0129036	1.07906	0.0211034
1.07921	0.036904	1.07914	0.0260446	1.07916	0.0129466	1.07918	0.0211428
1.07933	0.0368661	1.07927	0.0260654	1.07929	0.0129906	1.0793	0.0211833
1.07946	0.0368278	1.07939	0.0260868	1.07941	0.0130339	1.07943	0.0212243
1.07958	0.0367891	1.07952	0.0261085	1.07954	0.013078	1.07955	0.0212657
1.07971	0.0367506	1.07964	0.0262119	1.07966	0.0130178	1.07968	0.0213076
1.07983	0.0367123	1.07977	0.0263611	1.07979	0.0128799	1.0798	0.0213499
1.07996	0.0367001	1.07989	0.026522	1.07991	0.0127213	1.07993	0.0213866
1.08008	0.036755	1.08001	0.0266842	1.08004	0.0125652	1.08005	0.0214144
1.08021	0.0368523	1.08014	0.0268463	1.08016	0.0124111	1.08018	0.0214612
1.08033	0.0369555	1.08027	0.0270012	1.08028	0.0122567	1.0803	0.0215149
1.08046	0.0370581	1.08039	0.0271615	1.08041	0.0121018	1.08043	0.0215687
1.08058	0.0371602	1.08051	0.0273233	1.08053	0.0119466	1.08055	0.0216224
1.08071	0.0372639	1.08064	0.0274849	1.08066	0.0117909	1.08068	0.0216767
1.08083	0.0373664	1.08076	0.0276517	1.08078	0.0116349	1.0808	0.0217311
1.08096	0.037469	1.08089	0.0277558	1.08091	0.0115777	1.08093	0.0217854
1.08108	0.0375703	1.08101	0.0278098	1.08103	0.0115915	1.08105	0.0218396
1.0812	0.0376708	1.08114	0.0278554	1.08116	0.0116169	1.08117	0.0218965
1.08133	0.0377887	1.08126	0.027901	1.08128	0.0116418	1.0813	0.0219612
1.08145	0.0379268	1.08139	0.0279464	1.08141	0.011667	1.08143	0.0220042
1.08158	0.0380664	1.08151	0.0279918	1.08153	0.0116929	1.08155	0.0220451
1.0817	0.0382029	1.08164	0.0280374	1.08166	0.0117179	1.08167	0.0220859
1.08183	0.0383421	1.08176	0.0280828	1.08178	0.0117434	1.0818	0.0221269
1.08195	0.038483	1.08189	0.0281282	1.08191	0.0117686	1.08192	0.022168
1.08208	0.0386199	1.08201	0.0281745	1.08203	0.0117983	1.08205	0.0222086
1.0822	0.0387572	1.08214	0.0281612	1.08216	0.01183	1.08217	0.0222491
1.08233	0.0388962	1.08226	0.0281009	1.08228	0.0118579	1.0823	0.022288
1.08245	0.0390354	1.08238	0.028039	1.08241	0.0118849	1.08242	0.0223107
1.08258	0.0391152	1.08251	0.0279746	1.08253	0.011912	1.08255	0.0223029
1.0827	0.0391353	1.08264	0.0279098	1.08265	0.0119391	1.08267	0.0222888
1.08283	0.0391451	1.08276	0.0278449	1.08278	0.0119662	1.0828	0.0222748
1.08295	0.0391552	1.08288	0.0277801	1.0829	0.0119935	1.08292	0.0222604
1.08308	0.039165	1.08301	0.0277154	1.08303	0.0120209	1.08305	0.0222463
1.0832	0.039175	1.08313	0.0276506	1.08315	0.0120483	1.08317	0.0222325
1.08333	0.0391849	1.08326	0.0275509	1.08328	0.0120353	1.0833	0.0222183
1.08345	0.0391951	1.08338	0.0274071	1.0834	0.0119579	1.08342	0.0222042
1.08357	0.039205	1.08351	0.0272572	1.08353	0.0118594	1.08355	0.0221949
1.0837	0.0391516	1.08363	0.0271071	1.08365	0.0117563	1.08367	0.0222033
1.08383	0.0390716	1.08376	0.0269574	1.08378	0.011655	1.0838	0.0222044
1.08395	0.0389984	1.08388	0.0268	1.0839	0.0115546	1.08392	0.0221611
1.08407	0.0389236	1.08401	0.0266496	1.08403	0.0114503	1.08404	0.0221172
1.0842	0.0388498	1.08413	0.0264998	1.08415	0.0113481	1.08417	0.022073
1.08432	0.0387756	1.08426	0.0263499	1.08428	0.0112465	1.08429	0.022029
1.08445	0.0387024	1.08438	0.0262002	1.0844	0.0111445	1.08442	0.0219855
1.08457	0.0386287	1.08451	0.0261085	1.08453	0.0110346	1.08454	0.0219419
1.0847	0.0385538	1.08463	0.0261711	1.08465	0.0109164	1.08467	0.021899
1.08482	0.0384857	1.08475	0.0262438	1.08478	0.0107903	1.08479	0.021858
1.08495	0.0384483	1.08488	0.0263164	1.0849	0.0106662	1.08492	0.0218326
1.08507	0.03847	1.085	0.026389	1.08502	0.0105385	1.08504	0.0218293
1.0852	0.0385177	1.08513	0.0264617	1.08515	0.0104131	1.08517	0.0218377
1.08532	0.0385667	1.08525	0.0265343	1.08527	0.0102885	1.08529	0.0218462
1.08545	0.0386147	1.08538	0.0266068	1.0854	0.0101592	1.08542	0.0218546
1.08557	0.038662	1.0855	0.0266795	1.08552	0.0100324	1.08554	0.0218628
1.0857	0.0387091	1.08563	0.0267523	1.08565	0.00991081	1.08567	0.0218712
1.08582	0.0387576	1.08575	0.0267876	1.08577	0.00983393	1.08579	0.0218795
1.08594	0.038805	1.08588	0.026775	1.0859	0.00985297	1.08592	0.0218878
1.08607	0.0388384	1.086	0.0267601	1.08602	0.00990521	1.08604	0.0218831
1.0862	0.038825	1.08613	0.0267454	1.08615	0.00995829	1.08617	0.0218551
1.08632	0.0387447	1.08625	0.0267305	1.08627	0.0100113	1.08629	0.0218371
1.08644	0.0386396	1.08638	0.0267156	1.0864	0.0100661	1.08641	0.0218221
1.08657	0.0385332	1.0865	0.0267008	1.08652	0.0101199	1.08654	0.0218077
1.08669	0.0384271	1.08663	0.0266858	1.08665	0.0101737	1.08666	0.0217931
1.08682	0.0383247	1.08675	0.026671	1.08677	0.0102261	1.08679	0.0217786
1.08694	0.0382205	1.08688	0.0266561	1.0869	0.010284	1.08691	0.0217638
1.08707	0.0381154	1.087	0.0267101	1.08702	0.01035	1.08704	0.0217492
1.08719	0.0380103	1.08712	0.0267569	1.08715	0.0103492	1.08716	0.0217349
1.08732	0.0379103	1.08725	0.0268062	1.08727	0.0103359	1.08729	0.0217326
1.08744	0.0378148	1.08737	0.0268555	1.08739	0.0103225	1.08741	0.0217541
1.08757	0.0377208	1.0875	0.026905	1.08752	0.010309	1.08754	0.0217714
1.08769	0.0376239	1.08762	0.0269543	1.08764	0.0102956	1.08766	0.0217887
1.08782	0.0375291	1.08775	0.0270038	1.08777	0.0102819	1.08779	0.0218056
1.08794	0.0374359	1.08787	0.0270535	1.08789	0.0102686	1.08791	0.0218229
1.08807	0.037343	1.088	0.027103	1.08802	0.0102553	1.08804	0.0218405
1.08819	0.0372469	1.08812	0.0271424	1.08814	0.0102806	1.08816	0.0218578
1.08832	0.0371533	1.08825	0.0270977	1.08827	0.0103322	1.08829	0.0218749
1.08844	0.0370612	1.08837	0.0270498	1.08839	0.0103779	1.08841	0.0218917
1.08857	0.0370047	1.0885	0.0270019	1.08852	0.0104223	1.08854	0.0218785
1.08869	0.0369589	1.08862	0.026954	1.08864	0.0104656	1.08866	0.0218215
1.08882	0.0369134	1.08875	0.0269059	1.08877	0.010509	1.08878	0.0217883
1.08894	0.0368668	1.08887	0.0268603	1.08889	0.0105527	1.08891	0.0217551
1.08906	0.0368199	1.089	0.0268122	1.08902	0.0105968	1.08903	0.0217221
1.08919	0.0367746	1.08912	0.0267642	1.08914	0.0106399	1.08916	0.0216882
1.08931	0.0367284	1.08925	0.0267157	1.08927	0.0106831	1.08928	0.0216553
1.08944	0.0366817	1.08937	0.026659	1.08939	0.0107052	1.08941	0.0216223
1.08956	0.036635	1.0895	0.0266132	1.08952	0.0107555	1.08953	0.0215887
1.08969	0.0365785	1.08962	0.0266079	1.08964	0.0108428	1.08966	0.0215624
1.08981	0.0364709	1.08974	0.0266027	1.08977	0.0109326	1.08978	0.0215576
1.08994	0.036418	1.08987	0.0265976	1.08989	0.011023	1.08991	0.0215577
1.09006	0.0363935	1.08999	0.0265923	1.09001	0.0111142	1.09003	0.0215402
1.09019	0.0363692	1.09012	0.0265871	1.09014	0.0112036	1.09016	0.0215228
1.09031	0.0363449	1.09024	0.0265818	1.09026	0.0112962	1.09028	0.0215054
1.09044	0.0363206	1.09037	0.0265768	1.09039	0.0113849	1.09041	0.0214879
1.09056	0.0362963	1.09049	0.0265759	1.09051	0.0114761	1.09053	0.0214703
1.09069	0.036272	1.09062	0.0266886	1.09064	0.0116354	1.09066	0.0214527
1.09081	0.0362469	1.09074	0.0268353	1.09076	0.0118291	1.09078	0.0214348
1.09094	0.036227	1.09087	0.0269286	1.09089	0.01203	1.09091	0.0214262
1.09106	0.0362193	1.09099	0.0270265	1.09101	0.0122257	1.09103	0.0214311
1.09119	0.0361982	1.09112	0.0271202	1.09114	0.0124258	1.09116	0.0214351
1.09131	0.0361722	1.09124	0.0272183	1.09126	0.0126258	1.09128	0.021434
1.09143	0.0361452	1.09137	0.0273118	1.09139	0.0128207	1.0914	0.0214332
1.09156	0.0361188	1.09149	0.0274058	1.09151	0.0130145	1.09153	0.0214321
1.09168	0.0360929	1.09162	0.0275043	1.09164	0.0132082	1.09165	0.0214311
1.09181	0.0360659	1.09174	0.0275946	1.09176	0.0133973	1.09178	0.0214301
1.09193	0.0360397	1.09187	0.0276279	1.09189	0.0135022	1.0919	0.0214292
1.09206	0.0360137	1.09199	0.0276925	1.09201	0.0135423	1.09203	0.0214282
1.09218	0.0359947	1.09211	0.0277769	1.09214	0.013567	1.09215	0.0214122
1.09231	0.0360121	1.09224	0.0278575	1.09226	0.0135917	1.09228	0.021389
1.09243	0.0360508	1.09237	0.0279384	1.09238	0.0136161	1.0924	0.0213885
1.09256	0.0360916	1.09249	0.0280193	1.09251	0.0136401	1.09253	0.0213938
1.09268	0.0361335	1.09261	0.0281004	1.09263	0.0136637	1.09265	0.0213991
1.09281	0.0361741	1.09274	0.0281816	1.09276	0.0136874	1.09278	0.0214043
1.09293	0.0362159	1.09286	0.0282627	1.09288	0.0137106	1.0929	0.0214097
1.09306	0.036258	1.09299	0.0283427	1.09301	0.0137342	1.09303	0.0214149
1.09318	0.0362984	1.09311	0.0284124	1.09313	0.0137648	1.09315	0.0214201
1.09331	0.0363401	1.09324	0.0284108	1.09326	0.0138196	1.09328	0.0214254
1.09343	0.0363554	1.09336	0.0284016	1.09338	0.0138867	1.0934	0.0214458
1.09356	0.0363208	1.09349	0.0283924	1.09351	0.0139499	1.09353	0.0214693
1.09368	0.0362731	1.09361	0.0283831	1.09363	0.0140143	1.09365	0.021467
1.0938	0.0362254	1.09374	0.0283741	1.09376	0.0140801	1.09377	0.0214593
1.09393	0.0361797	1.09386	0.0283647	1.09388	0.0141466	1.0939	0.0214514
1.09405	0.0361324	1.09399	0.0283555	1.09401	0.0142134	1.09402	0.0214438
1.09418	0.0360847	1.09411	0.0283422	1.09413	0.0142817	1.09415	0.0214362
1.0943	0.0360391	1.09424	0.0282973	1.09426	0.0143504	1.09427	0.0214285
1.09443	0.035992	1.09436	0.0282373	1.09438	0.0144205	1.0944	0.0214207
1.09455	0.0359446	1.09448	0.0282538	1.09451	0.0144814	1.09452	0.0214127
1.09468	0.0359022	1.09461	0.0282712	1.09463	0.0144973	1.09465	0.0214045
1.0948	0.0358293	1.09474	0.0282879	1.09475	0.0144866	1.09477	0.0214392
1.09493	0.0357498	1.09486	0.0283051	1.09488	0.014476	1.0949	0.0215281
1.09505	0.035674	1.09498	0.0283217	1.095	0.0144654	1.09502	0.0216168
1.09518	0.0355955	1.09511	0.0283386	1.09513	0.014455	1.09515	0.0217051
1.0953	0.0355164	1.09523	0.028356	1.09525	0.0144444	1.09527	0.0217931
1.09543	0.0354374	1.09536	0.0283773	1.09538	0.0144338	1.0954	0.0218809
1.09555	0.0353585	1.09548	0.0284328	1.0955	0.0144232	1.09552	0.0219704
1.09568	0.0352794	1.09561	0.0285093	1.09563	0.0144144	1.09565	0.0220596
1.0958	0.0352005	1.09573	0.0286093	1.09575	0.0144222	1.09577	0.0221486
1.09593	0.0351505	1.09586	0.0287097	1.09588	0.0144628	1.0959	0.0222433
1.09605	0.0351645	1.09598	0.0288103	1.096	0.0145169	1.09602	0.0223201
1.09617	0.0351867	1.09611	0.0289114	1.09613	0.0145722	1.09614	0.0223727
1.0963	0.0352095	1.09623	0.0290124	1.09625	0.0146275	1.09627	0.0224267
1.09642	0.0352325	1.09636	0.029114	1.09638	0.0146813	1.0964	0.022478
1.09655	0.0352557	1.09648	0.0292151	1.0965	0.0147361	1.09652	0.0225302
1.09667	0.0352786	1.09661	0.0293099	1.09663	0.0147913	1.09664	0.0225837
1.0968	0.0353016	1.09673	0.0293647	1.09675	0.0148457	1.09677	0.0226356
1.09692	0.0353246	1.09685	0.0293053	1.09688	0.0148995	1.09689	0.0226901
1.09705	0.0353476	1.09698	0.0291807	1.097	0.0149421	1.09702	0.0227213
1.09717	0.0353416	1.0971	0.0290516	1.09712	0.0149163	1.09714	0.0226909
1.0973	0.0353081	1.09723	0.0289263	1.09725	0.0148741	1.09727	0.0226083
1.09742	0.0352706	1.09735	0.0287967	1.09737	0.0148316	1.09739	0.0225158
1.09755	0.0352333	1.09748	0.0286714	1.0975	0.01479	1.09752	0.0224257
1.09767	0.0351959	1.0976	0.0285458	1.09762	0.0147493	1.09764	0.0223359
1.0978	0.0351586	1.09773	0.0284204	1.09775	0.014707	1.09777	0.022244
1.09792	0.0351212	1.09785	0.0283123	1.09787	0.0146641	1.09789	0.0221526
1.09805	0.0350839	1.09798	0.028282	1.098	0.0146217	1.09802	0.0220611
1.09817	0.0350464	1.0981	0.028304	1.09812	0.0145743	1.09814	0.0219701
1.0983	0.0350119	1.09823	0.0283315	1.09825	0.0145201	1.09827	0.0219217
1.09842	0.0349955	1.09835	0.0283585	1.09837	0.0145485	1.09839	0.0219448
1.09855	0.0349612	1.09848	0.0283865	1.0985	0.0145861	1.09851	0.0220046
1.09867	0.0349219	1.0986	0.0284144	1.09862	0.0146244	1.09864	0.022067
1.09879	0.0348844	1.09873	0.0284415	1.09875	0.0146629	1.09876	0.0221308
1.09892	0.0348471	1.09885	0.0284695	1.09887	0.0147004	1.09889	0.0221959
1.09905	0.0348097	1.09898	0.0284958	1.099	0.0147381	1.09901	0.0222593
1.09917	0.0347724	1.0991	0.0285162	1.09912	0.0147764	1.09914	0.0223211
1.09929	0.0347351	1.09922	0.0285243	1.09925	0.0148133	1.09926	0.0223861
1.09942	0.0346977	1.09935	0.0285364	1.09937	0.0148407	1.09939	0.0224506
1.09954	0.0346795	1.09947	0.0285483	1.09949	0.0148353	1.09951	0.0224848
1.09967	0.0347376	1.0996	0.0285605	1.09962	0.0147962	1.09964	0.0224724
1.09979	0.0348459	1.09972	0.0285726	1.09974	0.014757	1.09976	0.0224407
1.09992	0.0349574	1.09985	0.0285848	1.09987	0.0147177	1.09989	0.0224099
1.10004	0.035069	1.09997	0.0285969	1.09999	0.0146782	1.10001	0.0223792
1.10017	0.0351804	1.1001	0.0286088	1.10012	0.0146381	1.10014	0.0223469
1.10029	0.035292	1.10022	0.0286201	1.10024	0.0145992	1.10026	0.0223147
1.10042	0.0354035	1.10035	0.0286334	1.10037	0.0145611	1.10039	0.0222833
1.10054	0.0355153	1.10047	0.0286753	1.10049	0.0145216	1.10051	0.0222529
1.10067	0.0356269	1.1006	0.0287424	1.10062	0.0144921	1.10064	0.0222259
1.10079	0.0356401	1.10072	0.0288098	1.10074	0.0144716	1.10076	0.0222205
1.10092	0.0355392	1.10085	0.0288775	1.10087	0.0144537	1.10089	0.0222297
1.10104	0.0354263	1.10097	0.0289455	1.10099	0.0144358	1.10101	0.0222395
1.10116	0.0353131	1.1011	0.0290138	1.10112	0.0144176	1.10113	0.0222495
1.10129	0.0352053	1.10122	0.0290817	1.10124	0.0143993	1.10126	0.0222598
1.10142	0.0350925	1.10135	0.0291486	1.10137	0.0143814	1.10139	0.0222697
1.10154	0.034979	1.10147	0.0292104	1.10149	0.0143632	1.10151	0.0222794
1.10166	0.0348656	1.1016	0.0292368	1.10162	0.0143448	1.10163	0.0222892
1.10179	0.0347521	1.10172	0.0292199	1.10174	0.0143275	1.10176	0.022299
1.10191	0.0346386	1.10184	0.029196	1.10187	0.0143087	1.10188	0.0223085
1.10204	0.0345426	1.10197	0.0291719	1.10199	0.0142788	1.10201	0.0223121
1.10216	0.0344423	1.10209	0.0291477	1.10211	0.0142408	1.10213	0.0222996
1.10229	0.0343372	1.10222	0.0291238	1.10224	0.0142037	1.10226	0.0222797
1.10241	0.0342373	1.10234	0.0291	1.10236	0.0141664	1.10238	0.0222605
1.10254	0.0341321	1.10247	0.0290757	1.10249	0.0141296	1.10251	0.0222404
1.10266	0.0340268	1.10259	0.0290519	1.10261	0.0140916	1.10263	0.0222197
1.10279	0.0339215	1.10272	0.0290404	1.10274	0.0140541	1.10276	0.0221997
1.10291	0.033816	1.10284	0.0290753	1.10286	0.0140157	1.10288	0.0221795
1.10304	0.0337105	1.10297	0.0291421	1.10299	0.0139895	1.10301	0.0221596
1.10316	0.0336102	1.10309	0.0292079	1.10311	0.013994	1.10313	0.0221318
1.10329	0.033566	1.10322	0.0292755	1.10324	0.0140062	1.10326	0.022112
1.10341	0.0335669	1.10334	0.0293415	1.10336	0.0140178	1.10338	0.0221398
1.10354	0.0335715	1.10347	0.029408	1.10349	0.0140292	1.1035	0.0221939
1.10366	0.0335763	1.10359	0.029475	1.10361	0.0140409	1.10363	0.0222473
1.10379	0.0335811	1.10372	0.0295417	1.10374	0.0140527	1.10376	0.022302
1.10391	0.0335857	1.10384	0.0296079	1.10386	0.0140646	1.10388	0.0223549
1.10404	0.0335903	1.10397	0.0296672	1.10399	0.0140769	1.104	0.0224083
1.10416	0.0335951	1.10409	0.0296828	1.10411	0.0140885	1.10413	0.022461
1.10428	0.0335997	1.10421	0.0296452	1.10424	0.0141031	1.10425	0.0225161
1.10441	0.0336033	1.10434	0.0296077	1.10436	0.0141335	1.10438	0.02257
1.10453	0.0335038	1.10446	0.0295694	1.10448	0.014186	1.1045	0.0225771
1.10466	0.0333803	1.10459	0.0295316	1.10461	0.0142403	1.10463	0.0225345
1.10478	0.0332508	1.10471	0.0294938	1.10474	0.0142968	1.10475	0.0224796
1.10491	0.0331269	1.10484	0.0294555	1.10486	0.0143525	1.10488	0.0224253
1.10503	0.0329971	1.10496	0.0294172	1.10498	0.01441	1.105	0.02237
1.10516	0.0328731	1.10509	0.0293789	1.10511	0.0144646	1.10513	0.0223146
1.10528	0.0327429	1.10521	0.0293333	1.10523	0.0145204	1.10525	0.0222594
1.10541	0.0326186	1.10534	0.0292811	1.10536	0.0145789	1.10538	0.0222039
1.10553	0.0324945	1.10546	0.0292412	1.10548	0.0146531	1.1055	0.0221506
1.10566	0.0323866	1.10559	0.0292009	1.10561	0.0147538	1.10563	0.0221158
1.10578	0.0323079	1.10571	0.0291616	1.10573	0.014869	1.10575	0.0221627
1.10591	0.0321828	1.10584	0.0291213	1.10586	0.0149806	1.10587	0.0222458
1.10603	0.0320519	1.10596	0.0290816	1.10598	0.0150887	1.106	0.0223323
1.10616	0.0319268	1.10609	0.0290413	1.10611	0.0152038	1.10613	0.0224234
1.10628	0.0318016	1.10621	0.0290014	1.10623	0.0153202	1.10625	0.02251
1.10641	0.0316762	1.10634	0.0289664	1.10636	0.0154328	1.10637	0.0225963
1.10653	0.0315504	1.10646	0.0289535	1.10648	0.0155451	1.1065	0.0226844
1.10665	0.0314185	1.10658	0.0289693	1.10661	0.015637	1.10662	0.0227721
1.10678	0.0312906	1.10671	0.0289909	1.10673	0.0156613	1.10675	0.0228571
1.1069	0.0311403	1.10684	0.0290125	1.10685	0.0156216	1.10687	0.0229484
1.10703	0.0310338	1.10696	0.0290335	1.10698	0.0155744	1.107	0.0230317
1.10715	0.0310227	1.10708	0.0290546	1.10711	0.015528	1.10712	0.0231081
1.10728	0.0310116	1.10721	0.0290748	1.10723	0.0154824	1.10725	0.0231848
1.1074	0.0310005	1.10733	0.029095	1.10735	0.0154356	1.10737	0.0232585
1.10753	0.0309892	1.10746	0.0291153	1.10748	0.0153891	1.1075	0.023339
1.10765	0.0309781	1.10758	0.0291348	1.1076	0.0153427	1.10762	0.023415
1.10778	0.0309674	1.10771	0.0291598	1.10773	0.0152959	1.10775	0.0234878
1.1079	0.0309563	1.10783	0.029208	1.10785	0.0152665	1.10787	0.0235627
1.10803	0.0309475	1.10796	0.0292726	1.10798	0.0152769	1.108	0.0236418
1.10815	0.0309703	1.10808	0.0293427	1.1081	0.0153064	1.10812	0.0236484
1.10828	0.0310348	1.10821	0.0294129	1.10823	0.0153343	1.10825	0.0235703
1.1084	0.0310909	1.10833	0.0294846	1.10835	0.0153615	1.10837	0.0234762
1.10853	0.031147	1.10846	0.0295556	1.10848	0.0153888	1.1085	0.0233781
1.10865	0.031201	1.10858	0.0296292	1.1086	0.0154169	1.10862	0.0232842
1.10878	0.0312573	1.10871	0.0297037	1.10873	0.0154445	1.10875	0.023186
1.1089	0.0313115	1.10883	0.0297793	1.10885	0.0154717	1.10887	0.0230922
1.10902	0.031368	1.10895	0.0298545	1.10898	0.0155	1.10899	0.0229977
1.10915	0.0314223	1.10908	0.0298776	1.1091	0.0155433	1.10912	0.0229016
1.10928	0.0314652	1.1092	0.0298353	1.10922	0.0155983	1.10924	0.0228056
1.1094	0.0313969	1.10933	0.029756	1.10935	0.0156329	1.10937	0.0228076
1.10952	0.0312088	1.10945	0.0296689	1.10947	0.0156615	1.10949	0.0228796
1.10965	0.0310061	1.10958	0.0295802	1.1096	0.0156904	1.10962	0.0229572
1.10977	0.0307945	1.1097	0.0294908	1.10972	0.0157189	1.10974	0.0230384
1.1099	0.0305916	1.10983	0.0294025	1.10985	0.0157475	1.10987	0.0231158
1.11002	0.030388	1.10995	0.0293134	1.10997	0.0157757	1.10999	0.0231972
1.11015	0.0301843	1.11008	0.0292244	1.1101	0.0158043	1.11012	0.0232745
1.11027	0.0299794	1.1102	0.0291351	1.11022	0.015831	1.11024	0.0233527
1.1104	0.0297748	1.11033	0.0290876	1.11035	0.0158487	1.11037	0.0234355
1.11052	0.0295923	1.11045	0.0290906	1.11047	0.01585	1.11049	0.0235128
1.11065	0.0295531	1.11058	0.0291064	1.1106	0.0158456	1.11062	0.0235743
1.11077	0.0296316	1.1107	0.0291224	1.11072	0.0158413	1.11074	0.023628
1.1109	0.0297102	1.11083	0.0291381	1.11085	0.015837	1.11086	0.023681
1.11102	0.0297887	1.11095	0.0291541	1.11097	0.0158326	1.11099	0.0237319
1.11115	0.029865	1.11108	0.0291699	1.1111	0.0158282	1.11112	0.023786
1.11127	0.0299438	1.1112	0.029186	1.11122	0.0158238	1.11124	0.0238396
1.11139	0.0300204	1.11132	0.0292018	1.11135	0.0158195	1.11136	0.0238927
1.11152	0.0300997	1.11145	0.0292393	1.11147	0.0158117	1.11149	0.0239437
1.11164	0.0301763	1.11157	0.0293805	1.1116	0.0157893	1.11161	0.0239959
1.11177	0.0302444	1.1117	0.0296006	1.11172	0.0157423	1.11174	0.0240511
1.11189	0.030258	1.11182	0.0298291	1.11184	0.0156809	1.11186	0.0240156
1.11202	0.0302264	1.11195	0.030059	1.11197	0.0156184	1.11199	0.0239068
1.11214	0.0301958	1.11207	0.0302902	1.1121	0.0155556	1.11211	0.0237898
1.11227	0.0301652	1.1122	0.0305173	1.11222	0.0154933	1.11224	0.023669
1.11239	0.0301345	1.11232	0.0307475	1.11234	0.0154309	1.11236	0.0235471
1.11252	0.0301049	1.11245	0.0309767	1.11247	0.01537	1.11249	0.0234294
1.11264	0.030074	1.11257	0.0312063	1.11259	0.0153082	1.11261	0.023304
1.11277	0.0300432	1.1127	0.0314052	1.11272	0.0152491	1.11274	0.0231801
1.11289	0.030013	1.11282	0.0315073	1.11284	0.0152264	1.11286	0.0230624
1.11302	0.0299825	1.11295	0.0315347	1.11297	0.0152785	1.11299	0.0229465
1.11314	0.0299758	1.11307	0.0315483	1.11309	0.0153752	1.11311	0.0228724
1.11327	0.0300195	1.1132	0.031562	1.11322	0.0154741	1.11323	0.0227918
1.11339	0.0300635	1.11332	0.0315755	1.11334	0.0155703	1.11336	0.0227113
1.11352	0.0301091	1.11345	0.0315889	1.11347	0.0156664	1.11349	0.0226293
1.11364	0.0301531	1.11357	0.0316026	1.11359	0.0157627	1.11361	0.0225461
1.11377	0.0301975	1.1137	0.0316159	1.11372	0.0158581	1.11373	0.0224664
1.11389	0.0302419	1.11382	0.0316296	1.11384	0.0159562	1.11386	0.0223843
1.11401	0.0302862	1.11394	0.0316258	1.11397	0.0160271	1.11398	0.0223043
1.11414	0.0303245	1.11407	0.0315893	1.11409	0.016036	1.11411	0.0222219
1.11427	0.0303285	1.11419	0.0315357	1.11421	0.0159963	1.11423	0.0221209
1.11439	0.0302619	1.11432	0.0314788	1.11434	0.0159381	1.11436	0.0220746
1.11451	0.0301437	1.11444	0.031422	1.11447	0.0158798	1.11448	0.0220972
1.11464	0.030022	1.11457	0.0313658	1.11459	0.0158243	1.11461	0.0221342
1.11476	0.0299038	1.11469	0.0313085	1.11471	0.0157692	1.11473	0.0221724
1.11489	0.0297849	1.11482	0.0312515	1.11484	0.0157112	1.11486	0.0222112
1.11501	0.0296658	1.11494	0.0311951	1.11496	0.0156533	1.11498	0.0222483
1.11514	0.029546	1.11507	0.0311387	1.11509	0.0155988	1.11511	0.0222868
1.11526	0.0294257	1.11519	0.0311084	1.11521	0.0155628	1.11523	0.0223241
1.11539	0.0293055	1.11532	0.0311642	1.11534	0.0155277	1.11536	0.0223627
1.11551	0.0292147	1.11544	0.0312757	1.11546	0.015468	1.11548	0.0224424
1.11564	0.029226	1.11557	0.0313935	1.11559	0.0153993	1.11561	0.0224432
1.11576	0.0292946	1.11569	0.0315127	1.11571	0.0153343	1.11573	0.0224144
1.11589	0.0293612	1.11582	0.0316319	1.11584	0.0152678	1.11586	0.0223837
1.11601	0.0294284	1.11594	0.0317538	1.11596	0.0152012	1.11598	0.0223528
1.11614	0.0294958	1.11607	0.0318715	1.11609	0.0151364	1.1161	0.0223207
1.11626	0.0295638	1.11619	0.0319904	1.11621	0.0150701	1.11623	0.0222896
1.11638	0.0296319	1.11631	0.0321082	1.11634	0.014993	1.11635	0.0222586
1.11651	0.0296997	1.11644	0.0322175	1.11646	0.0148866	1.11648	0.0222277
1.11664	0.0297709	1.11656	0.0322672	1.11658	0.0147786	1.1166	0.0221967
1.11676	0.0298232	1.11669	0.032284	1.11671	0.0146806	1.11673	0.0220298
1.11688	0.02976	1.11681	0.032298	1.11684	0.0145831	1.11685	0.0218537
1.11701	0.0296712	1.11694	0.0323124	1.11696	0.0144881	1.11698	0.0216762
1.11713	0.0295829	1.11706	0.0323266	1.11708	0.0143908	1.1171	0.0215049
1.11726	0.0294954	1.11719	0.0323402	1.11721	0.0142934	1.11723	0.0213345
1.11738	0.029406	1.11731	0.0323543	1.11733	0.0141962	1.11735	0.0211713
1.11751	0.0293176	1.11744	0.0323686	1.11746	0.0140966	1.11748	0.0209939
1.11763	0.029227	1.11756	0.0323828	1.11758	0.0140195	1.1176	0.0208291
1.11776	0.0291391	1.11769	0.0323479	1.11771	0.013985	1.11773	0.0206587
1.11788	0.0290851	1.11781	0.0321857	1.11783	0.0139769	1.11785	0.0205148
1.11801	0.0291395	1.11794	0.0319762	1.11796	0.0139752	1.11798	0.0204413
1.11813	0.0292431	1.11806	0.0317601	1.11808	0.0139737	1.1181	0.0204515
1.11826	0.0293476	1.11819	0.0315565	1.11821	0.013972	1.11823	0.0204788
1.11838	0.0294529	1.11831	0.0313408	1.11833	0.0139704	1.11835	0.0205083
1.11851	0.0295578	1.11844	0.031133	1.11846	0.0139687	1.11848	0.0205379
1.11863	0.029662	1.11856	0.0309285	1.11858	0.013967	1.1186	0.0205677
1.11876	0.0297686	1.11868	0.0307179	1.11871	0.0139655	1.11872	0.0205961
1.11888	0.0298734	1.11881	0.0305144	1.11883	0.0139733	1.11885	0.0206246
1.11901	0.0299793	1.11894	0.0303835	1.11896	0.0139842	1.11897	0.0206543
1.11913	0.030062	1.11906	0.0303636	1.11908	0.0139877	1.1191	0.0206649
1.11926	0.0300911	1.11918	0.0303803	1.11921	0.0139885	1.11922	0.0206501
1.11938	0.0301165	1.11931	0.0303968	1.11933	0.0139892	1.11935	0.0205758
1.1195	0.0301424	1.11943	0.0304133	1.11946	0.0139899	1.11947	0.0204969
1.11963	0.030168	1.11956	0.0304303	1.11958	0.0139906	1.1196	0.020418
1.11975	0.0301937	1.11968	0.0304467	1.1197	0.0139913	1.11972	0.0203356
1.11988	0.0302195	1.11981	0.0304628	1.11983	0.013992	1.11985	0.0202562
1.12	0.030245	1.11993	0.0304797	1.11995	0.0139906	1.11997	0.0201768
1.12013	0.0302709	1.12006	0.0305034	1.12008	0.0139667	1.1201	0.0200973
1.12025	0.0302963	1.12018	0.0305561	1.1202	0.0139635	1.12022	0.0200175
1.12038	0.0303446	1.12031	0.0306438	1.12033	0.0139938	1.12035	0.0199786
1.1205	0.0304528	1.12043	0.0307362	1.12045	0.0140328	1.12047	0.019974
1.12063	0.0305935	1.12056	0.0308288	1.12058	0.0140704	1.1206	0.0200017
1.12075	0.0307325	1.12068	0.0309246	1.1207	0.0141075	1.12072	0.020033
1.12088	0.03087	1.12081	0.0310182	1.12083	0.0141465	1.12085	0.0200645
1.121	0.0310084	1.12093	0.0311132	1.12095	0.014184	1.12097	0.0200961
1.12113	0.0311432	1.12105	0.0312059	1.12108	0.014221	1.12109	0.0201277
1.12125	0.0312753	1.12118	0.0313	1.1212	0.0142493	1.12122	0.0201582
1.12138	0.0314072	1.1213	0.0313816	1.12133	0.0142536	1.12134	0.0201899
1.1215	0.0315366	1.12143	0.0314181	1.12145	0.014224	1.12147	0.0202204
1.12163	0.031646	1.12155	0.0314208	1.12157	0.0141803	1.12159	0.020267
1.12175	0.0316575	1.12168	0.031417	1.1217	0.0141357	1.12172	0.0202737
1.12187	0.0316668	1.1218	0.0314131	1.12183	0.014091	1.12184	0.0202567
1.122	0.031676	1.12193	0.0314092	1.12195	0.0140465	1.12197	0.0202388
1.12212	0.031685	1.12205	0.0314055	1.12207	0.0140005	1.12209	0.0202209
1.12225	0.031694	1.12218	0.0314018	1.1222	0.0139564	1.12222	0.020203
1.12237	0.031703	1.1223	0.0313979	1.12232	0.0139126	1.12234	0.0201842
1.1225	0.0317118	1.12243	0.0313942	1.12245	0.0138873	1.12247	0.0201669
1.12262	0.031721	1.12255	0.0314445	1.12257	0.0139026	1.12259	0.0201489
1.12275	0.0317304	1.12268	0.0315244	1.1227	0.0139551	1.12272	0.0201314
1.12287	0.0317398	1.1228	0.0316179	1.12282	0.0140218	1.12284	0.0200861
1.123	0.0317645	1.12293	0.0317151	1.12295	0.0140891	1.12297	0.0201911
1.12312	0.0318326	1.12305	0.0318057	1.12307	0.0141551	1.12309	0.0203051
1.12325	0.0319077	1.12318	0.0319005	1.1232	0.0142211	1.12322	0.0204156
1.12337	0.0319814	1.1233	0.0319936	1.12332	0.014287	1.12334	0.020531
1.1235	0.0320561	1.12342	0.0320853	1.12345	0.014353	1.12346	0.020647
1.12362	0.0321315	1.12355	0.03218	1.12357	0.0144189	1.12359	0.0207538
1.12375	0.0322094	1.12367	0.0322721	1.1237	0.0145057	1.12371	0.0208656
1.12387	0.0322874	1.1238	0.0322672	1.12382	0.0145906	1.12384	0.0209826
1.124	0.0323643	1.12392	0.0322595	1.12394	0.0146491	1.12396	0.0210908
1.12412	0.0324425	1.12405	0.0322597	1.12407	0.0146957	1.12409	0.0211751
1.12424	0.032515	1.12417	0.0322599	1.1242	0.0147439	1.12421	0.0211802
1.12437	0.0325049	1.1243	0.0322602	1.12432	0.0147915	1.12434	0.0211856
1.1245	0.0324151	1.12442	0.0322604	1.12444	0.0148382	1.12446	0.0211907
1.12462	0.0323113	1.12455	0.0322606	1.12457	0.0148834	1.12459	0.0211962
1.12474	0.0322081	1.12467	0.0322608	1.12469	0.0149308	1.12471	0.0212014
1.12487	0.0321043	1.1248	0.0322611	1.12482	0.0149768	1.12484	0.0212068
1.12499	0.032	1.12492	0.0322783	1.12494	0.0150052	1.12496	0.0212122
1.12512	0.0318972	1.12505	0.0323614	1.12507	0.015011	1.12509	0.0212177
1.12524	0.0317932	1.12517	0.0324179	1.12519	0.0150081	1.12521	0.0212331
1.12537	0.0316889	1.1253	0.0324651	1.12532	0.0150046	1.12534	0.0213006
1.12549	0.0315625	1.12542	0.0325143	1.12544	0.015001	1.12546	0.0213848
1.12562	0.0314432	1.12555	0.0325616	1.12557	0.0149974	1.12559	0.0214728
1.12574	0.0313553	1.12567	0.0326102	1.12569	0.0149937	1.12571	0.0215578
1.12587	0.031277	1.1258	0.0326574	1.12582	0.0149903	1.12583	0.0216464
1.12599	0.0311968	1.12592	0.0327078	1.12594	0.0149868	1.12596	0.0217323
1.12612	0.0311173	1.12604	0.0327552	1.12607	0.0149834	1.12608	0.0218184
1.12624	0.0310381	1.12617	0.0327896	1.12619	0.0149407	1.12621	0.0219052
1.12637	0.0309594	1.12629	0.032799	1.12632	0.0148936	1.12633	0.0219905
1.12649	0.0308807	1.12642	0.0327944	1.12644	0.0148567	1.12646	0.0220403
1.12661	0.0308014	1.12654	0.0327884	1.12657	0.0148197	1.12658	0.021999
1.12674	0.0308027	1.12667	0.0327821	1.12669	0.0147827	1.12671	0.0219521
1.12687	0.0308539	1.12679	0.0327758	1.12681	0.0147457	1.12683	0.0219014
1.12699	0.0308994	1.12692	0.0327697	1.12694	0.0147087	1.12696	0.0218522
1.12711	0.0309427	1.12704	0.0327633	1.12706	0.014673	1.12708	0.0218027
1.12724	0.0309856	1.12717	0.0327571	1.12719	0.0146365	1.12721	0.021753
1.12736	0.0310296	1.12729	0.0327507	1.12731	0.0146006	1.12733	0.0217045
1.12749	0.0310735	1.12742	0.032808	1.12744	0.0145941	1.12746	0.0216543
1.12761	0.0311169	1.12754	0.0329163	1.12756	0.0146193	1.12758	0.0216093
1.12774	0.0311598	1.12767	0.0330461	1.12769	0.0146518	1.12771	0.0216116
1.12786	0.0312031	1.12779	0.033173	1.12781	0.0146848	1.12783	0.0216272
1.12799	0.0311958	1.12792	0.0333044	1.12794	0.0147183	1.12796	0.0216364
1.12811	0.031223	1.12804	0.0334362	1.12806	0.0147508	1.12808	0.0216459
1.12824	0.0312927	1.12817	0.0335624	1.12819	0.0147839	1.1282	0.0216555
1.12836	0.031362	1.12829	0.0336931	1.12831	0.0148165	1.12833	0.0216646
1.12849	0.0314323	1.12841	0.0338187	1.12844	0.0148496	1.12845	0.0216743
1.12861	0.0315031	1.12854	0.0339434	1.12856	0.0148788	1.12858	0.0216835
1.12874	0.0315732	1.12866	0.0340818	1.12869	0.0148704	1.1287	0.021693
1.12886	0.0316427	1.12879	0.0341533	1.12881	0.014832	1.12883	0.0217026
1.12899	0.0317134	1.12891	0.0342136	1.12894	0.0147878	1.12895	0.0217172
1.12911	0.0317696	1.12904	0.0342661	1.12906	0.014741	1.12908	0.0217581
1.12923	0.0317582	1.12916	0.0343243	1.12919	0.014698	1.1292	0.0218057
1.12936	0.0316611	1.12929	0.0343812	1.12931	0.0146534	1.12933	0.0218532
1.12949	0.0315366	1.12941	0.0344378	1.12943	0.0146092	1.12945	0.0218986
1.12961	0.0314131	1.12954	0.0344942	1.12956	0.0145654	1.12958	0.0219455
1.12973	0.0312919	1.12966	0.0345507	1.12968	0.0145217	1.1297	0.0219904
1.12986	0.0311671	1.12979	0.0346269	1.12981	0.0144928	1.12983	0.0220384
1.12998	0.0310423	1.12991	0.0347861	1.12993	0.0144604	1.12995	0.0220857
1.13011	0.0309205	1.13004	0.0350676	1.13006	0.0144131	1.13008	0.0221175
1.13023	0.0307978	1.13016	0.0353649	1.13018	0.0143613	1.1302	0.0220958
1.13036	0.0306971	1.13029	0.0356621	1.13031	0.0143074	1.13033	0.0220733
1.13048	0.0306436	1.13041	0.035972	1.13043	0.0142528	1.13045	0.0220507
1.13061	0.0306174	1.13054	0.0362702	1.13056	0.0142001	1.13058	0.0220287
1.13073	0.0305967	1.13066	0.0365798	1.13068	0.014148	1.1307	0.0220062
1.13086	0.0305757	1.13078	0.0368762	1.13081	0.0140978	1.13082	0.0219837
1.13098	0.0305548	1.13091	0.0371712	1.13093	0.0140462	1.13095	0.0219616
1.13111	0.0305341	1.13103	0.0374334	1.13106	0.0139993	1.13107	0.0219389
1.13123	0.0305131	1.13116	0.0376254	1.13118	0.0139769	1.1312	0.0219181
1.13136	0.0304926	1.13128	0.0377393	1.13131	0.0139656	1.13132	0.0218957
1.13148	0.0304715	1.13141	0.0378372	1.13143	0.013955	1.13145	0.0218636
1.13161	0.0305021	1.13153	0.0379388	1.13156	0.0139444	1.13157	0.0218043
1.13173	0.0306086	1.13166	0.0380412	1.13168	0.0139342	1.1317	0.021745
1.13186	0.0307551	1.13178	0.0381384	1.1318	0.0139237	1.13182	0.0216846
1.13198	0.0309105	1.13191	0.0382401	1.13193	0.0139131	1.13195	0.0216267
1.1321	0.0310744	1.13203	0.0383419	1.13205	0.0139028	1.13207	0.02157
1.13223	0.0312324	1.13216	0.0384389	1.13218	0.0138923	1.1322	0.0215126
1.13235	0.0313863	1.13228	0.0385823	1.1323	0.0139112	1.13232	0.0214549
1.13248	0.0315464	1.13241	0.0387648	1.13243	0.0139917	1.13245	0.0213989
1.1326	0.0317009	1.13253	0.038974	1.13255	0.0140873	1.13257	0.0213416
1.13273	0.0318589	1.13266	0.0391854	1.13268	0.0141876	1.1327	0.0212942
1.13285	0.0319912	1.13278	0.0393857	1.1328	0.014285	1.13282	0.0212943
1.13298	0.0320096	1.13291	0.0395958	1.13293	0.0143818	1.13295	0.0213344
1.1331	0.0319594	1.13303	0.0397964	1.13305	0.0144788	1.13307	0.0213883
1.13323	0.0318998	1.13315	0.0400059	1.13318	0.0145797	1.13319	0.0214431
1.13335	0.031839	1.13328	0.0402062	1.1333	0.014678	1.13332	0.0214979
1.13348	0.0317809	1.1334	0.040415	1.13343	0.0147812	1.13345	0.0215535
1.1336	0.0317216	1.13353	0.0404388	1.13355	0.0148877	1.13357	0.0216104
1.13373	0.0316594	1.13365	0.0403497	1.13368	0.0149725	1.13369	0.0216682
1.13385	0.0316021	1.13378	0.040233	1.1338	0.0150557	1.13382	0.0217263
1.13398	0.0315422	1.1339	0.0401102	1.13393	0.0151334	1.13394	0.0217892
1.1341	0.0314953	1.13403	0.0399932	1.13405	0.0152132	1.13407	0.0218509
1.13423	0.0315269	1.13415	0.0398707	1.13417	0.0152968	1.13419	0.0218783
1.13435	0.0315878	1.13428	0.0397482	1.1343	0.0153752	1.13432	0.0218838
1.13447	0.0316469	1.1344	0.0396256	1.13442	0.0154554	1.13444	0.0218891
1.1346	0.0317082	1.13453	0.0395087	1.13455	0.0155367	1.13457	0.0218943
1.13472	0.0317666	1.13465	0.0393866	1.13467	0.015602	1.13469	0.0218998
1.13485	0.0318236	1.13478	0.039308	1.1348	0.0156314	1.13482	0.021905
1.13497	0.0318855	1.1349	0.0392456	1.13492	0.0156691	1.13494	0.0219103
1.1351	0.0319454	1.13503	0.039186	1.13505	0.0157084	1.13507	0.0219155
1.13522	0.0319914	1.13515	0.0391202	1.13517	0.015749	1.13519	0.0218984
1.13535	0.031999	1.13528	0.0390607	1.1353	0.01579	1.13532	0.0218301
1.13547	0.032054	1.1354	0.0389981	1.13542	0.0158295	1.13544	0.0217424
1.1356	0.0321271	1.13552	0.0389355	1.13555	0.0158705	1.13556	0.0216539
1.13572	0.0322031	1.13565	0.038873	1.13567	0.0159088	1.13569	0.0215663
1.13585	0.0322755	1.13577	0.0388072	1.1358	0.0159496	1.13582	0.0214794
1.13597	0.0323509	1.1359	0.038748	1.13592	0.0159914	1.13594	0.0213927
1.1361	0.0324227	1.13602	0.0387072	1.13605	0.0160153	1.13606	0.0213049
1.13622	0.0324974	1.13615	0.0385755	1.13617	0.0160151	1.13619	0.0212175
1.13635	0.0325707	1.13627	0.0384428	1.1363	0.0160127	1.13631	0.0211293
1.13647	0.0326422	1.1364	0.0383165	1.13642	0.0160102	1.13644	0.0210761
1.1366	0.032678	1.13652	0.0381775	1.13654	0.0160078	1.13656	0.0211022
1.13672	0.0326734	1.13665	0.0380446	1.13667	0.0160053	1.13669	0.0211652
1.13685	0.0326603	1.13677	0.0379121	1.13679	0.0160031	1.13681	0.0212284
1.13697	0.0326471	1.1369	0.0377794	1.13692	0.0160006	1.13694	0.0212922
1.13709	0.0326339	1.13702	0.0376467	1.13704	0.0159982	1.13706	0.0213558
1.13722	0.0326203	1.13715	0.0375101	1.13717	0.0160036	1.13719	0.0214186
1.13734	0.0326077	1.13727	0.0374196	1.13729	0.0160058	1.13731	0.0214821
1.13747	0.0325943	1.1374	0.0373832	1.13742	0.0160044	1.13744	0.0215461
1.13759	0.0325813	1.13752	0.0373449	1.13754	0.0160027	1.13756	0.0216176
1.13772	0.0325656	1.13765	0.0373066	1.13767	0.016001	1.13769	0.0217218
1.13784	0.0324888	1.13777	0.0372683	1.13779	0.0159994	1.13781	0.0218547
1.13797	0.0323686	1.1379	0.03723	1.13792	0.0159977	1.13794	0.0219884
1.13809	0.0322452	1.13802	0.0371916	1.13804	0.0159958	1.13806	0.0221223
1.13822	0.0321145	1.13814	0.0371533	1.13817	0.0159941	1.13819	0.0222557
1.13834	0.0319912	1.13827	0.0371139	1.13829	0.0159937	1.13831	0.0223889
1.13847	0.031866	1.13839	0.0370898	1.13842	0.0160042	1.13844	0.0225216
1.13859	0.031735	1.13852	0.0370297	1.13854	0.0159816	1.13856	0.0226559
1.13872	0.0316132	1.13864	0.036945	1.13867	0.0159563	1.13868	0.0227897
1.13884	0.031489	1.13877	0.0368606	1.13879	0.0159297	1.13881	0.0229091
1.13897	0.0314072	1.13889	0.0367799	1.13891	0.015904	1.13893	0.0229935
1.13909	0.0313733	1.13902	0.0366953	1.13904	0.0158782	1.13906	0.0230394
1.13922	0.0313599	1.13914	0.0366105	1.13916	0.0158533	1.13918	0.0230676
1.13934	0.0313496	1.13927	0.0365258	1.13929	0.0158275	1.13931	0.0230959
1.13946	0.0313392	1.13939	0.0364409	1.13941	0.0158013	1.13943	0.0231241
1.13959	0.0313291	1.13952	0.0363582	1.13954	0.015774	1.13956	0.0231524
1.13971	0.0313189	1.13964	0.0363687	1.13966	0.0157368	1.13968	0.0231807
1.13984	0.0313086	1.13977	0.0365707	1.13979	0.0156959	1.13981	0.0232091
1.13996	0.0312981	1.13989	0.0368044	1.13991	0.0156533	1.13993	0.0232375
1.14009	0.0312877	1.14002	0.0370384	1.14004	0.0156103	1.14006	0.0232618
1.14021	0.0312146	1.14014	0.0372722	1.14016	0.0155671	1.14018	0.0232717
1.14034	0.0311106	1.14027	0.0375058	1.14029	0.0155237	1.14031	0.0232632
1.14046	0.0310007	1.14039	0.0377284	1.14041	0.0154801	1.14043	0.0232465
1.14059	0.0308904	1.14051	0.0379747	1.14054	0.0154378	1.14055	0.0232297
1.14071	0.0307805	1.14064	0.0382092	1.14066	0.0153937	1.14068	0.0232131
1.14084	0.030671	1.14076	0.0384471	1.14079	0.0153611	1.14081	0.0231966
1.14096	0.0305571	1.14089	0.0387242	1.14091	0.0153536	1.14093	0.0231801
1.14109	0.0304518	1.14101	0.038953	1.14104	0.0153899	1.14105	0.0231634
1.14121	0.0303394	1.14114	0.0391707	1.14116	0.015426	1.14118	0.0231469
1.14134	0.0302421	1.14126	0.039387	1.14129	0.0154636	1.1413	0.0231158
1.14146	0.0302268	1.14139	0.0395945	1.14141	0.0155001	1.14143	0.0230962
1.14159	0.0302856	1.14151	0.0398124	1.14153	0.0155369	1.14155	0.0231208
1.14171	0.0303568	1.14164	0.0400302	1.14166	0.0155739	1.14168	0.0231595
1.14183	0.0304254	1.14176	0.0402486	1.14178	0.0156126	1.1418	0.0231981
1.14196	0.0304933	1.14189	0.040461	1.14191	0.0156488	1.14193	0.0232363
1.14209	0.0305672	1.14201	0.0406201	1.14203	0.0156797	1.14205	0.0232755
1.14221	0.0306356	1.14214	0.0406887	1.14216	0.0157096	1.14218	0.0233144
1.14233	0.0307032	1.14226	0.0407134	1.14228	0.0157372	1.1423	0.0233531
1.14246	0.0307736	1.14239	0.0407391	1.14241	0.015765	1.14243	0.0233919
1.14258	0.0308569	1.14251	0.0407638	1.14253	0.0157923	1.14255	0.0234323
1.14271	0.0309869	1.14264	0.0407897	1.14266	0.0158195	1.14268	0.0234324
1.14283	0.0311307	1.14276	0.0408156	1.14278	0.0158472	1.1428	0.0233916
1.14296	0.0312755	1.14288	0.0408417	1.14291	0.0158749	1.14292	0.0233511
1.14308	0.0314197	1.14301	0.0408674	1.14303	0.0159037	1.14305	0.0233108
1.14321	0.0315575	1.14313	0.0409038	1.14316	0.015924	1.14318	0.0232701
1.14333	0.0317068	1.14326	0.0410359	1.14328	0.0159176	1.1433	0.0232289
1.14346	0.0318447	1.14338	0.0412387	1.14341	0.0159026	1.14342	0.0231881
1.14358	0.0319937	1.14351	0.0414404	1.14353	0.0158858	1.14355	0.0231482
1.14371	0.0321373	1.14363	0.0416412	1.14366	0.0158689	1.14367	0.0231165
1.14383	0.0322066	1.14376	0.0418344	1.14378	0.0158513	1.1438	0.0231181
1.14396	0.0321995	1.14388	0.0420354	1.1439	0.0158345	1.14392	0.0231188
1.14408	0.0321888	1.14401	0.0422279	1.14403	0.0158176	1.14405	0.0230969
1.14421	0.0321784	1.14413	0.0424218	1.14415	0.0158005	1.14417	0.0230747
1.14433	0.0321679	1.14426	0.0426247	1.14428	0.0157837	1.1443	0.0230528
1.14446	0.032157	1.14438	0.0428133	1.1444	0.0157825	1.14442	0.0230308
1.14458	0.032147	1.14451	0.0429236	1.14453	0.015803	1.14455	0.0230085
1.14471	0.0321367	1.14463	0.0430001	1.14465	0.0158117	1.14467	0.0229864
1.14483	0.0321263	1.14476	0.0430638	1.14478	0.0158203	1.1448	0.0229644
1.14495	0.0321154	1.14488	0.0431248	1.1449	0.0158292	1.14492	0.0229413
1.14508	0.0320634	1.14501	0.0431858	1.14503	0.0158376	1.14505	0.0229314
1.1452	0.0319188	1.14513	0.0432474	1.14515	0.0158456	1.14517	0.0229493
1.14533	0.0317459	1.14525	0.0433113	1.14528	0.0158541	1.1453	0.0229817
1.14545	0.0315705	1.14538	0.0433732	1.1454	0.0158621	1.14542	0.0230145
1.14558	0.0314116	1.1455	0.0434372	1.14553	0.0158701	1.14555	0.0230464
1.1457	0.0312389	1.14563	0.0434936	1.14565	0.0158725	1.14567	0.0230784
1.14583	0.0310641	1.14575	0.0435135	1.14578	0.0158725	1.14579	0.0231106
1.14595	0.0308981	1.14588	0.0434677	1.1459	0.0158748	1.14592	0.023143
1.14608	0.0307246	1.146	0.0434076	1.14603	0.0158794	1.14604	0.0231758
1.1462	0.0305508	1.14613	0.0433421	1.14615	0.0158839	1.14617	0.0232222
1.14633	0.0304796	1.14625	0.043277	1.14627	0.0158884	1.14629	0.0232965
1.14645	0.0305234	1.14638	0.0432146	1.1464	0.0158931	1.14642	0.0233904
1.14658	0.0305703	1.1465	0.0431527	1.14652	0.0158977	1.14654	0.0234859
1.1467	0.0306168	1.14663	0.0430918	1.14665	0.0159024	1.14667	0.0235817
1.14683	0.0306659	1.14675	0.0430299	1.14677	0.015907	1.14679	0.0236787
1.14695	0.0307126	1.14688	0.0429873	1.1469	0.0159119	1.14692	0.0237755
1.14708	0.0307614	1.147	0.0429573	1.14702	0.0159205	1.14704	0.0238718
1.1472	0.0308102	1.14713	0.0428899	1.14715	0.0159289	1.14717	0.0239677
1.14732	0.0308592	1.14725	0.0428223	1.14727	0.0159295	1.14729	0.0240633
1.14745	0.0309081	1.14738	0.0427555	1.1474	0.0159256	1.14742	0.0241439
1.14757	0.0309096	1.1475	0.0426902	1.14752	0.0159217	1.14754	0.0242106
1.1477	0.0308276	1.14762	0.0426229	1.14765	0.0159177	1.14767	0.0242753
1.14782	0.0307457	1.14775	0.0425575	1.14777	0.0159138	1.14779	0.0243418
1.14795	0.0306555	1.14787	0.0424899	1.1479	0.0159099	1.14792	0.0244074
1.14807	0.0305692	1.148	0.0424455	1.14802	0.0159058	1.14804	0.0244733
1.1482	0.0304834	1.14812	0.0425101	1.14815	0.0159025	1.14817	0.0245402
1.14832	0.0304016	1.14825	0.0426854	1.14827	0.0159021	1.14829	0.0246071
1.14845	0.0303114	1.14837	0.0429258	1.1484	0.015907	1.14841	0.0246717
1.14857	0.0302299	1.1485	0.0431837	1.14852	0.0159162	1.14854	0.0247368
1.1487	0.0301165	1.14862	0.0434317	1.14864	0.0159259	1.14866	0.024804
1.14882	0.0298768	1.14875	0.0436835	1.14877	0.0159356	1.14879	0.0248701
1.14895	0.0295942	1.14887	0.0439423	1.14889	0.0159452	1.14891	0.0249369
1.14907	0.029312	1.149	0.0441924	1.14902	0.0159547	1.14904	0.0250027
1.1492	0.0290302	1.14912	0.0444433	1.14914	0.0159645	1.14916	0.0250673
1.14932	0.0287623	1.14925	0.0446828	1.14927	0.0159744	1.14929	0.0251316
1.14945	0.0284807	1.14937	0.0448547	1.14939	0.0159768	1.14941	0.0251976
1.14957	0.0281986	1.1495	0.0449134	1.14952	0.0159587	1.14954	0.0252626
1.14969	0.0279313	1.14962	0.0449191	1.14964	0.015941	1.14966	0.0253283
1.14982	0.0276365	1.14975	0.0449246	1.14977	0.0159425	1.14979	0.025393
1.14994	0.027424	1.14987	0.0449304	1.14989	0.015944	1.14991	0.0254254
1.15007	0.0274088	1.15	0.0449361	1.15002	0.0159455	1.15004	0.0253939
1.15019	0.0274751	1.15012	0.0449416	1.15014	0.015947	1.15016	0.0253384
1.15032	0.0275482	1.15024	0.0449473	1.15027	0.0159484	1.15029	0.0252824
1.15044	0.0276177	1.15037	0.0449528	1.15039	0.01595	1.15041	0.0252257
1.15057	0.0276838	1.15049	0.0449522	1.15052	0.0159514	1.15054	0.0251689
1.15069	0.0277569	1.15062	0.0449558	1.15064	0.0159562	1.15066	0.0251123
1.15082	0.0278264	1.15074	0.0450196	1.15077	0.0159634	1.15078	0.025056
1.15094	0.0278959	1.15087	0.0451071	1.15089	0.0159538	1.15091	0.0249997
1.15107	0.027962	1.15099	0.0451956	1.15101	0.0159274	1.15103	0.0249509
1.15119	0.0279461	1.15112	0.0452863	1.15114	0.0159012	1.15116	0.0249243
1.15132	0.0279193	1.15124	0.0453746	1.15126	0.0158752	1.15128	0.024911
1.15144	0.0279377	1.15137	0.045463	1.15139	0.0158492	1.15141	0.0249
1.15157	0.0279559	1.15149	0.0455517	1.15151	0.0158229	1.15153	0.0248889
1.15169	0.0279742	1.15162	0.0456343	1.15164	0.0157969	1.15166	0.0248775
1.15182	0.0279924	1.15174	0.0456774	1.15176	0.0157711	1.15178	0.0248665
1.15194	0.0280098	1.15187	0.0456707	1.15189	0.0157475	1.15191	0.0248555
1.15206	0.028029	1.15199	0.0456838	1.15201	0.0157292	1.15203	0.0248442
1.15219	0.0280472	1.15212	0.0456971	1.15214	0.0157175	1.15216	0.0248329
1.15231	0.0280656	1.15224	0.0457104	1.15226	0.015708	1.15228	0.0248379
1.15244	0.028078	1.15237	0.0457239	1.15239	0.0156987	1.15241	0.0248442
1.15256	0.0279901	1.15249	0.0457372	1.15251	0.0156892	1.15253	0.0248317
1.15269	0.0278735	1.15261	0.0457509	1.15264	0.0156797	1.15266	0.024811
1.15281	0.027751	1.15274	0.045764	1.15276	0.0156703	1.15278	0.0247902
1.15294	0.027624	1.15286	0.0457846	1.15289	0.0156608	1.15291	0.0247693
1.15306	0.0275132	1.15299	0.0458289	1.15301	0.0156534	1.15303	0.0247492
1.15319	0.0273843	1.15311	0.0458807	1.15314	0.015653	1.15315	0.0247286
1.15331	0.0272622	1.15324	0.0459123	1.15326	0.0156557	1.15328	0.0247079
1.15344	0.0271396	1.15336	0.0459439	1.15339	0.0156529	1.1534	0.0246872
1.15356	0.0270339	1.15349	0.0459751	1.15351	0.0156503	1.15353	0.0246352
1.15369	0.0271504	1.15361	0.0460056	1.15363	0.0156476	1.15365	0.0245744
1.15381	0.0273024	1.15374	0.0460367	1.15376	0.0156448	1.15378	0.0245428
1.15394	0.0274603	1.15386	0.0460684	1.15388	0.0156422	1.1539	0.0245228
1.15406	0.0276039	1.15399	0.0460997	1.15401	0.0156395	1.15403	0.0245029
1.15419	0.0277483	1.15411	0.0461358	1.15413	0.0156367	1.15415	0.024483
1.15431	0.0279003	1.15424	0.0461499	1.15426	0.0156378	1.15428	0.024463
1.15444	0.0280594	1.15436	0.0460835	1.15438	0.0156461	1.1544	0.0244432
1.15456	0.0282113	1.15449	0.0459733	1.15451	0.0156539	1.15453	0.0244227
1.15468	0.0283612	1.15461	0.0458641	1.15463	0.0156584	1.15465	0.0244026
1.15481	0.0284801	1.15474	0.0457528	1.15476	0.0156629	1.15478	0.0244024
1.15494	0.0284908	1.15486	0.0456425	1.15488	0.0156673	1.1549	0.0244166
1.15506	0.0285967	1.15498	0.04553	1.15501	0.0156718	1.15503	0.0244337
1.15518	0.0287024	1.15511	0.0454184	1.15513	0.0156763	1.15515	0.0244503
1.15531	0.0288075	1.15523	0.0453051	1.15526	0.0156808	1.15528	0.0244666
1.15543	0.0289078	1.15536	0.045205	1.15538	0.0156852	1.1554	0.0244836
1.15556	0.0290091	1.15548	0.0451422	1.15551	0.0156776	1.15552	0.0245
1.15568	0.0291203	1.15561	0.0451263	1.15563	0.0156599	1.15565	0.0245169
1.15581	0.0292266	1.15573	0.0451243	1.15576	0.0156642	1.15577	0.0245332
1.15593	0.0293348	1.15586	0.0451222	1.15588	0.0156788	1.1559	0.0245502
1.15606	0.0294525	1.15598	0.0451202	1.156	0.0156933	1.15602	0.024545
1.15618	0.0295211	1.15611	0.0451183	1.15613	0.0157079	1.15615	0.0245538
1.15631	0.0294765	1.15623	0.0451163	1.15625	0.0157223	1.15627	0.0245693
1.15643	0.0294301	1.15636	0.0451142	1.15638	0.0157368	1.1564	0.0245853
1.15656	0.0293857	1.15648	0.0451122	1.1565	0.0157513	1.15652	0.0246008
1.15668	0.029339	1.15661	0.0450931	1.15663	0.0157768	1.15665	0.0246168
1.15681	0.0292923	1.15673	0.0450564	1.15675	0.0158443	1.15677	0.0246328
1.15693	0.0292456	1.15686	0.0450349	1.15688	0.0159427	1.1569	0.0246482
1.15705	0.029199	1.15698	0.045014	1.157	0.0160363	1.15702	0.024664
1.15718	0.0291542	1.15711	0.0449937	1.15713	0.0161284	1.15715	0.0246801
1.15731	0.0291207	1.15723	0.0449735	1.15725	0.0162214	1.15727	0.0247094
1.15743	0.0291711	1.15735	0.0449531	1.15738	0.0163143	1.1574	0.0247233
1.15755	0.029267	1.15748	0.0449329	1.1575	0.0164061	1.15752	0.024731
1.15768	0.0293666	1.1576	0.0449125	1.15763	0.0164978	1.15765	0.0247384
1.1578	0.0294625	1.15773	0.0448921	1.15775	0.0165885	1.15777	0.024746
1.15793	0.0295628	1.15785	0.04488	1.15788	0.0166802	1.15789	0.0247536
1.15805	0.0296635	1.15798	0.0449141	1.158	0.0167676	1.15802	0.0247613
1.15818	0.0297631	1.1581	0.0449973	1.15813	0.0168485	1.15814	0.024769
1.1583	0.029859	1.15823	0.0450823	1.15825	0.0169279	1.15827	0.0247763
1.15843	0.029949	1.15835	0.045166	1.15837	0.0170088	1.15839	0.0247804
1.15855	0.0300064	1.15848	0.0452467	1.1585	0.0170876	1.15852	0.0247568
1.15868	0.0300583	1.1586	0.0453299	1.15863	0.0171659	1.15864	0.0247132
1.1588	0.0301119	1.15873	0.0454138	1.15875	0.0172453	1.15877	0.0246663
1.15893	0.0301633	1.15885	0.0454974	1.15887	0.0173259	1.15889	0.0246194
1.15905	0.0302148	1.15898	0.0456097	1.159	0.0174063	1.15902	0.0245744
1.15918	0.0302668	1.1591	0.0457752	1.15912	0.0174935	1.15914	0.024528
1.1593	0.0303208	1.15923	0.0459407	1.15925	0.0175915	1.15927	0.0244811
1.15943	0.0303725	1.15935	0.0460851	1.15937	0.0176848	1.15939	0.0244344
1.15955	0.0304246	1.15948	0.0462281	1.1595	0.0177727	1.15952	0.0243875
1.15968	0.0304778	1.1596	0.0463723	1.15962	0.0178602	1.15964	0.0243454
1.1598	0.030482	1.15972	0.0465153	1.15975	0.0179474	1.15977	0.0243477
1.15993	0.0302969	1.15985	0.0466555	1.15987	0.0180342	1.15989	0.0243762
1.16005	0.0301098	1.15997	0.0467974	1.16	0.0181206	1.16002	0.0244085
1.16017	0.0299165	1.1601	0.0469395	1.16012	0.0182066	1.16014	0.0244407
1.1603	0.0297305	1.16022	0.0470392	1.16025	0.0182922	1.16027	0.0244728
1.16042	0.0295441	1.16035	0.0470679	1.16037	0.0183602	1.16039	0.0245051
1.16055	0.0293597	1.16047	0.0470683	1.1605	0.0184054	1.16051	0.0245372
1.16067	0.0291784	1.1606	0.047058	1.16062	0.0184438	1.16064	0.0245694
1.1608	0.0289869	1.16072	0.0470477	1.16074	0.0184798	1.16076	0.0246015
1.16092	0.0288259	1.16085	0.0470376	1.16087	0.0185155	1.16089	0.0246154
1.16105	0.028743	1.16097	0.0470275	1.16099	0.0185512	1.16101	0.0245751
1.16117	0.0287828	1.1611	0.0470175	1.16112	0.0185866	1.16114	0.0245151
1.1613	0.0288249	1.16122	0.0470081	1.16124	0.018622	1.16126	0.0244534
1.16142	0.0288645	1.16135	0.0469985	1.16137	0.0186572	1.16139	0.0243914
1.16155	0.0289059	1.16147	0.0469904	1.16149	0.0186894	1.16151	0.0243296
1.16167	0.0289467	1.1616	0.0469936	1.16162	0.0187085	1.16164	0.0242678
1.1618	0.0289865	1.16172	0.0469982	1.16174	0.0187346	1.16176	0.0242061
1.16192	0.0290281	1.16185	0.0469867	1.16187	0.0187763	1.16189	0.0241442
1.16204	0.0290629	1.16197	0.046967	1.16199	0.0188179	1.16201	0.0240825
1.16217	0.0290717	1.1621	0.0469476	1.16212	0.0188604	1.16214	0.0240457
1.1623	0.0290501	1.16222	0.0469278	1.16224	0.0189026	1.16226	0.0240629
1.16242	0.0290108	1.16234	0.0469074	1.16237	0.0189447	1.16239	0.0240952
1.16254	0.0289708	1.16247	0.0468871	1.16249	0.0189866	1.16251	0.0241287
1.16267	0.0289317	1.16259	0.0468669	1.16262	0.0190285	1.16264	0.0241621
1.16279	0.0288925	1.16272	0.046846	1.16274	0.019077	1.16276	0.0241955
1.16292	0.0288519	1.16284	0.0468313	1.16287	0.0191237	1.16288	0.0242288
1.16304	0.0288128	1.16297	0.0468463	1.16299	0.0191312	1.16301	0.0242624
1.16317	0.0287732	1.16309	0.0469031	1.16311	0.019109	1.16313	0.0242956
1.16329	0.028747	1.16322	0.0469746	1.16324	0.0190868	1.16326	0.0243291
1.16342	0.0287583	1.16334	0.0470466	1.16336	0.0190653	1.16338	0.024351
1.16354	0.0287772	1.16347	0.0471185	1.16349	0.0190433	1.16351	0.0243338
1.16367	0.0287968	1.16359	0.0471905	1.16361	0.0190214	1.16363	0.0243107
1.16379	0.0288153	1.16372	0.0472631	1.16374	0.0189995	1.16376	0.0242876
1.16392	0.0288345	1.16384	0.0473342	1.16386	0.0189771	1.16388	0.0242644
1.16404	0.0288538	1.16397	0.0474057	1.16399	0.0189474	1.16401	0.0242413
1.16417	0.0288728	1.16409	0.0474729	1.16411	0.0189109	1.16413	0.0242182
1.16429	0.0288917	1.16422	0.0475189	1.16424	0.0188758	1.16426	0.0241948
1.16442	0.0289118	1.16434	0.0475567	1.16436	0.018842	1.16438	0.0241717
1.16454	0.0289005	1.16447	0.0475941	1.16449	0.0188085	1.16451	0.0241486
1.16467	0.0288397	1.16459	0.0476317	1.16461	0.0187749	1.16463	0.0241571
1.16479	0.0288063	1.16471	0.0476693	1.16474	0.0187416	1.16476	0.0241976
1.16491	0.0287751	1.16484	0.0477076	1.16486	0.0187082	1.16488	0.0242412
1.16504	0.0287443	1.16496	0.0477454	1.16499	0.018675	1.16501	0.0242849
1.16516	0.0287141	1.16509	0.0477828	1.16511	0.0186417	1.16513	0.0243286
1.16529	0.0286834	1.16521	0.0478208	1.16524	0.0185981	1.16525	0.0243725
1.16541	0.0286539	1.16534	0.0478976	1.16536	0.0185346	1.16538	0.0244161
1.16554	0.0286227	1.16546	0.048	1.16549	0.0184618	1.16551	0.0244578
1.16566	0.0285976	1.16559	0.0480731	1.16561	0.0183864	1.16563	0.0245015
1.16579	0.0286045	1.16571	0.0481307	1.16573	0.0183115	1.16575	0.0245454
1.16591	0.0286558	1.16584	0.0481891	1.16586	0.0182363	1.16588	0.0245244
1.16604	0.0287089	1.16596	0.0482471	1.16599	0.0181617	1.166	0.0244737
1.16616	0.0287617	1.16609	0.0483053	1.16611	0.0180868	1.16613	0.0244212
1.16629	0.0288165	1.16621	0.0483629	1.16623	0.0180127	1.16625	0.024371
1.16641	0.0288691	1.16634	0.0484213	1.16636	0.0179347	1.16638	0.0243186
1.16654	0.0289228	1.16646	0.04848	1.16648	0.0178419	1.1665	0.0242659
1.16666	0.0289748	1.16659	0.0484822	1.16661	0.0177639	1.16663	0.0242131
1.16679	0.0290273	1.16671	0.0484971	1.16673	0.0176987	1.16675	0.0241603
1.16691	0.0290782	1.16684	0.0485428	1.16686	0.0176323	1.16688	0.0241099
1.16704	0.0291203	1.16696	0.0485948	1.16698	0.0175659	1.167	0.0240573
1.16716	0.0291368	1.16708	0.048647	1.16711	0.0175016	1.16713	0.0240171
1.16728	0.0291311	1.16721	0.0486989	1.16723	0.0174369	1.16725	0.0240092
1.16741	0.0291251	1.16733	0.0487516	1.16736	0.017371	1.16738	0.0240025
1.16753	0.0291194	1.16746	0.0488036	1.16748	0.0173051	1.1675	0.0239954
1.16766	0.0291135	1.16758	0.0488563	1.16761	0.0172514	1.16762	0.0239888
1.16778	0.0291077	1.16771	0.0489081	1.16773	0.0172281	1.16775	0.0239818
1.16791	0.0291018	1.16783	0.0489886	1.16786	0.0172309	1.16787	0.0239753
1.16803	0.029096	1.16796	0.0490708	1.16798	0.0172408	1.168	0.0239682
1.16816	0.0290916	1.16808	0.0491488	1.1681	0.017251	1.16812	0.0239613
1.16828	0.029102	1.16821	0.0492265	1.16823	0.0172611	1.16825	0.0239555
1.16841	0.0291391	1.16833	0.0493042	1.16836	0.017271	1.16837	0.0239284
1.16853	0.0291862	1.16846	0.0493835	1.16848	0.0172807	1.1685	0.0238734
1.16866	0.029232	1.16858	0.0494618	1.1686	0.0172906	1.16862	0.023815
1.16878	0.0292783	1.16871	0.0495398	1.16873	0.0173007	1.16875	0.0237595
1.16891	0.0293243	1.16883	0.0496177	1.16885	0.0173253	1.16887	0.023704
1.16903	0.0293717	1.16896	0.0496958	1.16898	0.0173555	1.169	0.0236456
1.16916	0.0294196	1.16908	0.0497461	1.1691	0.0173774	1.16912	0.0235897
1.16928	0.0294659	1.16921	0.049752	1.16923	0.0173944	1.16925	0.023534
1.16941	0.0294987	1.16933	0.0497474	1.16935	0.0174111	1.16937	0.0234753
1.16953	0.0294742	1.16945	0.0497428	1.16948	0.0174282	1.1695	0.0234133
1.16966	0.0293844	1.16958	0.0497383	1.1696	0.0174452	1.16962	0.023355
1.16978	0.0292898	1.1697	0.0497339	1.16973	0.0174624	1.16975	0.0233076
1.1699	0.0291925	1.16983	0.0497293	1.16985	0.0174793	1.16987	0.0232626
1.17003	0.0290962	1.16995	0.0497247	1.16998	0.0174964	1.17	0.0232175
1.17016	0.0290014	1.17008	0.0497202	1.1701	0.0175283	1.17012	0.0231725
1.17028	0.0289048	1.1702	0.0497156	1.17023	0.0175805	1.17024	0.0231273
1.1704	0.0288067	1.17033	0.0497029	1.17035	0.0176405	1.17037	0.023082
1.17053	0.0287104	1.17045	0.049706	1.17047	0.0177026	1.1705	0.0230366
1.17065	0.0286244	1.17058	0.0497142	1.1706	0.0177658	1.17062	0.0229913
1.17078	0.0286053	1.1707	0.0497224	1.17073	0.0178268	1.17074	0.0229333
1.1709	0.0286599	1.17083	0.0497305	1.17085	0.0178889	1.17087	0.0228361
1.17103	0.0287133	1.17095	0.0497387	1.17097	0.0179518	1.17099	0.0227179
1.17115	0.0287673	1.17108	0.0497468	1.1711	0.0180125	1.17112	0.0225997
1.17128	0.0288209	1.1712	0.049755	1.17122	0.0180811	1.17124	0.0224813
1.1714	0.0288753	1.17133	0.0497632	1.17135	0.0182152	1.17137	0.0223627
1.17153	0.0289314	1.17145	0.0497712	1.17147	0.0183842	1.17149	0.0222495
1.17165	0.0289852	1.17158	0.0498563	1.1716	0.0185626	1.17162	0.0221303
1.17178	0.029038	1.1717	0.0498936	1.17172	0.0187447	1.17174	0.0220111
1.1719	0.0290731	1.17182	0.0499145	1.17185	0.0189267	1.17187	0.0218961
1.17203	0.0290468	1.17195	0.0499349	1.17197	0.0191022	1.17199	0.0218546
1.17215	0.0289756	1.17207	0.0499549	1.1721	0.0192807	1.17212	0.0219055
1.17227	0.0289049	1.1722	0.0499753	1.17222	0.0194624	1.17224	0.0219692
1.1724	0.0288328	1.17232	0.0499959	1.17235	0.0196438	1.17237	0.022036
1.17253	0.0287619	1.17245	0.0500163	1.17247	0.019807	1.17249	0.0221001
1.17265	0.0286922	1.17257	0.0500371	1.1726	0.0199238	1.17261	0.022167
1.17277	0.0286204	1.1727	0.0500589	1.17272	0.0200402	1.17274	0.0222312
1.1729	0.0285492	1.17282	0.0501533	1.17285	0.0201587	1.17287	0.0222956
1.17302	0.0284774	1.17295	0.0503057	1.17297	0.0202794	1.17299	0.0223631
1.17315	0.0284548	1.17307	0.05046	1.17309	0.0204021	1.17311	0.0224239
1.17327	0.0284987	1.1732	0.0506223	1.17322	0.0205248	1.17324	0.0224371
1.1734	0.0285588	1.17332	0.0507809	1.17334	0.0206473	1.17336	0.0224584
1.17352	0.0286216	1.17345	0.0509374	1.17347	0.0207699	1.17349	0.0224808
1.17365	0.0286821	1.17357	0.0510985	1.17359	0.0208922	1.17361	0.0225034
1.17377	0.0287422	1.1737	0.0512539	1.17372	0.0210081	1.17374	0.0225258
1.1739	0.0288039	1.17382	0.051413	1.17384	0.0211022	1.17386	0.0225483
1.17402	0.0288644	1.17395	0.051589	1.17397	0.021167	1.17399	0.0225709
1.17415	0.0289241	1.17407	0.0517708	1.17409	0.0212234	1.17411	0.0225935
1.17427	0.0289854	1.1742	0.0519502	1.17422	0.0212801	1.17424	0.0226161
1.1744	0.0289995	1.17432	0.0521215	1.17434	0.0213365	1.17436	0.0226372
1.17452	0.0289612	1.17444	0.0522913	1.17447	0.0213929	1.17449	0.0226482
1.17465	0.0289183	1.17457	0.0524662	1.17459	0.0214494	1.17461	0.0226506
1.17477	0.0288772	1.17469	0.0526411	1.17472	0.0215058	1.17474	0.0226532
1.1749	0.0288362	1.17482	0.0528157	1.17484	0.0215624	1.17486	0.0226557
1.17502	0.0287952	1.17494	0.052983	1.17497	0.0216034	1.17498	0.0226582
1.17515	0.0287556	1.17507	0.0531547	1.17509	0.0216208	1.17511	0.0226608
1.17527	0.028716	1.17519	0.0533147	1.17522	0.0216246	1.17524	0.0226633
1.17539	0.0286761	1.17532	0.0534712	1.17534	0.021626	1.17536	0.0226658
1.17552	0.0286382	1.17544	0.0536328	1.17546	0.0216275	1.17548	0.0226683
1.17564	0.0286139	1.17557	0.0538003	1.17559	0.0216289	1.17561	0.0226731
1.17577	0.0287133	1.17569	0.0539619	1.17572	0.0216303	1.17573	0.0226968
1.17589	0.0288935	1.17582	0.0541279	1.17584	0.0216318	1.17586	0.0227289
1.17602	0.0290937	1.17594	0.0542944	1.17596	0.0216332	1.17598	0.0227613
1.17614	0.0292982	1.17607	0.0544604	1.17609	0.0216335	1.17611	0.0227935
1.17627	0.0295071	1.17619	0.054619	1.17621	0.0216237	1.17623	0.0228248
1.17639	0.0297221	1.17632	0.0547826	1.17634	0.021593	1.17636	0.0228571
1.17652	0.0299316	1.17644	0.054886	1.17646	0.0215546	1.17648	0.0228886
1.17664	0.0301495	1.17657	0.0549754	1.17659	0.0215157	1.17661	0.0229212
1.17677	0.03037	1.17669	0.055068	1.17671	0.0214768	1.17673	0.022953
1.17689	0.0305898	1.17681	0.0551606	1.17684	0.0214379	1.17686	0.0229874
1.17702	0.0307669	1.17694	0.0552566	1.17696	0.021399	1.17698	0.0230309
1.17714	0.0308405	1.17706	0.0553488	1.17709	0.0213601	1.17711	0.0230816
1.17727	0.0308567	1.17719	0.0554444	1.17721	0.0213211	1.17723	0.0231325
1.17739	0.0308634	1.17731	0.0555397	1.17734	0.0213126	1.17736	0.0231836
1.17752	0.03087	1.17744	0.055635	1.17746	0.0213511	1.17748	0.0232349
1.17764	0.0308765	1.17756	0.055732	1.17759	0.0213317	1.17761	0.0232862
1.17776	0.0308832	1.17769	0.0558878	1.17771	0.0212922	1.17773	0.023336
1.17789	0.0308899	1.17781	0.0559112	1.17783	0.0212527	1.17786	0.0233879
1.17801	0.0308966	1.17794	0.0559202	1.17796	0.0212132	1.17798	0.0234414
1.17814	0.0309033	1.17806	0.0559293	1.17809	0.0211738	1.1781	0.0234954
1.17826	0.0309431	1.17819	0.0559387	1.17821	0.0211342	1.17823	0.0235064
1.17839	0.0310369	1.17831	0.0559477	1.17833	0.0210947	1.17835	0.0234912
1.17851	0.0311598	1.17844	0.0559568	1.17846	0.0210552	1.17848	0.0234764
1.17864	0.0312879	1.17856	0.0559662	1.17858	0.0210267	1.1786	0.0234615
1.17876	0.031416	1.17869	0.0559751	1.17871	0.0210266	1.17873	0.0234466
1.17889	0.0315428	1.17881	0.0559752	1.17883	0.0210816	1.17885	0.0234322
1.17901	0.0316701	1.17894	0.0559371	1.17896	0.0211479	1.17898	0.0234171
1.17914	0.0317997	1.17906	0.0558885	1.17908	0.021214	1.1791	0.0234021
1.17926	0.0319282	1.17918	0.0558416	1.17921	0.0212803	1.17923	0.0233846
1.17939	0.0320563	1.17931	0.0557929	1.17933	0.0213439	1.17935	0.0233587
1.17951	0.0321761	1.17943	0.0557443	1.17946	0.0214094	1.17948	0.0233561
1.17964	0.0322207	1.17956	0.0556956	1.17958	0.0214759	1.1796	0.0233536
1.17976	0.0322217	1.17968	0.0556472	1.17971	0.0215423	1.17973	0.0233509
1.17989	0.0322167	1.17981	0.0555988	1.17983	0.0215988	1.17985	0.0233484
1.18001	0.0322117	1.17993	0.0555505	1.17996	0.0216587	1.17997	0.0233457
1.18013	0.0322068	1.18006	0.0555402	1.18008	0.021722	1.1801	0.0233432
1.18026	0.0322016	1.18018	0.0555491	1.18021	0.0217886	1.18023	0.0233405
1.18038	0.0321966	1.18031	0.0555135	1.18033	0.0218557	1.18035	0.023338
1.18051	0.0321916	1.18043	0.0554771	1.18046	0.021923	1.18047	0.0233389
1.18063	0.032198	1.18056	0.0554407	1.18058	0.0219903	1.1806	0.0233572
1.18076	0.0323117	1.18068	0.0554026	1.1807	0.0220548	1.18072	0.0233921
1.18088	0.0325267	1.18081	0.0553664	1.18083	0.0221217	1.18085	0.0234272
1.18101	0.0327632	1.18093	0.0553304	1.18095	0.0221822	1.18097	0.0234633
1.18113	0.0330029	1.18106	0.0552926	1.18108	0.0221784	1.1811	0.0234986
1.18126	0.0332382	1.18118	0.0552566	1.1812	0.022181	1.18122	0.0235342
1.18138	0.033476	1.18131	0.0552921	1.18133	0.0221891	1.18135	0.0235696
1.18151	0.0337124	1.18143	0.0553953	1.18145	0.0221972	1.18147	0.0236047
1.18163	0.0339512	1.18155	0.0555234	1.18158	0.0222055	1.1816	0.0236409
1.18176	0.0341877	1.18168	0.055646	1.1817	0.0222138	1.18172	0.0236697
1.18188	0.0344006	1.1818	0.0557742	1.18183	0.0222219	1.18185	0.023673
1.18201	0.0345486	1.18193	0.0559023	1.18195	0.0222304	1.18197	0.0236631
1.18213	0.0345451	1.18205	0.05603	1.18208	0.0222384	1.1821	0.0236532
1.18226	0.0345051	1.18218	0.0561517	1.1822	0.0222645	1.18222	0.0236434
1.18238	0.0344657	1.1823	0.0562791	1.18233	0.022334	1.18235	0.0236336
1.1825	0.0344266	1.18243	0.056406	1.18245	0.0224239	1.18247	0.0236239
1.18263	0.0343874	1.18255	0.05644	1.18258	0.0225122	1.1826	0.023614
1.18276	0.0343481	1.18268	0.0565374	1.1827	0.0226038	1.18272	0.0236042
1.18288	0.0343077	1.1828	0.0566529	1.18283	0.0226924	1.18284	0.0235938
1.183	0.0342681	1.18293	0.056768	1.18295	0.0227803	1.18297	0.0235816
1.18313	0.0341515	1.18305	0.0568832	1.18308	0.0228726	1.18309	0.0235646
1.18325	0.0340408	1.18318	0.0569979	1.1832	0.0229612	1.18322	0.0235485
1.18338	0.0340203	1.1833	0.0571127	1.18332	0.0230496	1.18334	0.0235326
1.1835	0.0340175	1.18343	0.0572271	1.18345	0.0231143	1.18347	0.0235166
1.18363	0.0340146	1.18355	0.0573416	1.18357	0.0230956	1.18359	0.0235008
1.18375	0.0340117	1.18368	0.0574558	1.1837	0.0230163	1.18372	0.023485
1.18388	0.0340088	1.1838	0.0575889	1.18382	0.0229316	1.18384	0.0234689
1.184	0.034006	1.18392	0.0576582	1.18395	0.0228464	1.18397	0.0234529
1.18413	0.0340031	1.18405	0.0577274	1.18407	0.0227575	1.18409	0.0234395
1.18425	0.0340002	1.18417	0.0577966	1.1842	0.0226718	1.18422	0.0234346
1.18438	0.0341574	1.1843	0.0578692	1.18432	0.0225865	1.18434	0.0234291
1.1845	0.034323	1.18442	0.057938	1.18445	0.0225009	1.18447	0.0234063
1.18463	0.0344578	1.18455	0.058007	1.18457	0.0224153	1.18459	0.0233833
1.18475	0.0345901	1.18467	0.058079	1.1847	0.02234	1.18472	0.0233605
1.18488	0.0347184	1.1848	0.0581489	1.18482	0.0222594	1.18484	0.0233384
1.185	0.034852	1.18492	0.0582554	1.18495	0.0221728	1.18497	0.0233167
1.18512	0.0349822	1.18505	0.0584296	1.18507	0.0220895	1.18509	0.023295
1.18525	0.0351144	1.18517	0.0586492	1.18519	0.0220025	1.18521	0.0232738
1.18538	0.0352463	1.1853	0.0588589	1.18532	0.021915	1.18534	0.0232526
1.1855	0.0353769	1.18542	0.0590778	1.18545	0.0218274	1.18546	0.0232206
1.18562	0.0354171	1.18555	0.0592871	1.18557	0.0217395	1.18559	0.0231881
1.18575	0.0354536	1.18567	0.0595057	1.18569	0.0216556	1.18571	0.023168
1.18587	0.0354925	1.1858	0.0597143	1.18582	0.0215677	1.18584	0.0231586
1.186	0.0355314	1.18592	0.0599332	1.18594	0.0214662	1.18596	0.023149
1.18612	0.03557	1.18605	0.06015	1.18607	0.0213685	1.18609	0.0231393
1.18625	0.0356083	1.18617	0.0603437	1.18619	0.0212739	1.18621	0.0231296
1.18637	0.0356476	1.1863	0.0604816	1.18632	0.0211836	1.18634	0.0231195
1.1865	0.0356868	1.18642	0.0605822	1.18644	0.0210931	1.18646	0.0231095
1.18662	0.0357257	1.18654	0.0606787	1.18657	0.0209983	1.18659	0.0230993
1.18675	0.0357818	1.18667	0.0607798	1.18669	0.0209073	1.18671	0.0230889
1.18687	0.0358963	1.18679	0.0608805	1.18682	0.0208163	1.18684	0.0231158
1.187	0.0359019	1.18692	0.0609811	1.18694	0.020721	1.18696	0.0231764
1.18712	0.03589	1.18704	0.0610771	1.18707	0.0206293	1.18709	0.0232387
1.18725	0.0358783	1.18717	0.0611779	1.18719	0.0206646	1.18721	0.0232971
1.18737	0.0358666	1.18729	0.0612827	1.18732	0.0207736	1.18734	0.023355
1.18749	0.0358549	1.18742	0.0614383	1.18744	0.020885	1.18746	0.023413
1.18762	0.0358435	1.18754	0.0616797	1.18757	0.0209968	1.18758	0.0234711
1.18775	0.035832	1.18767	0.0618692	1.18769	0.0211087	1.18771	0.0235298
1.18787	0.0358203	1.18779	0.0620679	1.18782	0.0212209	1.18783	0.0235889
1.18799	0.0357837	1.18792	0.0622666	1.18794	0.0213336	1.18796	0.0236468
1.18812	0.0357167	1.18804	0.0624649	1.18806	0.0214465	1.18808	0.0236737
1.18824	0.0356933	1.18817	0.0626634	1.18819	0.0215545	1.18821	0.0236791
1.18837	0.0356738	1.18829	0.0628614	1.18831	0.0216659	1.18833	0.0236963
1.18849	0.0356545	1.18842	0.0630596	1.18844	0.0217386	1.18846	0.0237155
1.18862	0.0356351	1.18854	0.0632547	1.18856	0.0217623	1.18858	0.0237348
1.18874	0.0356152	1.18867	0.0634404	1.18869	0.0217872	1.18871	0.0237536
1.18887	0.0355955	1.18879	0.0637073	1.18881	0.021811	1.18883	0.0237728
1.18899	0.0355764	1.18891	0.0639828	1.18894	0.0218361	1.18896	0.0237919
1.18912	0.0355568	1.18904	0.0642586	1.18906	0.02186	1.18908	0.023811
1.18924	0.0355254	1.18916	0.0645339	1.18919	0.0218841	1.18921	0.0238305
1.18937	0.0355616	1.18929	0.0648093	1.18931	0.0219082	1.18933	0.0238526
1.18949	0.0356405	1.18941	0.0650846	1.18944	0.0219331	1.18946	0.0238804
1.18962	0.0357257	1.18954	0.0653598	1.18956	0.0219481	1.18958	0.0239116
1.18974	0.0358075	1.18966	0.0656351	1.18969	0.0219728	1.18971	0.0239427
1.18987	0.0358917	1.18979	0.0659005	1.18981	0.0220392	1.18983	0.0239737
1.18999	0.0359727	1.18991	0.0660901	1.18994	0.022109	1.18996	0.0240043
1.19012	0.0360564	1.19004	0.0662162	1.19006	0.0221787	1.19008	0.024035
1.19024	0.03614	1.19016	0.0663418	1.19019	0.0222487	1.1902	0.0240664
1.19036	0.0362199	1.19029	0.0664678	1.19031	0.0223161	1.19033	0.0240973
1.19049	0.0362968	1.19041	0.0665936	1.19043	0.0223866	1.19045	0.0241288
1.19061	0.036191	1.19054	0.0667194	1.19056	0.0224544	1.19058	0.0241564
1.19074	0.0360556	1.19066	0.0668451	1.19068	0.0225248	1.1907	0.0241696
1.19086	0.0359202	1.19079	0.0669707	1.19081	0.0225829	1.19083	0.0241739
1.19099	0.0357853	1.19091	0.0670967	1.19093	0.0226241	1.19095	0.0241782
1.19111	0.0356453	1.19104	0.0672368	1.19106	0.0226581	1.19108	0.0241823
1.19124	0.0355111	1.19116	0.0674593	1.19118	0.0226924	1.1912	0.0241866
1.19136	0.0353719	1.19128	0.0676339	1.19131	0.0227268	1.19133	0.0241909
1.19149	0.0352388	1.19141	0.0677944	1.19143	0.0227613	1.19145	0.0241951
1.19161	0.0351006	1.19153	0.0679715	1.19156	0.0227958	1.19158	0.0241994
1.19174	0.0350366	1.19166	0.0681485	1.19168	0.0228291	1.1917	0.0241984
1.19186	0.0350868	1.19178	0.0683254	1.19181	0.0228641	1.19183	0.0241947
1.19199	0.0351391	1.19191	0.0685028	1.19193	0.0228958	1.19195	0.0241984
1.19211	0.0351913	1.19203	0.0686887	1.19206	0.0228873	1.19208	0.024207
1.19224	0.0352432	1.19216	0.0688657	1.19218	0.022886	1.1922	0.0242156
1.19236	0.0352951	1.19228	0.0690389	1.19231	0.0228866	1.19233	0.0242241
1.19249	0.0353468	1.19241	0.0691785	1.19243	0.0228873	1.19245	0.0242328
1.19261	0.0353983	1.19253	0.0693419	1.19256	0.0228879	1.19257	0.0242413
1.19274	0.0354519	1.19266	0.0695056	1.19268	0.0228886	1.1927	0.0242497
1.19286	0.035494	1.19278	0.0696692	1.1928	0.0228892	1.19282	0.0242583
1.19298	0.0354303	1.19291	0.0698327	1.19293	0.0228898	1.19295	0.0242723
1.19311	0.035292	1.19303	0.0699965	1.19305	0.0228905	1.19307	0.0242533
1.19323	0.0351482	1.19316	0.0701604	1.19318	0.0228987	1.1932	0.0241897
1.19336	0.035011	1.19328	0.0703241	1.1933	0.0230005	1.19332	0.024115
1.19348	0.0348677	1.19341	0.0704921	1.19343	0.0229884	1.19345	0.0240386
1.19361	0.0347249	1.19353	0.070697	1.19355	0.0229761	1.19357	0.023964
1.19373	0.0345888	1.19365	0.0709573	1.19368	0.0229638	1.1937	0.0238912
1.19386	0.0344467	1.19378	0.0710549	1.1938	0.0229518	1.19382	0.023816
1.19398	0.0343052	1.1939	0.0711526	1.19393	0.0229394	1.19395	0.02374
1.19411	0.0342265	1.19403	0.0712504	1.19405	0.0229274	1.19407	0.0236661
1.19423	0.0342675	1.19415	0.0713481	1.19418	0.0229149	1.1942	0.0235634
1.19436	0.0343711	1.19428	0.071446	1.1943	0.0229017	1.19432	0.0234755
1.19448	0.0344745	1.1944	0.0715438	1.19443	0.0228723	1.19445	0.0234183
1.19461	0.0345825	1.19453	0.0716419	1.19455	0.0227813	1.19457	0.023365
1.19473	0.0346851	1.19465	0.0717384	1.19468	0.0227078	1.1947	0.0233132
1.19486	0.0347877	1.19478	0.0718257	1.1948	0.022632	1.19482	0.0232594
1.19498	0.0348902	1.1949	0.071917	1.19493	0.0225579	1.19494	0.0232064
1.19511	0.0349972	1.19503	0.0720178	1.19505	0.0224835	1.19507	0.0231529
1.19523	0.0350979	1.19515	0.0721234	1.19518	0.0224085	1.19519	0.0230986
1.19535	0.0351638	1.19528	0.0722287	1.1953	0.0223331	1.19532	0.0230516
1.19548	0.0351632	1.1954	0.0723346	1.19542	0.0222575	1.19544	0.0230359
1.1956	0.0351808	1.19553	0.0724393	1.19555	0.0221844	1.19557	0.0230332
1.19573	0.0351992	1.19565	0.0725404	1.19567	0.0221265	1.19569	0.0230291
1.19585	0.0352174	1.19578	0.0726463	1.1958	0.0221328	1.19582	0.0230252
1.19598	0.0352348	1.1959	0.0727535	1.19592	0.0221585	1.19594	0.023021
1.1961	0.035253	1.19602	0.0728777	1.19605	0.0221838	1.19607	0.0230171
1.19623	0.0352712	1.19615	0.0730668	1.19617	0.02221	1.19619	0.0230132
1.19635	0.0352886	1.19627	0.0733095	1.1963	0.0222355	1.19632	0.0230091
1.19648	0.0353098	1.1964	0.073553	1.19642	0.0222606	1.19644	0.0230049
1.1966	0.0354017	1.19652	0.0737945	1.19655	0.0222866	1.19657	0.0230017
1.19673	0.0355438	1.19665	0.0740278	1.19667	0.022312	1.19669	0.0230057
1.19685	0.0356886	1.19677	0.0742697	1.1968	0.022333	1.19682	0.0230123
1.19698	0.0358327	1.1969	0.0745035	1.19692	0.0223168	1.19694	0.0230187
1.1971	0.0359769	1.19702	0.0747494	1.19705	0.0222439	1.19707	0.0230253
1.19723	0.0361209	1.19715	0.0750192	1.19717	0.0221778	1.19719	0.0230318
1.19735	0.0362645	1.19727	0.0753356	1.1973	0.0221109	1.19731	0.0230379
1.19748	0.0364079	1.1974	0.0755472	1.19742	0.0220438	1.19744	0.0230445
1.1976	0.0365509	1.19752	0.0757404	1.19755	0.0219776	1.19756	0.0230511
1.19772	0.0366897	1.19765	0.0759401	1.19767	0.0219108	1.19769	0.0230576
1.19785	0.0367715	1.19777	0.0761335	1.19779	0.0218438	1.19781	0.0230585
1.19798	0.03677	1.1979	0.0763336	1.19792	0.021778	1.19794	0.0230415
1.1981	0.0367602	1.19802	0.0765259	1.19804	0.0217208	1.19806	0.0230257
1.19822	0.036751	1.19815	0.0767203	1.19817	0.0217336	1.19819	0.0230149
1.19835	0.0367418	1.19827	0.0769205	1.19829	0.0218503	1.19831	0.0230041
1.19847	0.036732	1.1984	0.0771089	1.19842	0.021977	1.19844	0.0229936
1.1986	0.0367229	1.19852	0.0773038	1.19854	0.0220983	1.19856	0.0229824
1.19872	0.0367135	1.19864	0.077549	1.19867	0.022222	1.19869	0.0229715
1.19885	0.0367029	1.19877	0.0777846	1.19879	0.0223402	1.19881	0.0229606
1.19897	0.0366784	1.19889	0.0780205	1.19892	0.022461	1.19894	0.0229498
1.1991	0.036602	1.19902	0.0782593	1.19904	0.0225761	1.19906	0.0229658
1.19922	0.0366011	1.19914	0.0785055	1.19917	0.0226909	1.19919	0.0230308
1.19935	0.0366003	1.19927	0.0787425	1.19929	0.0228044	1.19931	0.0231047
1.19947	0.0365994	1.19939	0.0789799	1.19942	0.0229165	1.19944	0.0231755
1.1996	0.0365984	1.19952	0.0792286	1.19954	0.0229784	1.19956	0.0232499
1.19972	0.0365974	1.19964	0.0795178	1.19967	0.0229906	1.19968	0.0233261
1.19985	0.0365967	1.19977	0.0797764	1.19979	0.0230028	1.19981	0.0233998
1.19997	0.0365957	1.19989	0.0799505	1.19992	0.0230153	1.19993	0.0234744
1.2001	0.0365915	1.20002	0.080125	1.20004	0.0230279	1.20006	0.0235497
1.20022	0.0365542	1.20014	0.0802996	1.20016	0.0230406	1.20018	0.0236247
1.20034	0.0363976	1.20027	0.0804749	1.20029	0.0230533	1.20031	0.0236734
1.20047	0.0361611	1.20039	0.08065	1.20041	0.0230664	1.20043	0.0237361
1.2006	0.0359338	1.20052	0.0808235	1.20054	0.0230798	1.20056	0.0238087
1.20072	0.035696	1.20064	0.0809929	1.20066	0.0230932	1.20068	0.0238819
1.20084	0.0354605	1.20077	0.0811804	1.20079	0.0230951	1.20081	0.0239548
1.20097	0.0352334	1.20089	0.0814108	1.20091	0.0231122	1.20093	0.0240298
1.20109	0.0349966	1.20101	0.0816532	1.20104	0.0231695	1.20106	0.024103
1.20122	0.0347598	1.20114	0.0818955	1.20116	0.0232278	1.20118	0.0241777
1.20134	0.0345444	1.20126	0.0821447	1.20129	0.0232865	1.20131	0.0242526
1.20147	0.0344496	1.20139	0.082388	1.20141	0.0233444	1.20143	0.0243228
1.20159	0.0344638	1.20151	0.0826379	1.20154	0.0234032	1.20156	0.024405
1.20172	0.0345493	1.20164	0.0828824	1.20166	0.0234618	1.20168	0.0244658
1.20184	0.0346351	1.20176	0.0831332	1.20179	0.0235208	1.20181	0.024516
1.20197	0.0347205	1.20189	0.0833784	1.20191	0.0235815	1.20193	0.0245643
1.20209	0.0348053	1.20201	0.0836578	1.20204	0.0236599	1.20206	0.0246136
1.20222	0.0348871	1.20214	0.0840169	1.20216	0.0237382	1.20218	0.024665
1.20234	0.0349725	1.20226	0.0843585	1.20229	0.0237792	1.2023	0.0247135
1.20247	0.0350579	1.20239	0.0847004	1.20241	0.0238204	1.20243	0.0247638
1.20259	0.0351456	1.20251	0.0850429	1.20253	0.0238618	1.20256	0.0248136
1.20271	0.0352334	1.20264	0.0853905	1.20266	0.0239027	1.20268	0.0248673
1.20284	0.0352558	1.20276	0.0857471	1.20278	0.0239434	1.2028	0.0249653
1.20297	0.0352398	1.20289	0.0860875	1.20291	0.0239848	1.20293	0.0250706
1.20309	0.0352237	1.20301	0.0864221	1.20303	0.0240266	1.20305	0.0251659
1.20321	0.0352076	1.20314	0.086766	1.20316	0.0240622	1.20318	0.0252653
1.20334	0.0351917	1.20326	0.0870942	1.20328	0.0240897	1.2033	0.025367
1.20346	0.0351756	1.20338	0.087371	1.20341	0.0241498	1.20343	0.0254685
1.20359	0.0351595	1.20351	0.0875768	1.20353	0.0242545	1.20355	0.0255697
1.20371	0.0351406	1.20363	0.0877794	1.20366	0.0243576	1.20368	0.0256669
1.20384	0.0350847	1.20376	0.0879891	1.20378	0.0244604	1.2038	0.0257664
1.20396	0.0349453	1.20388	0.088197	1.20391	0.0245643	1.20393	0.0258831
1.20409	0.0348522	1.20401	0.0884012	1.20403	0.0246684	1.20405	0.0260414
1.20421	0.0347699	1.20413	0.0886098	1.20416	0.0247734	1.20418	0.0262233
1.20434	0.0346874	1.20426	0.0888125	1.20428	0.0248785	1.2043	0.0264141
1.20446	0.0346053	1.20438	0.0890123	1.20441	0.024999	1.20443	0.0266065
1.20459	0.0345229	1.20451	0.0892025	1.20453	0.0251295	1.20455	0.0267985
1.20471	0.0344406	1.20463	0.089388	1.20466	0.025208	1.20467	0.02699
1.20484	0.0343583	1.20476	0.089572	1.20478	0.0252395	1.2048	0.0271809
1.20496	0.0342796	1.20488	0.0897569	1.2049	0.0252708	1.20493	0.0273788
1.20509	0.0342468	1.20501	0.0899421	1.20503	0.0253017	1.20505	0.0275784
1.20521	0.0343439	1.20513	0.090128	1.20515	0.0253331	1.20517	0.0277118
1.20534	0.0344998	1.20526	0.0903114	1.20528	0.0253645	1.2053	0.0277754
1.20546	0.0346554	1.20538	0.0904929	1.2054	0.0253953	1.20542	0.0277741
1.20558	0.0348155	1.20551	0.0906779	1.20553	0.025427	1.20555	0.0277603
1.20571	0.0349832	1.20563	0.0909236	1.20565	0.0254475	1.20567	0.0277467
1.20583	0.0351389	1.20575	0.0913295	1.20578	0.0254534	1.2058	0.0277328
1.20596	0.0352945	1.20588	0.0917432	1.2059	0.0254579	1.20592	0.0277188
1.20608	0.0354502	1.206	0.0921408	1.20603	0.0254631	1.20605	0.0277048
1.20621	0.0356072	1.20613	0.0925279	1.20615	0.0254679	1.20617	0.0276915
1.20633	0.035786	1.20625	0.0929162	1.20628	0.0254729	1.2063	0.0276778
1.20646	0.0360206	1.20638	0.0933063	1.2064	0.025478	1.20642	0.0275963
1.20658	0.0362907	1.2065	0.0936978	1.20653	0.0254832	1.20655	0.0275129
1.20671	0.0365611	1.20663	0.0940911	1.20665	0.0254883	1.20667	0.0274472
1.20683	0.0368314	1.20675	0.0944857	1.20678	0.0254933	1.2068	0.0273821
1.20696	0.0371018	1.20688	0.0948563	1.2069	0.0254592	1.20692	0.0273164
1.20708	0.0373719	1.207	0.0951516	1.20703	0.0253981	1.20704	0.027251
1.20721	0.0376427	1.20713	0.0953989	1.20715	0.0253575	1.20717	0.0271856
1.20733	0.037913	1.20725	0.0956473	1.20728	0.0253189	1.2073	0.0271174
1.20746	0.0381502	1.20738	0.0958896	1.2074	0.0252803	1.20742	0.0270518
1.20758	0.0382345	1.2075	0.0961369	1.20752	0.025242	1.20754	0.0269894
1.20771	0.0381269	1.20763	0.0963883	1.20765	0.0252034	1.20767	0.0270465
1.20783	0.0379691	1.20775	0.096634	1.20777	0.025165	1.20779	0.0271092
1.20795	0.037811	1.20788	0.0968772	1.2079	0.025126	1.20792	0.0271628
1.20808	0.037653	1.208	0.0971186	1.20802	0.0250997	1.20804	0.0272175
1.2082	0.0374948	1.20812	0.097433	1.20815	0.0251326	1.20817	0.0272702
1.20833	0.0373367	1.20825	0.0978657	1.20827	0.0251894	1.20829	0.0273247
1.20845	0.0371784	1.20837	0.0983138	1.2084	0.0252231	1.20842	0.027375
1.20858	0.0370233	1.2085	0.0987683	1.20852	0.0252564	1.20854	0.0274267
1.2087	0.0368848	1.20862	0.0992139	1.20865	0.02529	1.20867	0.0274833
1.20883	0.036777	1.20875	0.0996624	1.20877	0.0253238	1.20879	0.0275344
1.20895	0.0366851	1.20887	0.100113	1.2089	0.0253567	1.20892	0.0275648
1.20908	0.0365923	1.209	0.100558	1.20902	0.0253906	1.20904	0.0275454
1.2092	0.0364992	1.20912	0.101003	1.20915	0.0254245	1.20917	0.0275169
1.20933	0.0364064	1.20925	0.101454	1.20927	0.0254654	1.20929	0.0274881
1.20945	0.0363131	1.20937	0.101905	1.2094	0.025534	1.20942	0.027462
1.20958	0.036222	1.2095	0.102371	1.20952	0.0256338	1.20954	0.0274338
1.2097	0.0361314	1.20962	0.102843	1.20965	0.0257476	1.20966	0.0274052
1.20983	0.0360382	1.20975	0.103317	1.20977	0.0258645	1.20979	0.0273779
1.20995	0.0359484	1.20987	0.103787	1.20989	0.0259804	1.20992	0.0273496
1.21008	0.0359162	1.21	0.104257	1.21002	0.0260956	1.21004	0.0273086
1.2102	0.0359526	1.21012	0.104732	1.21014	0.0262097	1.21016	0.027225
1.21033	0.0359901	1.21025	0.105201	1.21027	0.0263255	1.21029	0.0271062
1.21045	0.0360276	1.21037	0.105672	1.21039	0.0264424	1.21041	0.0269834
1.21057	0.0360646	1.2105	0.106147	1.21052	0.0265168	1.21054	0.0268662
1.2107	0.0361012	1.21062	0.106628	1.21064	0.0265007	1.21066	0.0267442
1.21082	0.0361389	1.21074	0.107118	1.21077	0.0264298	1.21079	0.0266218
1.21095	0.0361758	1.21087	0.107612	1.21089	0.0263478	1.21091	0.026505
1.21107	0.0362149	1.21099	0.10811	1.21102	0.0262646	1.21104	0.0263834
1.2112	0.0362737	1.21112	0.10861	1.21114	0.0261821	1.21116	0.0262611
1.21132	0.0362938	1.21124	0.109108	1.21127	0.0260965	1.21129	0.0261737
1.21145	0.0362342	1.21137	0.109599	1.21139	0.0260124	1.21141	0.026156
1.21157	0.0361762	1.21149	0.110102	1.21152	0.0259312	1.21154	0.026187
1.2117	0.0361184	1.21162	0.110603	1.21164	0.0258473	1.21166	0.0262211
1.21182	0.03606	1.21174	0.111116	1.21177	0.02577	1.21179	0.0262585
1.21195	0.036002	1.21187	0.111644	1.21189	0.0257137	1.21191	0.0262945
1.21207	0.0359436	1.21199	0.112115	1.21202	0.0256725	1.21203	0.0263285
1.2122	0.0358867	1.21212	0.112536	1.21214	0.0256336	1.21216	0.0263641
1.21232	0.0358245	1.21224	0.112952	1.21226	0.0255934	1.21229	0.0263999
1.21245	0.0357194	1.21237	0.113373	1.21239	0.0255536	1.21241	0.0264355
1.21257	0.0355542	1.21249	0.11379	1.21252	0.0255147	1.21253	0.0265054
1.2127	0.0353711	1.21262	0.114211	1.21264	0.0254751	1.21266	0.0266625
1.21282	0.0351925	1.21274	0.114631	1.21276	0.0254359	1.21278	0.0268365
1.21294	0.0350135	1.21287	0.115048	1.21289	0.0253966	1.21291	0.0270196
1.21307	0.03483	1.21299	0.115465	1.21301	0.0253432	1.21303	0.0272034
1.2132	0.034646	1.21311	0.115903	1.21314	0.0253181	1.21316	0.0273965
1.21332	0.0344662	1.21324	0.116383	1.21326	0.0253239	1.21328	0.0275806
1.21344	0.0342863	1.21336	0.11688	1.21339	0.0253295	1.21341	0.0277553
1.21357	0.0341308	1.21349	0.117369	1.21351	0.0253352	1.21353	0.0279381
1.21369	0.0341048	1.21361	0.117857	1.21364	0.0253409	1.21366	0.0281133
1.21382	0.0342621	1.21374	0.118338	1.21376	0.0253468	1.21378	0.0282134
1.21394	0.0344829	1.21386	0.11881	1.21389	0.0253524	1.21391	0.0281671
1.21407	0.034704	1.21399	0.119279	1.21401	0.025358	1.21403	0.0281154
1.21419	0.0349256	1.21411	0.119733	1.21414	0.0253636	1.21416	0.0280584
1.21432	0.0351421	1.21424	0.120208	1.21426	0.0254196	1.21428	0.0280041
1.21444	0.035359	1.21436	0.120729	1.21439	0.025462	1.21441	0.0279526
1.21457	0.0355817	1.21449	0.121121	1.21451	0.0254767	1.21453	0.0278984
1.21469	0.035805	1.21461	0.121401	1.21463	0.0254916	1.21466	0.0278414
1.21482	0.0360186	1.21474	0.121675	1.21476	0.0255073	1.21478	0.027787
1.21494	0.0361921	1.21486	0.12195	1.21488	0.0255222	1.2149	0.0277474
1.21507	0.0363122	1.21499	0.122227	1.21501	0.0255371	1.21503	0.0277247
1.21519	0.0364134	1.21511	0.122501	1.21513	0.0255521	1.21515	0.0277207
1.21532	0.0365174	1.21524	0.122775	1.21526	0.0255672	1.21528	0.0277166
1.21544	0.0366191	1.21536	0.12306	1.21538	0.0255819	1.2154	0.0277127
1.21557	0.0367211	1.21548	0.123346	1.21551	0.0255702	1.21553	0.0277085
1.21569	0.0368232	1.21561	0.123631	1.21563	0.0255279	1.21565	0.0277043
1.21582	0.0369256	1.21573	0.123935	1.21576	0.0254792	1.21578	0.0277002
1.21594	0.0370281	1.21586	0.124249	1.21588	0.0254301	1.2159	0.0276963
1.21606	0.0371357	1.21598	0.124569	1.21601	0.0253788	1.21603	0.0276922
1.21619	0.0372523	1.21611	0.124901	1.21613	0.0253283	1.21615	0.0276701
1.21631	0.037371	1.21623	0.125235	1.21626	0.0252788	1.21628	0.0276445
1.21644	0.0374904	1.21636	0.125571	1.21638	0.025228	1.2164	0.0276418
1.21656	0.0376132	1.21648	0.125911	1.21651	0.0251796	1.21653	0.0276401
1.21669	0.0377361	1.21661	0.126254	1.21663	0.0251295	1.21665	0.0276384
1.21681	0.0378563	1.21673	0.126597	1.21676	0.0251191	1.21678	0.0276368
1.21694	0.037977	1.21686	0.126956	1.21688	0.0251691	1.2169	0.027635
1.21706	0.0380978	1.21698	0.127466	1.217	0.0252393	1.21703	0.0276333
1.21719	0.0382192	1.21711	0.128035	1.21713	0.0253061	1.21715	0.0276318
1.21731	0.0383427	1.21723	0.128615	1.21725	0.0253738	1.21728	0.0276302
1.21744	0.038438	1.21736	0.12919	1.21738	0.0254403	1.2174	0.0277128
1.21756	0.038509	1.21748	0.129765	1.2175	0.0255076	1.21752	0.0277945
1.21769	0.038581	1.21761	0.130342	1.21763	0.0255758	1.21765	0.027859
1.21781	0.0386546	1.21773	0.130925	1.21775	0.0256438	1.21777	0.0279271
1.21793	0.0387263	1.21785	0.131505	1.21788	0.0257137	1.2179	0.0279951
1.21806	0.0387989	1.21798	0.132082	1.218	0.0257872	1.21802	0.0280668
1.21819	0.038873	1.2181	0.132695	1.21813	0.025861	1.21815	0.0281351
1.21831	0.0389454	1.21823	0.133405	1.21825	0.0259367	1.21827	0.0282033
1.21843	0.0390227	1.21835	0.134023	1.21838	0.0260107	1.2184	0.0282713
1.21856	0.0391267	1.21848	0.134587	1.2185	0.0260812	1.21852	0.0283344
1.21868	0.0392914	1.2186	0.135152	1.21863	0.0261551	1.21865	0.0283278
1.21881	0.0394847	1.21873	0.135717	1.21875	0.0262288	1.21877	0.0282769
1.21893	0.0396787	1.21885	0.136281	1.21888	0.0263011	1.2189	0.0282171
1.21906	0.0398732	1.21898	0.136844	1.219	0.0263756	1.21902	0.0281602
1.21918	0.0400681	1.2191	0.137415	1.21913	0.0264519	1.21915	0.0281002
1.21931	0.040264	1.21923	0.137976	1.21925	0.0265515	1.21927	0.0280374
1.21943	0.0404605	1.21935	0.138575	1.21938	0.0266654	1.2194	0.0279802
1.21956	0.0406577	1.21948	0.139283	1.2195	0.0267805	1.21952	0.0279201
1.21968	0.0408378	1.2196	0.140031	1.21962	0.0268994	1.21965	0.0278611
1.21981	0.0409682	1.21973	0.140775	1.21975	0.0270198	1.21977	0.0278246
1.21993	0.0409958	1.21985	0.141506	1.21988	0.0271359	1.21989	0.0278656
1.22006	0.0409749	1.21998	0.142233	1.22	0.0272542	1.22002	0.0279879
1.22018	0.0409544	1.2201	0.142972	1.22012	0.0273739	1.22014	0.0281148
1.22031	0.0409341	1.22022	0.143709	1.22025	0.0274935	1.22027	0.0282308
1.22043	0.0409133	1.22035	0.144449	1.22037	0.0276443	1.22039	0.0283468
1.22056	0.0408924	1.22047	0.145194	1.2205	0.0277409	1.22052	0.0284691
1.22068	0.0408719	1.2206	0.14607	1.22062	0.0277904	1.22064	0.0285913
1.2208	0.0408512	1.22072	0.146951	1.22075	0.0278322	1.22077	0.0287131
1.22093	0.0408126	1.22085	0.147792	1.22087	0.0278724	1.22089	0.0288306
1.22105	0.0407693	1.22097	0.148641	1.221	0.0279148	1.22102	0.0289641
1.22118	0.0407398	1.2211	0.149478	1.22112	0.0279569	1.22114	0.0291012
1.2213	0.0407166	1.22122	0.15031	1.22125	0.0279983	1.22127	0.0292272
1.22143	0.0406942	1.22135	0.151161	1.22137	0.0280383	1.22139	0.0293519
1.22155	0.0406718	1.22147	0.152018	1.2215	0.0280727	1.22152	0.0294666
1.22168	0.0406489	1.2216	0.152839	1.22162	0.0280327	1.22164	0.0295986
1.2218	0.0406261	1.22172	0.153688	1.22175	0.0279852	1.22177	0.029719
1.22193	0.0406037	1.22185	0.154597	1.22187	0.0279462	1.22189	0.029845
1.22205	0.0405809	1.22197	0.155592	1.22199	0.0279079	1.22202	0.0299658
1.22218	0.0405843	1.2221	0.156548	1.22212	0.0278696	1.22214	0.0300821
1.2223	0.0405977	1.22222	0.157507	1.22225	0.0278312	1.22226	0.0301148
1.22243	0.0406071	1.22235	0.158495	1.22237	0.027793	1.22239	0.0301151
1.22255	0.0406153	1.22247	0.159469	1.22249	0.0277533	1.22251	0.0301325
1.22268	0.0406238	1.2226	0.160413	1.22262	0.0277147	1.22264	0.0301508
1.2228	0.040632	1.22272	0.161377	1.22274	0.0276791	1.22276	0.0301689
1.22293	0.0406402	1.22284	0.162325	1.22287	0.0276575	1.22289	0.0301863
1.22305	0.0406485	1.22297	0.163309	1.22299	0.027648	1.22301	0.0302038
1.22317	0.0406567	1.22309	0.164509	1.22312	0.0276414	1.22314	0.0302213
1.2233	0.0406881	1.22322	0.165583	1.22324	0.027635	1.22326	0.0302396
1.22342	0.0408212	1.22334	0.16666	1.22337	0.0276282	1.22339	0.0302688
1.22355	0.0409925	1.22347	0.167709	1.22349	0.0276218	1.22351	0.0303629
1.22367	0.0411593	1.22359	0.168743	1.22362	0.027615	1.22364	0.0304001
1.2238	0.0413249	1.22372	0.16982	1.22374	0.0276083	1.22376	0.0304069
1.22392	0.0414917	1.22384	0.170846	1.22387	0.0276018	1.22389	0.0304139
1.22405	0.0416596	1.22397	0.171931	1.22399	0.0276131	1.22401	0.0304208
1.22417	0.0418241	1.22409	0.172999	1.22412	0.0276969	1.22414	0.0304276
1.2243	0.0419918	1.22422	0.174039	1.22424	0.0277931	1.22426	0.0304343
1.22442	0.0421584	1.22434	0.175266	1.22436	0.0278821	1.22439	0.0304416
1.22455	0.0422937	1.22447	0.176349	1.22449	0.0279735	1.22451	0.0304484
1.22467	0.042364	1.22459	0.177386	1.22462	0.0280658	1.22463	0.0304554
1.2248	0.0423943	1.22472	0.178473	1.22474	0.0281546	1.22476	0.0304778
1.22492	0.0424172	1.22484	0.179569	1.22486	0.0282456	1.22488	0.0305596
1.22505	0.0424396	1.22497	0.180622	1.22499	0.0283377	1.22501	0.0306523
1.22517	0.0424622	1.22509	0.181693	1.22511	0.0284299	1.22513	0.0307446
1.2253	0.0424848	1.22521	0.182763	1.22524	0.0285063	1.22526	0.0308337
1.22542	0.0425076	1.22534	0.183856	1.22536	0.0285515	1.22538	0.0309269
1.22555	0.04253	1.22546	0.184956	1.22549	0.0285864	1.22551	0.0310195
1.22567	0.042553	1.22559	0.186152	1.22561	0.0286217	1.22563	0.03111
1.22579	0.0426075	1.22571	0.18732	1.22574	0.0286574	1.22576	0.0312056
1.22592	0.0426994	1.22584	0.18847	1.22586	0.0286932	1.22588	0.0312869
1.22604	0.0428183	1.22596	0.189612	1.22599	0.0287288	1.22601	0.0313375
1.22617	0.042942	1.22609	0.190748	1.22611	0.0287645	1.22613	0.0313274
1.22629	0.0430657	1.22621	0.19191	1.22624	0.0288001	1.22626	0.0313175
1.22642	0.0431906	1.22634	0.193075	1.22636	0.0288341	1.22638	0.0313076
1.22654	0.0433165	1.22646	0.194271	1.22649	0.0288272	1.22651	0.0312977
1.22667	0.0434406	1.22659	0.195388	1.22661	0.0287511	1.22663	0.0312876
1.22679	0.0435649	1.22671	0.196541	1.22674	0.0286566	1.22676	0.0312775
1.22692	0.0436905	1.22684	0.197656	1.22686	0.028565	1.22688	0.0312678
1.22704	0.0438211	1.22696	0.198662	1.22698	0.0284666	1.227	0.0312583
1.22717	0.0439756	1.22709	0.19968	1.22711	0.0283705	1.22713	0.0312531
1.22729	0.0441439	1.22721	0.200665	1.22723	0.0282753	1.22725	0.0312476
1.22742	0.0443177	1.22734	0.201671	1.22736	0.028184	1.22738	0.0312217
1.22754	0.0444929	1.22746	0.202679	1.22748	0.0280897	1.2275	0.0311957
1.22767	0.0446637	1.22758	0.203682	1.22761	0.0279903	1.22763	0.0311692
1.22779	0.0448368	1.22771	0.204715	1.22773	0.0279469	1.22775	0.0311444
1.22792	0.0450072	1.22783	0.205712	1.22786	0.0280111	1.22788	0.0311196
1.22804	0.0451759	1.22796	0.206858	1.22798	0.0280941	1.228	0.0310942
1.22816	0.045347	1.22808	0.208162	1.22811	0.0281731	1.22813	0.0310673
1.22829	0.0455414	1.22821	0.209556	1.22823	0.028255	1.22825	0.0310388
1.22842	0.045721	1.22833	0.21085	1.22836	0.0283375	1.22838	0.0310152
1.22854	0.0458824	1.22846	0.212177	1.22848	0.0284238	1.2285	0.0310617
1.22866	0.0460384	1.22858	0.213502	1.22861	0.0285069	1.22863	0.0311475
1.22879	0.0461916	1.22871	0.214825	1.22873	0.0285893	1.22875	0.031239
1.22891	0.0463459	1.22883	0.216189	1.22886	0.0286717	1.22888	0.0313285
1.22904	0.0464951	1.22896	0.217502	1.22898	0.0287226	1.229	0.0314191
1.22916	0.0466457	1.22908	0.218807	1.22911	0.0287552	1.22913	0.0315052
1.22929	0.046793	1.22921	0.220366	1.22923	0.0287861	1.22925	0.0315944
1.22941	0.0469419	1.22933	0.221728	1.22935	0.0288169	1.22938	0.0316842
1.22954	0.0470796	1.22946	0.223091	1.22948	0.0288477	1.2295	0.0317704
1.22966	0.0471721	1.22958	0.224398	1.22961	0.0288772	1.22962	0.0318265
1.22979	0.0471786	1.22971	0.225802	1.22973	0.0289077	1.22975	0.0318093
1.22991	0.0471062	1.22983	0.227154	1.22985	0.0289385	1.22987	0.0317761
1.23004	0.0470329	1.22995	0.228501	1.22998	0.0289708	1.23	0.0317433
1.23016	0.0469597	1.23008	0.229839	1.2301	0.0290091	1.23012	0.0317094
1.23029	0.0468851	1.2302	0.231173	1.23023	0.0290558	1.23025	0.0316758
1.23041	0.0468089	1.23033	0.232503	1.23035	0.0290195	1.23037	0.0316432
1.23054	0.0467319	1.23045	0.233987	1.23048	0.028973	1.2305	0.0316108
1.23066	0.0466524	1.23058	0.23529	1.2306	0.0289264	1.23062	0.0315786
1.23079	0.0465743	1.2307	0.236617	1.23073	0.0288775	1.23075	0.0315355
1.23091	0.0464862	1.23083	0.237947	1.23085	0.0288307	1.23087	0.0314689
1.23104	0.046434	1.23095	0.239272	1.23098	0.0287863	1.231	0.0313995
1.23116	0.046447	1.23108	0.240593	1.2311	0.0287419	1.23112	0.0313299
1.23128	0.0464612	1.2312	0.241911	1.23123	0.0286935	1.23125	0.0312608
1.23141	0.0464755	1.23133	0.243223	1.23135	0.0286207	1.23137	0.0311934
1.23153	0.0464899	1.23145	0.244531	1.23148	0.0285218	1.2315	0.0311259
1.23166	0.0465042	1.23158	0.245836	1.2316	0.0284601	1.23162	0.0310574
1.23178	0.0465186	1.2317	0.247548	1.23172	0.028397	1.23175	0.030987
1.23191	0.0465332	1.23183	0.249022	1.23185	0.0283336	1.23187	0.030929
1.23203	0.0465475	1.23195	0.250486	1.23198	0.028273	1.23199	0.0309259
1.23216	0.0466138	1.23208	0.251945	1.2321	0.0282099	1.23212	0.0309855
1.23228	0.0466886	1.2322	0.253401	1.23222	0.0281464	1.23224	0.0310542
1.23241	0.0467451	1.23232	0.254915	1.23235	0.0280798	1.23237	0.0311224
1.23253	0.0468016	1.23245	0.256432	1.23247	0.0280159	1.23249	0.0311889
1.23266	0.0468581	1.23257	0.257942	1.2326	0.0280012	1.23262	0.0312565
1.23278	0.0469136	1.2327	0.259384	1.23272	0.028072	1.23274	0.0313256
1.23291	0.0469701	1.23282	0.260988	1.23285	0.0281678	1.23287	0.031394
1.23303	0.0470275	1.23295	0.262745	1.23297	0.0282555	1.23299	0.0314637
1.23316	0.0470842	1.23307	0.264507	1.2331	0.0283557	1.23312	0.031522
1.23328	0.0471401	1.2332	0.266349	1.23322	0.0284527	1.23324	0.0315509
1.23341	0.0471839	1.23332	0.268107	1.23335	0.0285495	1.23337	0.0315534
1.23353	0.0472119	1.23345	0.269776	1.23347	0.0286416	1.23349	0.0315456
1.23365	0.0472414	1.23357	0.271602	1.2336	0.0287382	1.23362	0.0315377
1.23378	0.0472711	1.2337	0.273266	1.23372	0.0288351	1.23374	0.03153
1.2339	0.0472998	1.23382	0.275081	1.23385	0.0288984	1.23387	0.0315223
1.23403	0.0473281	1.23395	0.276819	1.23397	0.0289089	1.23399	0.0315145
1.23415	0.0473572	1.23407	0.278809	1.2341	0.0288976	1.23412	0.0315067
1.23428	0.0473858	1.2342	0.280931	1.23422	0.0288853	1.23424	0.031499
1.2344	0.0474149	1.23432	0.282829	1.23435	0.0288729	1.23436	0.0315009
1.23453	0.0474432	1.23445	0.284624	1.23447	0.0288611	1.23449	0.0315348
1.23465	0.0474493	1.23457	0.286505	1.23459	0.0288489	1.23462	0.0315953
1.23478	0.0474202	1.2347	0.288377	1.23472	0.0288365	1.23474	0.0316654
1.2349	0.0473926	1.23482	0.290162	1.23484	0.0288247	1.23486	0.0317351
1.23503	0.0473643	1.23494	0.291942	1.23497	0.0288124	1.23499	0.0318045
1.23515	0.0473364	1.23507	0.293806	1.23509	0.0288103	1.23511	0.0318753
1.23528	0.0473076	1.23519	0.295671	1.23522	0.0288381	1.23524	0.0319449
1.2354	0.0472797	1.23532	0.29762	1.23534	0.0288709	1.23536	0.0320151
1.23553	0.0472517	1.23544	0.299617	1.23547	0.0289023	1.23549	0.0320857
1.23565	0.0472228	1.23557	0.301437	1.23559	0.0289354	1.23561	0.0321344
1.23578	0.0471866	1.23569	0.303252	1.23572	0.0289668	1.23574	0.0321475
1.2359	0.04703	1.23582	0.304978	1.23584	0.029	1.23586	0.0321605
1.23602	0.0469255	1.23594	0.306788	1.23597	0.0290316	1.23599	0.0321766
1.23615	0.0468236	1.23607	0.308595	1.23609	0.0290631	1.23611	0.0321931
1.23627	0.0467193	1.23619	0.310399	1.23622	0.029099	1.23624	0.0322092
1.2364	0.0466197	1.23632	0.312201	1.23634	0.0291376	1.23636	0.0322251
1.23652	0.0465173	1.23644	0.314004	1.23647	0.029143	1.23649	0.0322411
1.23665	0.0464125	1.23657	0.316125	1.23659	0.0291487	1.23661	0.0322573
1.23677	0.0463126	1.23669	0.318144	1.23672	0.0291539	1.23673	0.0322734
1.2369	0.0462102	1.23682	0.320216	1.23684	0.0291596	1.23686	0.0323129
1.23702	0.046137	1.23694	0.322102	1.23697	0.0291649	1.23699	0.0324054
1.23715	0.0461181	1.23707	0.324174	1.23709	0.0291706	1.23711	0.0325222
1.23727	0.0461043	1.23719	0.326145	1.23721	0.0291762	1.23723	0.0326398
1.2374	0.0460911	1.23731	0.328112	1.23734	0.0291825	1.23736	0.0327552
1.23752	0.046078	1.23744	0.330077	1.23746	0.0292063	1.23748	0.0328726
1.23765	0.0460648	1.23756	0.332042	1.23759	0.0292785	1.23761	0.0329885
1.23777	0.0460514	1.23769	0.334204	1.23771	0.0293821	1.23773	0.0331035
1.2379	0.0460376	1.23781	0.336569	1.23784	0.0294861	1.23786	0.0332206
1.23802	0.0460242	1.23794	0.338536	1.23796	0.0295901	1.23798	0.0333332
1.23815	0.0460168	1.23806	0.340503	1.23809	0.0296942	1.23811	0.0334538
1.23827	0.0460461	1.23819	0.342669	1.23821	0.0297986	1.23823	0.0335719
1.23839	0.0460522	1.23831	0.34463	1.23834	0.0299031	1.23836	0.0336305
1.23852	0.0460105	1.23844	0.346594	1.23846	0.0300076	1.23848	0.0336859
1.23864	0.0459691	1.23856	0.348648	1.23859	0.0301072	1.23861	0.0337426
1.23877	0.0459285	1.23869	0.350605	1.23871	0.0301716	1.23873	0.0337982
1.23889	0.0458889	1.23881	0.352668	1.23884	0.030168	1.23886	0.0338522
1.23902	0.0458473	1.23894	0.354784	1.23896	0.0301298	1.23898	0.0339065
1.23914	0.0458073	1.23906	0.357212	1.23908	0.0300947	1.2391	0.0339592
1.23927	0.0457661	1.23919	0.3593	1.23921	0.030058	1.23923	0.0340121
1.23939	0.0457324	1.23931	0.361486	1.23934	0.0300228	1.23935	0.0340654
1.23952	0.0457405	1.23944	0.36357	1.23946	0.0299859	1.23948	0.0341423
1.23964	0.0457813	1.23956	0.365759	1.23958	0.029949	1.2396	0.0342834
1.23977	0.045824	1.23968	0.367937	1.23971	0.0299137	1.23973	0.0344457
1.23989	0.0458665	1.23981	0.370015	1.23983	0.0298826	1.23985	0.0346152
1.24002	0.0459101	1.23993	0.3722	1.23996	0.0299186	1.23998	0.0347831
1.24014	0.0459536	1.24006	0.37438	1.24008	0.0300014	1.2401	0.0349528
1.24027	0.045998	1.24018	0.376571	1.24021	0.030078	1.24023	0.0351288
1.24039	0.0460411	1.24031	0.379099	1.24033	0.0301617	1.24035	0.0353093
1.24052	0.0460849	1.24043	0.381171	1.24046	0.0302418	1.24048	0.0354897
1.24064	0.046115	1.24056	0.383336	1.24058	0.0303221	1.2406	0.0356686
1.24076	0.0460635	1.24068	0.385402	1.24071	0.030403	1.24073	0.035845
1.24089	0.0460227	1.24081	0.387579	1.24083	0.0304868	1.24085	0.0359447
1.24101	0.0459854	1.24093	0.389836	1.24096	0.0305649	1.24098	0.0359857
1.24114	0.0459459	1.24106	0.391904	1.24108	0.0306506	1.2411	0.0360193
1.24126	0.045908	1.24118	0.394068	1.24121	0.0307347	1.24123	0.0360526
1.24139	0.0458688	1.24131	0.396228	1.24133	0.0308132	1.24135	0.0360863
1.24151	0.0458297	1.24143	0.398408	1.24146	0.0308919	1.24148	0.0361194
1.24164	0.045791	1.24156	0.400916	1.24158	0.0309702	1.2416	0.036153
1.24176	0.0457537	1.24168	0.40341	1.24171	0.0310461	1.24172	0.0361868
1.24189	0.0457271	1.24181	0.405792	1.24183	0.0311254	1.24185	0.0362203
1.24201	0.0457495	1.24193	0.40817	1.24195	0.0312045	1.24198	0.0362647
1.24214	0.0459067	1.24205	0.410548	1.24208	0.031281	1.2421	0.0363748
1.24226	0.0460587	1.24218	0.412904	1.2422	0.0313598	1.24222	0.0365262
1.24239	0.0462155	1.2423	0.415171	1.24233	0.0314281	1.24235	0.0366833
1.24251	0.0463716	1.24243	0.417547	1.24245	0.031474	1.24247	0.0368405
1.24264	0.0465255	1.24255	0.419941	1.24258	0.0315103	1.2426	0.0369992
1.24276	0.0466758	1.24268	0.422476	1.2427	0.0315482	1.24272	0.0371574
1.24289	0.0468351	1.2428	0.424937	1.24283	0.0315846	1.24285	0.0373128
1.24301	0.0469839	1.24293	0.427369	1.24295	0.0316212	1.24297	0.0374677
1.24314	0.0470943	1.24305	0.4298	1.24308	0.0316581	1.2431	0.0376254
1.24326	0.0471062	1.24318	0.432227	1.2432	0.0316963	1.24322	0.0378021
1.24338	0.0470758	1.2433	0.434639	1.24333	0.0317332	1.24335	0.0379808
1.24351	0.0470446	1.24343	0.436957	1.24345	0.0317723	1.24347	0.03815
1.24364	0.047013	1.24355	0.439399	1.24358	0.0318202	1.2436	0.0383177
1.24376	0.0469812	1.24368	0.441921	1.2437	0.0318677	1.24372	0.0384825
1.24388	0.0469511	1.2438	0.444262	1.24383	0.0319021	1.24385	0.0386479
1.24401	0.0469199	1.24393	0.446909	1.24395	0.0319355	1.24397	0.0388143
1.24413	0.0468885	1.24405	0.449396	1.24408	0.0319702	1.24409	0.0389811
1.24426	0.0468874	1.24418	0.451883	1.2442	0.0320037	1.24422	0.0391464
1.24438	0.0470237	1.2443	0.454365	1.24432	0.0320375	1.24435	0.0393128
1.24451	0.047241	1.24442	0.45683	1.24445	0.0320725	1.24447	0.0394193
1.24463	0.0474283	1.24455	0.459219	1.24457	0.0321062	1.24459	0.0393916
1.24476	0.0476195	1.24467	0.461783	1.2447	0.032137	1.24472	0.0393138
1.24488	0.0478053	1.2448	0.464062	1.24482	0.032162	1.24484	0.0392374
1.24501	0.0479971	1.24492	0.46679	1.24495	0.0322119	1.24497	0.0391603
1.24513	0.0481863	1.24505	0.469303	1.24507	0.0322785	1.24509	0.0390838
1.24526	0.0483722	1.24517	0.471937	1.2452	0.0323403	1.24522	0.0390062
1.24538	0.0485665	1.2453	0.474387	1.24532	0.0324081	1.24534	0.0389296
1.24551	0.048727	1.24542	0.477054	1.24545	0.0324718	1.24547	0.0388531
1.24563	0.0487852	1.24555	0.479601	1.24557	0.0325356	1.24559	0.0387757
1.24576	0.0487683	1.24567	0.48215	1.2457	0.0325997	1.24572	0.0387356
1.24588	0.0487348	1.2458	0.484697	1.24582	0.0326642	1.24584	0.0386784
1.24601	0.0487025	1.24592	0.487245	1.24595	0.0327317	1.24597	0.0386084
1.24613	0.0486705	1.24605	0.489796	1.24607	0.0328016	1.24609	0.0385373
1.24625	0.0486379	1.24617	0.492344	1.2462	0.0328178	1.24622	0.0384669
1.24638	0.0486048	1.2463	0.49498	1.24632	0.0328274	1.24634	0.0383968
1.2465	0.0485723	1.24642	0.497971	1.24645	0.0328369	1.24647	0.0383266
1.24663	0.0485388	1.24655	0.500714	1.24657	0.0328468	1.24659	0.0382563
1.24675	0.0485183	1.24667	0.503271	1.2467	0.0328564	1.24672	0.038186
1.24688	0.0485566	1.2468	0.505934	1.24682	0.0328663	1.24684	0.0381156
1.247	0.0486716	1.24692	0.508602	1.24694	0.0328757	1.24697	0.0380484
1.24713	0.0487863	1.24704	0.511268	1.24707	0.0328856	1.24709	0.0380495
1.24725	0.0489008	1.24717	0.513934	1.24719	0.0328863	1.24721	0.0380741
1.24738	0.0490132	1.24729	0.516604	1.24732	0.032853	1.24734	0.0380984
1.2475	0.0491248	1.24742	0.519289	1.24744	0.0328117	1.24746	0.0381231
1.24763	0.0492405	1.24754	0.522078	1.24757	0.0327694	1.24759	0.0381478
1.24775	0.04935	1.24767	0.524917	1.24769	0.032728	1.24771	0.038172
1.24788	0.0494639	1.24779	0.527431	1.24782	0.0326864	1.24784	0.0381966
1.248	0.0495742	1.24792	0.529943	1.24794	0.032645	1.24796	0.0382212
1.24813	0.0496619	1.24804	0.532456	1.24807	0.032604	1.24809	0.0382456
1.24825	0.0497301	1.24817	0.534972	1.24819	0.0325616	1.24821	0.0382859
1.24838	0.049798	1.24829	0.537454	1.24832	0.0325233	1.24834	0.0383054
1.2485	0.0498668	1.24842	0.539875	1.24844	0.032514	1.24846	0.0383168
1.24863	0.0499366	1.24854	0.542366	1.24857	0.0325615	1.24859	0.038328
1.24875	0.050005	1.24867	0.544851	1.24869	0.0326256	1.24871	0.0383396
1.24887	0.0500749	1.24879	0.547694	1.24882	0.0326858	1.24884	0.0383509
1.249	0.0501429	1.24892	0.550427	1.24894	0.0327492	1.24896	0.0383623
[truncated: 6,021 more rows]
