# Supplementary material for: Asymmetric apical domain states of mitochondrial Hsp60 coordinate substrate engagement and chaperonin assembly
Source: Nat Struct Mol Biol. 2024 Jul 1;31(12):1848–58. doi: 10.1038/s41594-024-01352-0 (PMC11638070; doi:10.1038/s41594-024-01352-0)
Supplement: Supplementary file 6 — Statistical source data. [file 41594_2024_1352_MOESM6_ESM.xlsx]

## Sheet: Fig. 5a
Source Data for Fig. 5a | SEC values.
1 representative biological replicate
mtHsp60 V72I				FITC-mtMDH
Elution volume (mL)	A280 (mAU)	Elution volume (mL)	A495 (mAU)	Elution volume (mL)	A280 (mAU)	Elution volume (mL)	A495 (mAU)
-0.005127	0.044876	-0.005127	0	-0.005335	0	-0.005335	0
-0.005002	-3.11035	-0.004503	-0.00127	-0.005211	-0.651119	-0.004712	-0.051887
-0.004878	-3.26092	-0.00388	-0.000858	-0.005086	-0.682221	-0.004088	-0.161239
-0.004753	-3.38091	-0.003256	-0.000653	-0.004961	-0.712885	-0.003465	-0.268882
-0.004628	-3.40444	-0.002633	-0.000679	-0.004837	-0.742845	-0.002841	-0.372592
-0.004504	-3.39119	-0.002009	-0.000443	-0.004712	-0.772326	-0.002218	-0.479623
-0.004379	-3.37762	-0.001386	0.001289	-0.004587	-0.801594	-0.001594	-0.590114
-0.004254	-3.36443	-0.000762	0.002032	-0.004463	-0.830698	-0.00097	-0.611837
-0.004129	-3.35075	-0.000139	0.006245	-0.004338	-0.858787	-0.000347	-0.101761
-0.004005	-3.3371	0.000485	0.009745	-0.004213	-0.886894	0.000277	-0.38783
-0.00388	-3.32347	0.001108	0.010273	-0.004088	-0.914938	0.0009	-0.42504
-0.003755	-3.31005	0.001732	0.01186	-0.003964	-0.942637	0.001524	-0.420103
-0.003631	-3.29697	0.002355	0.01511	-0.003839	-0.96884	0.002148	-0.416407
-0.003506	-3.28342	0.002979	0.018036	-0.003714	-0.996896	0.002771	-0.413221
-0.003381	-3.26994	0.003602	0.020113	-0.00359	-1.02254	0.003395	-0.416182
-0.003257	-3.25647	0.004226	0.020732	-0.003465	-1.04812	0.004018	-0.419936
-0.003132	-3.24303	0.004849	0.019553	-0.00334	-1.07423	0.004642	-0.420637
-0.003007	-3.22961	0.005473	0.01843	-0.003215	-1.09965	0.005266	-0.420805
-0.002882	-3.21621	0.006096	0.0182	-0.003091	-1.1251	0.005889	-0.418632
-0.002758	-3.20548	0.00672	0.01925	-0.002966	-1.15183	0.006513	-0.416804
-0.002633	-3.20321	0.007343	0.021475	-0.002841	-1.17786	0.007136	-0.419979
-0.002508	-3.20102	0.007967	0.022117	-0.002717	-1.20382	0.00776	-0.423716
-0.002384	-3.19883	0.00859	0.020651	-0.002592	-1.23113	0.008384	-0.426985
-0.002259	-3.19664	0.009214	0.018372	-0.002467	-1.25835	0.009007	-0.428826
-0.002134	-3.19439	0.009837	0.015223	-0.002343	-1.2856	0.009631	-0.426736
-0.00201	-3.1921	0.010461	0.012499	-0.002218	-1.31385	0.010254	-0.424755
-0.001885	-3.1899	0.011085	0.010432	-0.002093	-1.34195	0.010878	-0.423553
-0.00176	-3.1877	0.011708	0.009738	-0.001968	-1.37054	0.011501	-0.423766
-0.001635	-3.18547	0.012332	0.010595	-0.001844	-1.39958	0.012125	-0.426464
-0.001511	-3.18319	0.012955	0.011246	-0.001719	-1.42916	0.012749	-0.427411
-0.001386	-3.15029	0.013579	0.011407	-0.001594	-1.45892	0.013372	-0.425404
-0.001261	-2.12567	0.014202	0.011301	-0.00147	-1.48819	0.013996	-0.423215
-0.001137	0.207751	0.014826	0.011273	-0.001345	-1.50323	0.014619	-0.420419
-0.001012	0.371301	0.015449	0.012134	-0.00122	-0.580901	0.015243	-0.418156
-0.000887	0.531046	0.016073	0.01374	-0.001095	0.002022	0.015867	-0.417705
-0.000763	0.693973	0.016696	0.015012	-0.000971	0.00353	0.01649	-0.416605
-0.000638	0.853382	0.01732	0.015404	-0.000846	0.005129	0.017114	-0.41425
-0.000513	1.01596	0.017943	0.014039	-0.000721	0.006752	0.017737	-0.4106
-0.000388	1.17501	0.018567	0.011445	-0.000597	0.008394	0.018361	-0.404795
-0.000264	1.33729	0.01919	0.008715	-0.000472	0.010002	0.018985	-0.402246
-0.000139	1.49597	0.019814	0.006028	-0.000347	0.011609	0.019608	-0.403531
-1.4e-05	2.13537	0.020437	0.004385	-0.000222	0.013225	0.020232	-0.40499
0.00011	3.24573	0.021061	0.003183	-9.8e-05	0.014842	0.020855	-0.406219
0.000235	3.4029	0.021684	0.000896	2.7e-05	0.025196	0.021479	-0.406965
0.00036	3.55612	0.022308	-0.0019	0.000152	0.026459	0.022103	-0.40782
0.000484	3.5994	0.022931	-0.004205	0.000276	0.027437	0.022726	-0.409701
0.000609	3.59887	0.023555	-0.006401	0.000401	0.027966	0.02335	-0.412252
0.000734	3.59836	0.024178	-0.008388	0.000526	0.027906	0.023973	-0.414801
0.000859	3.59783	0.024802	-0.00879	0.00065	0.027786	0.024597	-0.417266
0.000983	3.59729	0.025425	-0.007322	0.000775	0.027667	0.02522	-0.419858
0.001108	3.59676	0.026049	-0.005588	0.0009	0.027548	0.025844	-0.421917
0.001233	3.59623	0.026673	-0.004727	0.001025	0.027428	0.026468	-0.423557
0.001357	3.59572	0.027296	-0.003704	0.001149	0.027308	0.027091	-0.424915
0.001482	3.59518	0.02792	-0.00161	0.001274	0.027187	0.027715	-0.426127
0.001607	3.59458	0.028543	0.000481	0.001399	0.027067	0.028338	-0.427642
0.001731	3.59403	0.029167	0.001763	0.001523	0.027113	0.028962	-0.425892
0.001856	3.59348	0.02979	0.002449	0.001648	0.027319	0.029586	-0.423182
0.001981	3.59292	0.030414	0.00253	0.001773	0.027519	0.030209	-0.42209
0.002105	3.59237	0.031037	0.0025	0.001898	0.027721	0.030833	-0.421299
0.00223	3.59185	0.031661	0.002227	0.002022	0.02792	0.031456	-0.420715
0.002355	3.59129	0.032284	0.00094	0.002147	0.028118	0.03208	-0.419849
0.00248	3.59074	0.032908	-0.000818	0.002272	0.028317	0.032704	-0.417275
0.002604	3.59019	0.033531	-0.002588	0.002396	0.028517	0.033327	-0.414434
0.002729	3.58967	0.034155	-0.005327	0.002521	0.028718	0.033951	-0.412426
0.002854	3.58919	0.034778	-0.008403	0.002646	0.028894	0.034574	-0.410715
0.002978	3.58868	0.035402	-0.010589	0.00277	0.02883	0.035198	-0.4096
0.003103	3.58817	0.036025	-0.011782	0.002895	0.028521	0.035822	-0.408955
0.003228	3.58766	0.036649	-0.009394	0.00302	0.028179	0.036445	-0.408919
0.003352	3.58715	0.037272	-0.006391	0.003145	0.027831	0.037069	-0.408512
0.003477	3.58664	0.037896	-0.008094	0.003269	0.027484	0.037692	-0.401634
0.003602	3.58614	0.038519	-0.011127	0.003394	0.027141	0.038316	-0.394904
0.003727	3.58563	0.039143	-0.01405	0.003519	0.026792	0.038939	-0.397052
0.003851	3.58512	0.039766	-0.016476	0.003643	0.026443	0.039563	-0.399147
0.003976	3.58466	0.04039	-0.017842	0.003768	0.026098	0.040187	-0.398233
0.004101	3.5845	0.041013	-0.019003	0.003893	0.025738	0.04081	-0.397398
0.004225	3.5846	0.041637	-0.019777	0.004018	0.02524	0.041434	-0.39894
0.00435	3.5847	0.042261	-0.021004	0.004142	0.024462	0.042057	-0.400838
0.004475	3.58481	0.042884	-0.024244	0.004267	0.023544	0.042681	-0.401899
0.004599	3.58491	0.043508	-0.027474	0.004392	0.022637	0.043305	-0.403137
0.004724	3.58501	0.044131	-0.028976	0.004516	0.021743	0.043928	-0.409068
0.004849	3.58512	0.044755	-0.029716	0.004641	0.020847	0.044552	-0.413978
0.004974	3.58522	0.045378	-0.028701	0.004766	0.019926	0.045175	-0.409839
0.005098	3.58538	0.046002	-0.027473	0.004891	0.019016	0.045799	-0.406547
0.005223	3.58581	0.046625	-0.026275	0.005015	0.018114	0.046423	-0.407826
0.005348	3.58588	0.047249	-0.025051	0.00514	0.017213	0.047046	-0.408145
0.005472	3.58577	0.047872	-0.024223	0.005265	0.016533	0.04767	-0.40653
0.005597	3.58566	0.048496	-0.024646	0.005389	0.016184	0.048293	-0.405551
0.005722	3.58553	0.049119	-0.026968	0.005514	0.015954	0.048917	-0.404817
0.005846	3.58542	0.049743	-0.027398	0.005639	0.015727	0.049541	-0.404147
0.005971	3.5853	0.050366	-0.024452	0.005763	0.015497	0.050164	-0.403526
0.006096	3.58519	0.05099	-0.022244	0.005888	0.015266	0.050788	-0.403513
0.006221	3.58507	0.051613	-0.02157	0.006013	0.015038	0.051411	-0.405297
0.006345	3.5849	0.052237	-0.021492	0.006138	0.014806	0.052035	-0.40785
0.00647	3.58435	0.05286	-0.022579	0.006262	0.014578	0.052659	-0.41008
0.006595	3.58418	0.053484	-0.023827	0.006387	0.014507	0.053282	-0.412296
0.006719	3.58413	0.054107	-0.025261	0.006512	0.014799	0.053906	-0.41523
0.006844	3.58407	0.054731	-0.025311	0.006636	0.015272	0.054529	-0.418007
0.006969	3.58402	0.055354	-0.023014	0.006761	0.015742	0.055153	-0.41957
0.007093	3.58396	0.055978	-0.023178	0.006886	0.016215	0.055776	-0.421036
0.007218	3.58391	0.056601	-0.02696	0.007011	0.016685	0.0564	-0.422898
0.007343	3.58385	0.057225	-0.030035	0.007135	0.017152	0.057024	-0.423992
0.007467	3.5838	0.057849	-0.032215	0.00726	0.017625	0.057647	-0.423896
0.007592	3.58375	0.058472	-0.035732	0.007385	0.018102	0.058271	-0.421615
0.007717	3.58378	0.059096	-0.040049	0.007509	0.018566	0.058894	-0.41722
0.007842	3.58388	0.059719	-0.041402	0.007634	0.01886	0.059518	-0.411966
0.007966	3.58398	0.060343	-0.03984	0.007759	0.018703	0.060142	-0.406673
0.008091	3.58408	0.060966	-0.037599	0.007884	0.018332	0.060765	-0.401888
0.008216	3.58418	0.06159	-0.034726	0.008008	0.017955	0.061389	-0.397376
0.00834	3.58428	0.062213	-0.031742	0.008133	0.017574	0.062012	-0.389275
0.008465	3.58438	0.062837	-0.02747	0.008258	0.017204	0.062636	-0.377918
0.00859	3.58449	0.06346	-0.019377	0.008382	0.016834	0.06326	-0.360009
0.008714	3.58459	0.064084	-0.006525	0.008507	0.016451	0.063883	-0.337679
0.008839	3.58473	0.064707	0.014898	0.008632	0.016073	0.064507	-0.308134
0.008964	3.58512	0.065331	0.042038	0.008756	0.015695	0.06513	-0.274608
0.009089	3.58553	0.065954	0.067643	0.008881	0.015323	0.065754	-0.237353
0.009213	3.58593	0.066578	0.092623	0.009006	0.015192	0.066378	-0.198201
0.009338	3.58635	0.067201	0.121461	0.009131	0.015224	0.067001	-0.157016
0.009463	3.58676	0.067825	0.15243	0.009255	0.015255	0.067625	-0.114464
0.009587	3.58718	0.068448	0.183663	0.00938	0.015286	0.068248	-0.076159
0.009712	3.5876	0.069072	0.21434	0.009505	0.015316	0.068872	-0.040635
0.009837	3.588	0.069695	0.240354	0.009629	0.015348	0.069495	-0.013509
0.009961	3.58841	0.070319	0.261467	0.009754	0.015379	0.070119	0.008247
0.010086	3.58875	0.070942	0.275597	0.009879	0.01541	0.070743	0.019703
0.010211	3.58862	0.071566	0.28549	0.010004	0.015441	0.071366	0.025163
0.010336	3.58839	0.072189	0.294903	0.010128	0.015723	0.07199	0.023049
0.01046	3.58816	0.072813	0.302702	0.010253	0.016229	0.072613	0.017667
0.010585	3.58792	0.073436	0.306326	0.010378	0.016776	0.073237	0.009665
0.01071	3.58769	0.07406	0.306831	0.010502	0.01732	0.073861	0.000412
0.010834	3.58745	0.074684	0.304796	0.010627	0.017862	0.074484	-0.010059
0.010959	3.58721	0.075307	0.302289	0.010752	0.018415	0.075108	-0.020856
0.011084	3.58698	0.075931	0.300224	0.010876	0.018961	0.075731	-0.032682
0.011208	3.58674	0.076554	0.298099	0.011001	0.01951	0.076355	-0.044842
0.011333	3.58645	0.077178	0.29526	0.011126	0.020066	0.076979	-0.056456
0.011458	3.5858	0.077801	0.29207	0.011251	0.020606	0.077602	-0.067816
0.011583	3.58509	0.078425	0.28815	0.011375	0.021152	0.078226	-0.076791
0.011707	3.58436	0.079048	0.282481	0.0115	0.021693	0.078849	-0.084962
0.011832	3.58365	0.079672	0.272863	0.011625	0.022226	0.079473	-0.092353
0.011957	3.58292	0.080295	0.263547	0.011749	0.022771	0.080097	-0.099733
0.012081	3.58221	0.080919	0.25769	0.011874	0.023307	0.08072	-0.107285
0.012206	3.5815	0.081542	0.251948	0.011999	0.023834	0.081344	-0.114908
0.012331	3.58076	0.082166	0.244042	0.012124	0.024358	0.081967	-0.121647
0.012455	3.58006	0.082789	0.236184	0.012248	0.024896	0.082591	-0.127452
0.01258	3.57944	0.083413	0.231223	0.012373	0.02544	0.083214	-0.131149
0.012705	3.57925	0.084036	0.226508	0.012498	0.025867	0.083838	-0.13586
0.01283	3.57911	0.08466	0.220306	0.012622	0.025911	0.084462	-0.144138
0.012954	3.57897	0.085283	0.213821	0.012747	0.025489	0.085085	-0.151876
0.013079	3.57884	0.085907	0.210124	0.012872	0.02492	0.085709	-0.156244
0.013204	3.57869	0.08653	0.207617	0.012997	0.024353	0.086332	-0.160627
0.013328	3.57855	0.087154	0.202585	0.013121	0.023788	0.086956	-0.165605
0.013453	3.57841	0.087777	0.197153	0.013246	0.023224	0.08758	-0.169863
0.013578	3.57827	0.088401	0.19617	0.013371	0.022662	0.088203	-0.17217
0.013702	3.57813	0.089024	0.195869	0.013495	0.022102	0.088827	-0.175783
0.013827	3.578	0.089648	0.190142	0.01362	0.021543	0.08945	-0.182865
0.013952	3.57781	0.090272	0.183963	0.013745	0.021118	0.090074	-0.188896
0.014076	3.5776	0.090895	0.183044	0.013869	0.021129	0.090698	-0.190677
0.014201	3.57739	0.091519	0.181754	0.013994	0.021451	0.091321	-0.192968
0.014326	3.57719	0.092142	0.175554	0.014119	0.021829	0.091945	-0.19838
0.014451	3.57698	0.092766	0.169765	0.014244	0.022214	0.092568	-0.204082
0.014575	3.57678	0.093389	0.16997	0.014368	0.022591	0.093192	-0.208483
0.0147	3.57657	0.094013	0.170239	0.014493	0.022973	0.093816	-0.213699
0.014825	3.57636	0.094636	0.168126	0.014618	0.02336	0.094439	-0.220537
0.014949	3.57618	0.09526	0.166113	0.014742	0.023734	0.095063	-0.225839
0.015074	3.57607	0.095883	0.168278	0.014867	0.024113	0.095686	-0.228398
0.015199	3.57574	0.096507	0.169966	0.014992	0.024391	0.09631	-0.231561
0.015323	3.57535	0.09713	0.164981	0.015117	0.02454	0.096933	-0.236129
0.015448	3.57497	0.097754	0.160741	0.015241	0.024662	0.097557	-0.239295
0.015573	3.57458	0.098377	0.164095	0.015366	0.024786	0.098181	-0.24077
0.015698	3.5742	0.099001	0.16746	0.015491	0.02491	0.098804	-0.240842
0.015822	3.57382	0.099624	0.167405	0.015615	0.025038	0.099428	-0.239429
0.015947	3.57342	0.100248	0.167005	0.01574	0.025164	0.100051	-0.239348
0.016072	3.57304	0.100871	0.166718	0.015865	0.025287	0.100675	-0.240245
0.016196	3.57271	0.101495	0.165903	0.015989	0.02541	0.101299	-0.240684
0.016321	3.57267	0.102118	0.163424	0.016114	0.025537	0.101922	-0.240945
0.016446	3.57308	0.102742	0.16232	0.016239	0.025898	0.102546	-0.242494
0.01657	3.57358	0.103365	0.164886	0.016364	0.026142	0.103169	-0.244204
0.016695	3.57409	0.103989	0.169154	0.016488	0.026309	0.103793	-0.245425
0.01682	3.57459	0.104612	0.174976	0.016613	0.026473	0.104417	-0.246678
0.016945	3.5751	0.105236	0.177929	0.016738	0.02664	0.10504	-0.248123
0.017069	3.5756	0.10586	0.177185	0.016862	0.026809	0.105664	-0.249552
0.017194	3.57611	0.106483	0.175448	0.016987	0.026971	0.106287	-0.249184
0.017319	3.57662	0.107107	0.173518	0.017112	0.027137	0.106911	-0.245957
0.017443	3.57712	0.10773	0.174539	0.017237	0.027305	0.107535	-0.242929
0.017568	3.57762	0.108354	0.179023	0.017361	0.027459	0.108158	-0.241723
0.017693	3.57812	0.108977	0.182919	0.017486	0.027539	0.108782	-0.23996
0.017817	3.57863	0.109601	0.185583	0.017611	0.027585	0.109405	-0.236523
0.017942	3.57912	0.110224	0.187388	0.017735	0.027628	0.110029	-0.23471
0.018067	3.57963	0.110848	0.187669	0.01786	0.027671	0.110652	-0.235814
0.018192	3.58012	0.111471	0.190394	0.017985	0.027714	0.111276	-0.236621
0.018316	3.58062	0.112095	0.195892	0.01811	0.027758	0.1119	-0.236053
0.018441	3.58113	0.112718	0.202716	0.018234	0.027801	0.112523	-0.236323
0.018566	3.5816	0.113342	0.210704	0.018359	0.027844	0.113147	-0.238098
0.01869	3.58179	0.113965	0.218702	0.018484	0.027886	0.11377	-0.239668
0.018815	3.5814	0.114589	0.225113	0.018608	0.027834	0.114394	-0.240501
0.01894	3.581	0.115212	0.231372	0.018733	0.027489	0.115018	-0.24047
0.019064	3.5806	0.115836	0.237311	0.018858	0.027236	0.115641	-0.239623
0.019189	3.58019	0.116459	0.240563	0.018982	0.027037	0.116265	-0.23933
0.019314	3.57979	0.117083	0.242414	0.019107	0.026839	0.116888	-0.239726
0.019439	3.57939	0.117706	0.244977	0.019232	0.026634	0.117512	-0.239224
0.019563	3.57898	0.11833	0.247786	0.019357	0.026434	0.118136	-0.238036
0.019688	3.57858	0.118953	0.251119	0.019481	0.026236	0.118759	-0.236886
0.019813	3.5782	0.119577	0.254602	0.019606	0.026039	0.119383	-0.235487
0.019937	3.57792	0.1202	0.257762	0.019731	0.025835	0.120006	-0.234732
0.020062	3.57772	0.120824	0.26014	0.019855	0.02575	0.12063	-0.234722
0.020187	3.57751	0.121448	0.263073	0.01998	0.025799	0.121254	-0.2341
0.020311	3.5773	0.122071	0.266118	0.020105	0.025706	0.121877	-0.232881
0.020436	3.57709	0.122695	0.270624	0.02023	0.025568	0.122501	-0.231013
0.020561	3.57688	0.123318	0.275412	0.020354	0.025424	0.123124	-0.228453
0.020685	3.57667	0.123942	0.277047	0.020479	0.025285	0.123748	-0.226278
0.02081	3.57647	0.124565	0.278507	0.020604	0.025142	0.124372	-0.224623
0.020935	3.57626	0.125189	0.282704	0.020728	0.025003	0.124995	-0.224679
0.02106	3.57598	0.125812	0.287007	0.020853	0.024861	0.125619	-0.226326
0.021184	3.57549	0.126436	0.291241	0.020978	0.024722	0.126242	-0.227457
0.021309	3.57478	0.127059	0.294981	0.021103	0.024593	0.126866	-0.227941
0.021434	3.57405	0.127683	0.29652	0.021227	0.024605	0.127489	-0.227083
0.021558	3.5733	0.128306	0.297941	0.021352	0.024777	0.128113	-0.225218
0.021683	3.57254	0.12893	0.299155	0.021477	0.024984	0.128737	-0.222581
0.021808	3.57181	0.129553	0.301117	0.021601	0.025194	0.12936	-0.219313
0.021932	3.57108	0.130177	0.308465	0.021726	0.025395	0.129984	-0.218758
0.022057	3.57033	0.1308	0.316024	0.021851	0.025602	0.130607	-0.220172
0.022182	3.56958	0.131424	0.322373	0.021975	0.025812	0.131231	-0.217069
0.022307	3.56903	0.132047	0.327687	0.0221	0.026012	0.131855	-0.210764
0.022431	3.56884	0.132671	0.327905	0.022225	0.026219	0.132478	-0.207281
0.022556	3.56859	0.133294	0.328392	0.02235	0.026433	0.133102	-0.20553
0.022681	3.56832	0.133918	0.330905	0.022474	0.026378	0.133725	-0.20417
0.022805	3.56806	0.134541	0.333808	0.022599	0.026202	0.134349	-0.203434
0.02293	3.56779	0.135165	0.338244	0.022724	0.026006	0.134973	-0.203221
0.023055	3.56752	0.135788	0.342271	0.022848	0.025808	0.135596	-0.203081
0.023179	3.56726	0.136412	0.344121	0.022973	0.02561	0.13622	-0.201476
0.023304	3.567	0.137036	0.345765	0.023098	0.025413	0.136843	-0.199088
0.023429	3.56673	0.137659	0.346809	0.023223	0.025223	0.137467	-0.198472
0.023554	3.56652	0.138283	0.347881	0.023347	0.025028	0.138091	-0.198609
0.023678	3.56639	0.138906	0.351588	0.023472	0.024831	0.138714	-0.195971
0.023803	3.56628	0.13953	0.3563	0.023597	0.024466	0.139338	-0.191944
0.023928	3.56616	0.140153	0.361562	0.023721	0.024128	0.139961	-0.190043
0.024052	3.56603	0.140777	0.367179	0.023846	0.023803	0.140585	-0.189173
0.024177	3.56591	0.1414	0.372818	0.023971	0.023478	0.141208	-0.187428
0.024302	3.56579	0.142024	0.37809	0.024095	0.023153	0.141832	-0.185174
0.024426	3.56567	0.142647	0.382122	0.02422	0.022842	0.142456	-0.182972
0.024551	3.56555	0.143271	0.386139	0.024345	0.022521	0.143079	-0.180972
0.024676	3.5654	0.143894	0.390624	0.02447	0.022197	0.143703	-0.179685
0.024801	3.56493	0.144518	0.395362	0.024594	0.021873	0.144326	-0.179052
0.024925	3.56432	0.145141	0.400503	0.024719	0.021525	0.14495	-0.178805
0.02505	3.5642	0.145765	0.405554	0.024844	0.021065	0.145574	-0.178859
0.025175	3.56408	0.146388	0.409768	0.024968	0.021003	0.146197	-0.179361
0.025299	3.56396	0.147012	0.413594	0.025093	0.021023	0.146821	-0.179194
0.025424	3.56384	0.147635	0.416496	0.025218	0.021043	0.147444	-0.177556
0.025549	3.56372	0.148259	0.419424	0.025343	0.021062	0.148068	-0.175
0.025673	3.5636	0.148882	0.423129	0.025467	0.021082	0.148692	-0.171821
0.025798	3.56348	0.149506	0.426951	0.025592	0.021102	0.149315	-0.170035
0.025923	3.56336	0.150129	0.430276	0.025717	0.021122	0.149939	-0.171006
0.026048	3.56354	0.150753	0.434016	0.025841	0.021141	0.150562	-0.171371
0.026172	3.56411	0.151376	0.438363	0.025966	0.021218	0.151186	-0.169111
0.026297	3.5646	0.152	0.441763	0.026091	0.021694	0.15181	-0.165679
0.026422	3.56508	0.152624	0.443517	0.026216	0.021928	0.152433	-0.161784
0.026546	3.56557	0.153247	0.445028	0.02634	0.022116	0.153057	-0.160337
0.026671	3.56607	0.153871	0.446415	0.026465	0.022304	0.15368	-0.162724
0.026796	3.56656	0.154494	0.448969	0.02659	0.022477	0.154304	-0.164468
0.02692	3.56705	0.155118	0.453031	0.026714	0.022661	0.154928	-0.164365
0.027045	3.56754	0.155741	0.460033	0.026839	0.022849	0.155551	-0.162178
0.02717	3.56792	0.156365	0.469231	0.026964	0.023037	0.156175	-0.157628
0.027294	3.56798	0.156988	0.475906	0.027088	0.023226	0.156798	-0.15466
0.027419	3.56786	0.157612	0.479681	0.027213	0.023382	0.157422	-0.154711
0.027544	3.56781	0.158235	0.483804	0.027338	0.023441	0.158045	-0.155735
0.027669	3.56777	0.158859	0.489281	0.027463	0.023463	0.158669	-0.155305
0.027793	3.56772	0.159482	0.494516	0.027587	0.023482	0.159293	-0.154007
0.027918	3.56768	0.160106	0.49923	0.027712	0.0235	0.159916	-0.151043
0.028043	3.56763	0.160729	0.503534	0.027837	0.023519	0.16054	-0.147858
0.028167	3.56759	0.161353	0.507065	0.027961	0.023537	0.161163	-0.14742
0.028292	3.56755	0.161976	0.505084	0.028086	0.023556	0.161787	-0.149634
0.028417	3.56753	0.1626	0.499042	0.028211	0.023574	0.162411	-0.154316
0.028541	3.56775	0.163223	0.494671	0.028336	0.023593	0.163034	-0.158165
0.028666	3.56803	0.163847	0.492134	0.02846	0.023666	0.163658	-0.159033
0.028791	3.56819	0.16447	0.490671	0.028585	0.023794	0.164281	-0.158736
0.028916	3.56834	0.165094	0.489531	0.02871	0.023935	0.164905	-0.158146
0.02904	3.5685	0.165717	0.490191	0.028834	0.024076	0.165529	-0.15728
0.029165	3.56865	0.166341	0.491454	0.028959	0.024216	0.166152	-0.155448
0.02929	3.5688	0.166964	0.494859	0.029084	0.024358	0.166776	-0.154222
0.029414	3.56895	0.167588	0.498531	0.029208	0.024499	0.167399	-0.154494
0.029539	3.56911	0.168212	0.503121	0.029333	0.02464	0.168023	-0.151865
0.029664	3.56927	0.168835	0.50853	0.029458	0.024781	0.168647	-0.143403
0.029788	3.56943	0.169459	0.514715	0.029583	0.024922	0.16927	-0.135605
0.029913	3.56926	0.170082	0.521079	0.029707	0.02514	0.169894	-0.129519
0.030038	3.56862	0.170706	0.526627	0.029832	0.025611	0.170517	-0.124306
0.030163	3.56785	0.171329	0.531818	0.029957	0.026167	0.171141	-0.120852
0.030287	3.56706	0.171953	0.535219	0.030081	0.026734	0.171764	-0.118092
0.030412	3.56626	0.172576	0.538388	0.030206	0.027302	0.172388	-0.116304
0.030537	3.56545	0.1732	0.539959	0.030331	0.027869	0.173012	-0.116248
0.030661	3.56464	0.173823	0.54124	0.030456	0.028438	0.173635	-0.118033
0.030786	3.56384	0.174447	0.544184	0.03058	0.028982	0.174259	-0.121924
0.030911	3.56303	0.17507	0.547242	0.030705	0.029546	0.174882	-0.129055
0.031035	3.56222	0.175694	0.548862	0.03083	0.030115	0.175506	-0.133742
0.03116	3.5616	0.176317	0.55088	0.030954	0.030651	0.17613	-0.135613
0.031285	3.56165	0.176941	0.555571	0.031079	0.031346	0.176753	-0.138734
0.03141	3.56201	0.177564	0.560433	0.031204	0.032099	0.177377	-0.142977
0.031534	3.56237	0.178188	0.564859	0.031329	0.032859	0.178	-0.146241
0.031659	3.56274	0.178811	0.568939	0.031453	0.033586	0.178624	-0.147999
0.031784	3.56311	0.179435	0.571299	0.031578	0.034341	0.179248	-0.147269
0.031908	3.56347	0.180058	0.573855	0.031703	0.035103	0.179871	-0.143866
0.032033	3.56384	0.180682	0.577607	0.031827	0.035833	0.180495	-0.140873
0.032158	3.56421	0.181305	0.581443	0.031952	0.03659	0.181118	-0.138954
0.032282	3.56457	0.181929	0.585206	0.032077	0.037321	0.181742	-0.139939
0.032407	3.56472	0.182552	0.588959	0.032201	0.037892	0.182366	-0.142418
0.032532	3.56418	0.183176	0.591313	0.032326	0.037846	0.182989	-0.141016
0.032656	3.56333	0.1838	0.592519	0.032451	0.037713	0.183613	-0.137725
0.032781	3.5625	0.184423	0.591844	0.032576	0.037574	0.184236	-0.137969
0.032906	3.56167	0.185047	0.592083	0.0327	0.03744	0.18486	-0.140848
0.033031	3.56083	0.18567	0.594384	0.032825	0.037307	0.185483	-0.144103
0.033155	3.55999	0.186294	0.597845	0.03295	0.037168	0.186107	-0.147118
0.03328	3.55916	0.186917	0.601557	0.033074	0.037034	0.186731	-0.148712
0.033405	3.55833	0.187541	0.604456	0.033199	0.036894	0.187354	-0.148146
0.033529	3.55749	0.188164	0.606742	0.033324	0.03676	0.187978	-0.144653
0.033654	3.5568	0.188788	0.608885	0.033449	0.036845	0.188601	-0.141472
0.033779	3.5566	0.189411	0.610572	0.033573	0.037052	0.189225	-0.143184
0.033903	3.5566	0.190035	0.612124	0.033698	0.037264	0.189849	-0.147083
0.034028	3.55659	0.190658	0.614601	0.033823	0.037475	0.190472	-0.148867
0.034153	3.55659	0.191282	0.617843	0.033947	0.037687	0.191096	-0.149037
0.034278	3.55659	0.191905	0.620442	0.034072	0.037908	0.191719	-0.148968
0.034402	3.55658	0.192529	0.622159	0.034197	0.038121	0.192343	-0.148765
0.034527	3.55658	0.193152	0.622865	0.034322	0.038333	0.192967	-0.148772
0.034652	3.55658	0.193776	0.623018	0.034446	0.038546	0.19359	-0.150985
0.034776	3.55651	0.194399	0.623452	0.034571	0.038706	0.194214	-0.157032
0.034901	3.55596	0.195023	0.625199	0.034696	0.03833	0.194837	-0.162177
0.035026	3.55475	0.195646	0.628506	0.03482	0.037829	0.195461	-0.162814
0.03515	3.55334	0.19627	0.633122	0.034945	0.03732	0.196085	-0.16248
0.035275	3.55191	0.196893	0.638899	0.03507	0.03681	0.196708	-0.16308
0.0354	3.55053	0.197517	0.64374	0.035194	0.036299	0.197332	-0.163903
0.035525	3.54912	0.19814	0.64684	0.035319	0.035787	0.197955	-0.164858
0.035649	3.54773	0.198764	0.649461	0.035444	0.035275	0.198579	-0.166873
0.035774	3.54631	0.199388	0.651938	0.035569	0.034762	0.199202	-0.170505
0.035899	3.5449	0.200011	0.654519	0.035693	0.03427	0.199826	-0.172234
0.036023	3.54365	0.200635	0.657542	0.035818	0.03381	0.20045	-0.17038
0.036148	3.54298	0.201258	0.660693	0.035943	0.033483	0.201073	-0.167935
0.036273	3.54286	0.201882	0.663284	0.036067	0.033082	0.201697	-0.166324
0.036397	3.54284	0.202505	0.662899	0.036192	0.032692	0.20232	-0.166729
0.036522	3.54283	0.203129	0.659807	0.036317	0.032284	0.202944	-0.168787
0.036647	3.54282	0.203752	0.658255	0.036442	0.031892	0.203568	-0.171259
0.036772	3.54281	0.204376	0.658825	0.036566	0.031483	0.204191	-0.174456
0.036896	3.54279	0.204999	0.659759	0.036691	0.031089	0.204815	-0.175499
0.037021	3.54278	0.205623	0.660562	0.036816	0.030678	0.205438	-0.173882
0.037146	3.54277	0.206246	0.661401	0.03694	0.030283	0.206062	-0.172867
0.03727	3.5428	0.20687	0.6624	0.037065	0.02963	0.206686	-0.172933
0.037395	3.54272	0.207493	0.662244	0.03719	0.028694	0.207309	-0.175783
0.03752	3.54254	0.208117	0.66078	0.037314	0.027774	0.207933	-0.181518
0.037644	3.54233	0.20874	0.662535	0.037439	0.026853	0.208556	-0.184271
0.037769	3.54212	0.209364	0.667603	0.037564	0.02593	0.20918	-0.183594
0.037894	3.54192	0.209987	0.672414	0.037689	0.024962	0.209804	-0.182317
0.038019	3.54171	0.210611	0.676367	0.037813	0.024034	0.210427	-0.180354
0.038143	3.54151	0.211234	0.678545	0.037938	0.023104	0.211051	-0.178986
0.038268	3.54129	0.211858	0.679499	0.038063	0.022172	0.211674	-0.181045
0.038393	3.54109	0.212481	0.68055	0.038187	0.021238	0.212298	-0.183492
0.038517	3.54074	0.213105	0.681801	0.038312	0.020591	0.212922	-0.187321
0.038642	3.54057	0.213728	0.684493	0.038437	0.020439	0.213545	-0.190121
0.038767	3.5405	0.214352	0.687982	0.038562	0.020378	0.214169	-0.189051
0.038891	3.54043	0.214976	0.687919	0.038686	0.02032	0.214792	-0.188478
0.039016	3.54037	0.215599	0.685809	0.038811	0.020264	0.215416	-0.189509
0.039141	3.54031	0.216223	0.68575	0.038936	0.020206	0.216039	-0.191057
0.039265	3.54025	0.216846	0.68679	0.03906	0.02015	0.216663	-0.193626
0.03939	3.54018	0.21747	0.68812	0.039185	0.020091	0.217287	-0.196445
0.039515	3.54012	0.218093	0.689725	0.03931	0.020035	0.21791	-0.199134
0.03964	3.54006	0.218717	0.691657	0.039435	0.019976	0.218534	-0.200488
0.039764	3.53987	0.21934	0.693462	0.039559	0.019895	0.219157	-0.199692
0.039889	3.53967	0.219964	0.691474	0.039684	0.019594	0.219781	-0.200371
0.040014	3.53947	0.220587	0.687739	0.039809	0.019291	0.220405	-0.203782
0.040138	3.53927	0.221211	0.688053	0.039933	0.018986	0.221028	-0.207365
0.040263	3.53907	0.221834	0.690591	0.040058	0.018681	0.221652	-0.210691
0.040388	3.53887	0.222458	0.691139	0.040183	0.018375	0.222275	-0.212624
0.040512	3.53868	0.223081	0.689896	0.040307	0.018068	0.222899	-0.212573
0.040637	3.53847	0.223705	0.686836	0.040432	0.01776	0.223523	-0.212024
0.040762	3.53828	0.224328	0.683917	0.040557	0.017464	0.224146	-0.210809
0.040887	3.53802	0.224952	0.683846	0.040682	0.017154	0.22477	-0.21096
0.041011	3.53756	0.225575	0.685007	0.040806	0.016704	0.225393	-0.212847
0.041136	3.53735	0.226199	0.687309	0.040931	0.01674	0.226017	-0.214074
0.041261	3.53721	0.226822	0.68994	0.041056	0.016785	0.226641	-0.214335
0.041385	3.53708	0.227446	0.691201	0.04118	0.016832	0.227264	-0.214725
0.04151	3.53694	0.228069	0.691363	0.041305	0.016878	0.227888	-0.215131
0.041635	3.53681	0.228693	0.690083	0.04143	0.016923	0.228511	-0.216402
0.041759	3.53668	0.229316	0.688309	0.041555	0.016969	0.229135	-0.218594
0.041884	3.53655	0.22994	0.687718	0.041679	0.017015	0.229758	-0.220869
0.042009	3.53641	0.230563	0.68815	0.041804	0.017061	0.230382	-0.223183
0.042134	3.53632	0.231187	0.688403	0.041929	0.017114	0.231006	-0.225607
0.042258	3.53609	0.231811	0.687909	0.042053	0.017393	0.231629	-0.228121
0.042383	3.53553	0.232434	0.686734	0.042178	0.017444	0.232253	-0.231369
0.042508	3.53495	0.233058	0.685234	0.042303	0.017497	0.232876	-0.234257
0.042632	3.53435	0.233681	0.683533	0.042427	0.017548	0.2335	-0.234301
0.042757	3.53376	0.234305	0.681293	0.042552	0.017599	0.234124	-0.233632
0.042882	3.53314	0.234928	0.678399	0.042677	0.017653	0.234747	-0.235422
0.043006	3.53254	0.235552	0.676822	0.042802	0.017704	0.235371	-0.237881
0.043131	3.53196	0.236175	0.677927	0.042926	0.017756	0.235994	-0.24034
0.043256	3.53135	0.236799	0.677714	0.043051	0.017807	0.236618	-0.242881
0.043381	3.53073	0.237422	0.67357	0.043176	0.017832	0.237242	-0.245752
0.043505	3.53003	0.238046	0.669317	0.0433	0.017883	0.237865	-0.248133
0.04363	3.52926	0.238669	0.66695	0.043425	0.0183	0.238489	-0.248235
0.043755	3.52848	0.239293	0.664625	0.04355	0.018703	0.239112	-0.248565
0.043879	3.52771	0.239916	0.661796	0.043675	0.019108	0.239736	-0.253224
0.044004	3.52694	0.24054	0.660562	0.043799	0.019515	0.24036	-0.258556
0.044129	3.52615	0.241163	0.661519	0.043924	0.019925	0.240983	-0.261358
0.044253	3.52537	0.241787	0.663793	0.044049	0.020336	0.241607	-0.263634
0.044378	3.52461	0.24241	0.666256	0.044173	0.02075	0.24223	-0.26654
0.044503	3.52385	0.243034	0.667577	0.044298	0.021164	0.242854	-0.269249
0.044628	3.52327	0.243657	0.667363	0.044423	0.021543	0.243477	-0.270698
0.044752	3.52297	0.244281	0.667017	0.044548	0.021641	0.244101	-0.272401
0.044877	3.52276	0.244904	0.666854	0.044672	0.021377	0.244725	-0.276348
0.045002	3.52256	0.245528	0.667426	0.044797	0.021112	0.245348	-0.279517
0.045126	3.52236	0.246151	0.669797	0.044922	0.020845	0.245972	-0.277933
0.045251	3.52216	0.246775	0.672024	0.045046	0.020577	0.246595	-0.276758
0.045376	3.52196	0.247399	0.672534	0.045171	0.020316	0.247219	-0.278216
0.0455	3.52175	0.248022	0.67221	0.045296	0.020045	0.247843	-0.27887
0.045625	3.52155	0.248646	0.671268	0.04542	0.019781	0.248466	-0.277447
0.04575	3.52135	0.249269	0.669881	0.045545	0.01951	0.24909	-0.276595
0.045874	3.52098	0.249893	0.66874	0.04567	0.019174	0.249713	-0.27741
0.045999	3.5207	0.250516	0.669552	0.045795	0.018841	0.250337	-0.278241
0.046124	3.52046	0.25114	0.672956	0.045919	0.018506	0.250961	-0.278511
0.046249	3.52022	0.251763	0.675115	0.046044	0.018179	0.251584	-0.279151
0.046373	3.51998	0.252387	0.674906	0.046169	0.017849	0.252208	-0.281795
0.046498	3.51973	0.25301	0.673833	0.046293	0.017517	0.252831	-0.285063
0.046623	3.51948	0.253634	0.671839	0.046418	0.017184	0.253455	-0.288193
0.046747	3.51924	0.254257	0.669843	0.046543	0.016859	0.254079	-0.291007
0.046872	3.519	0.254881	0.667337	0.046668	0.016531	0.254702	-0.293746
0.046997	3.51874	0.255504	0.665761	0.046792	0.016182	0.255326	-0.296104
0.047121	3.51852	0.256128	0.666244	0.046917	0.015672	0.255949	-0.297784
0.047246	3.5186	0.256751	0.664271	0.047042	0.015359	0.256573	-0.2999
0.047371	3.51871	0.257375	0.658343	0.047166	0.015073	0.257196	-0.302597
0.047496	3.51882	0.257998	0.65508	0.047291	0.014785	0.25782	-0.30556
0.04762	3.51894	0.258622	0.655103	0.047416	0.014495	0.258444	-0.308462
0.047745	3.51905	0.259245	0.653588	0.047541	0.01421	0.259067	-0.308064
0.04787	3.51916	0.259869	0.650438	0.047665	0.013923	0.259691	-0.303692
0.047994	3.51928	0.260492	0.646073	0.04779	0.013633	0.260314	-0.300889
0.048119	3.51939	0.261116	0.640722	0.047915	0.013342	0.260938	-0.300201
0.048244	3.51952	0.261739	0.637647	0.048039	0.013107	0.261562	-0.299815
0.048368	3.51966	0.262363	0.636768	0.048164	0.013157	0.262185	-0.29945
0.048493	3.51977	0.262987	0.635441	0.048289	0.012955	0.262809	-0.29817
0.048618	3.51986	0.26361	0.633328	0.048413	0.012748	0.263432	-0.295869
0.048743	3.51996	0.264234	0.62824	0.048538	0.012546	0.264056	-0.294682
0.048867	3.52006	0.264857	0.620747	0.048663	0.01234	0.26468	-0.294809
0.048992	3.52015	0.265481	0.616626	0.048788	0.012139	0.265303	-0.296957
0.049117	3.52025	0.266104	0.616166	0.048912	0.011939	0.265927	-0.302206
0.049241	3.52034	0.266728	0.616663	0.049037	0.011739	0.26655	-0.30553
0.049366	3.52044	0.267351	0.617315	0.049162	0.011544	0.267174	-0.30675
0.049491	3.52034	0.267975	0.615353	0.049286	0.011319	0.267798	-0.309043
0.049615	3.5201	0.268598	0.611176	0.049411	0.010868	0.268421	-0.311895
0.04974	3.51987	0.269222	0.607823	0.049536	0.01062	0.269045	-0.317663
0.049865	3.51965	0.269845	0.605927	0.049661	0.010394	0.269668	-0.32543
0.04999	3.51941	0.270469	0.605258	0.049785	0.01017	0.270292	-0.32879
0.050114	3.51918	0.271092	0.604604	0.04991	0.009951	0.270915	-0.329223
0.050239	3.51895	0.271716	0.601901	0.050035	0.009735	0.271539	-0.330358
0.050364	3.51873	0.272339	0.598367	0.050159	0.00952	0.272163	-0.33148
0.050488	3.51849	0.272963	0.595306	0.050284	0.009301	0.272786	-0.332412
0.050613	3.51826	0.273586	0.592386	0.050409	0.009084	0.27341	-0.333818
0.050738	3.51808	0.27421	0.58957	0.050533	0.008863	0.274033	-0.332809
0.050862	3.5177	0.274833	0.587407	0.050658	0.008734	0.274657	-0.330344
0.050987	3.51723	0.275457	0.586242	0.050783	0.008827	0.275281	-0.328385
0.051112	3.51671	0.27608	0.585623	0.050908	0.009013	0.275904	-0.325696
0.051237	3.51621	0.276704	0.585169	0.051032	0.009208	0.276528	-0.324569
0.051361	3.51574	0.277327	0.584452	0.051157	0.009406	0.277151	-0.324764
0.051486	3.51523	0.277951	0.583328	0.051282	0.009606	0.277775	-0.324804
0.051611	3.51471	0.278574	0.582585	0.051406	0.009808	0.278399	-0.324386
0.051735	3.51422	0.279198	0.582378	0.051531	0.010013	0.279022	-0.325107
0.05186	3.51372	0.279822	0.582035	0.051656	0.010219	0.279646	-0.326516
0.051985	3.51309	0.280445	0.581473	0.051781	0.010429	0.280269	-0.330957
0.052109	3.51258	0.281069	0.580647	0.051905	0.010743	0.280893	-0.335759
0.052234	3.51213	0.281692	0.579383	0.05203	0.01142	0.281517	-0.335082
0.052359	3.51161	0.282316	0.577266	0.052155	0.012473	0.28214	-0.333558
0.052483	3.51113	0.282939	0.574118	0.052279	0.01355	0.282764	-0.333723
0.052608	3.51066	0.283563	0.571491	0.052404	0.014631	0.283387	-0.334105
0.052733	3.51019	0.284186	0.570226	0.052529	0.015696	0.284011	-0.335516
0.052858	3.50969	0.28481	0.56868	0.052654	0.016755	0.284635	-0.336919
0.052982	3.5092	0.285433	0.565896	0.052778	0.017821	0.285258	-0.338431
0.053107	3.50873	0.286057	0.562637	0.052903	0.018882	0.285882	-0.339847
0.053232	3.50875	0.28668	0.559397	0.053028	0.019953	0.286505	-0.337126
0.053356	3.50895	0.287304	0.556059	0.053152	0.020959	0.287129	-0.33442
0.053481	3.50917	0.287927	0.552488	0.053277	0.021862	0.287752	-0.336595
0.053606	3.50939	0.288551	0.548567	0.053402	0.022792	0.288376	-0.338873
0.05373	3.50961	0.289174	0.544299	0.053526	0.023723	0.289	-0.340445
0.053855	3.50982	0.289798	0.541496	0.053651	0.024662	0.289623	-0.34178
0.05398	3.51004	0.290421	0.540195	0.053776	0.025587	0.290247	-0.338883
0.054105	3.51026	0.291045	0.538949	0.053901	0.026522	0.29087	-0.336464
0.054229	3.51048	0.291668	0.53771	0.054025	0.027458	0.291494	-0.338757
0.054354	3.51069	0.292292	0.536976	0.05415	0.028394	0.292118	-0.340929
0.054479	3.51032	0.292915	0.536782	0.054275	0.029323	0.292741	-0.343472
0.054603	3.5099	0.293539	0.53661	0.054399	0.030471	0.293365	-0.345895
0.054728	3.50945	0.294163	0.536185	0.054524	0.031884	0.293988	-0.345978
0.054853	3.50898	0.294786	0.534023	0.054649	0.033104	0.294612	-0.346192
0.054977	3.50856	0.29541	0.530388	0.054774	0.034351	0.295236	-0.347506
0.055102	3.50811	0.296033	0.526165	0.054898	0.035577	0.295859	-0.349416
0.055227	3.50766	0.296657	0.519905	0.055023	0.036779	0.296483	-0.354221
0.055352	3.50724	0.29728	0.513222	0.055148	0.037992	0.297106	-0.35867
0.055476	3.50677	0.297904	0.506205	0.055272	0.039212	0.29773	-0.359998
0.055601	3.50632	0.298527	0.499779	0.055397	0.040437	0.298354	-0.360906
0.055726	3.50598	0.299151	0.494871	0.055522	0.041678	0.298977	-0.361568
0.05585	3.50579	0.299774	0.48896	0.055646	0.04291	0.299601	-0.363111
0.055975	3.5056	0.300398	0.481023	0.055771	0.044278	0.300224	-0.366517
0.0561	3.50542	0.301021	0.474828	0.055896	0.045844	0.300848	-0.370225
0.056224	3.50522	0.301645	0.473835	0.056021	0.04743	0.301471	-0.37439
0.056349	3.50502	0.302268	0.471977	0.056145	0.048975	0.302095	-0.377784
0.056474	3.50484	0.302892	0.468664	0.05627	0.050516	0.302719	-0.379038
0.056599	3.50465	0.303515	0.465773	0.056395	0.052057	0.303342	-0.379287
0.056723	3.50446	0.304139	0.463782	0.056519	0.053619	0.303966	-0.377739
0.056848	3.50432	0.304762	0.462935	0.056644	0.05519	0.304589	-0.377799
0.056973	3.50461	0.305386	0.462858	0.056769	0.056734	0.305213	-0.380887
0.057097	3.50488	0.306009	0.462002	0.056894	0.058211	0.305837	-0.383351
0.057222	3.50513	0.306633	0.461123	0.057018	0.059469	0.30646	-0.384143
0.057347	3.50539	0.307256	0.459722	0.057143	0.06055	0.307084	-0.383605
0.057471	3.50565	0.30788	0.457337	0.057268	0.061644	0.307707	-0.381474
0.057596	3.5059	0.308503	0.45573	0.057392	0.062744	0.308331	-0.379714
0.057721	3.50616	0.309127	0.455354	0.057517	0.063815	0.308955	-0.378724
0.057845	3.50642	0.30975	0.453212	0.057642	0.064882	0.309578	-0.379736
0.05797	3.50669	0.310374	0.449021	0.057767	0.065982	0.310202	-0.38292
0.058095	3.50695	0.310998	0.444073	0.057891	0.067073	0.310825	-0.385433
0.05822	3.5074	0.311621	0.438035	0.058016	0.068167	0.311449	-0.386871
0.058344	3.50789	0.312245	0.43362	0.058141	0.069536	0.312073	-0.387012
0.058469	3.50838	0.312868	0.431271	0.058265	0.071013	0.312696	-0.385996
0.058594	3.50887	0.313492	0.42826	0.05839	0.072214	0.31332	-0.385308
0.058718	3.50937	0.314115	0.425049	0.058515	0.073403	0.313943	-0.385262
0.058843	3.50988	0.314739	0.422815	0.058639	0.07458	0.314567	-0.386749
0.058968	3.51035	0.315362	0.420919	0.058764	0.075744	0.31519	-0.389058
0.059092	3.51084	0.315986	0.417761	0.058889	0.076913	0.315814	-0.389982
0.059217	3.51135	0.316609	0.414689	0.059014	0.078108	0.316438	-0.389718
0.059342	3.51236	0.317233	0.411488	0.059138	0.079315	0.317061	-0.388835
0.059467	3.51341	0.317856	0.407835	0.059263	0.080735	0.317685	-0.387544
0.059591	3.51425	0.31848	0.404847	0.059388	0.082887	0.318308	-0.38609
0.059716	3.51514	0.319103	0.402162	0.059512	0.085725	0.318932	-0.384942
0.059841	3.51602	0.319727	0.399241	0.059637	0.08878	0.319556	-0.385588
0.059965	3.51694	0.32035	0.396442	0.059762	0.091706	0.320179	-0.387598
0.06009	3.51779	0.320974	0.393185	0.059887	0.094651	0.320803	-0.389728
0.060215	3.51867	0.321597	0.390178	0.060011	0.097584	0.321426	-0.391441
0.060339	3.51955	0.322221	0.389419	0.060136	0.100527	0.32205	-0.392068
0.060464	3.52049	0.322844	0.389195	0.060261	0.103568	0.322674	-0.39217
0.060589	3.52217	0.323468	0.386872	0.060385	0.106529	0.323297	-0.390991
0.060714	3.52506	0.324091	0.383648	0.06051	0.110205	0.323921	-0.389107
0.060838	3.52793	0.324715	0.379054	0.060635	0.114994	0.324544	-0.387904
0.060963	3.53069	0.325338	0.374842	0.06076	0.120183	0.325168	-0.387232
0.061088	3.53372	0.325962	0.372428	0.060884	0.125212	0.325792	-0.387703
0.061212	3.53661	0.326586	0.370424	0.061009	0.130284	0.326415	-0.388515
0.061337	3.53949	0.327209	0.368738	0.061134	0.135432	0.327039	-0.387579
0.061462	3.54225	0.327833	0.364987	0.061258	0.140449	0.327662	-0.385571
0.061586	3.54514	0.328456	0.357107	0.061383	0.145433	0.328286	-0.384571
0.061711	3.54825	0.32908	0.350858	0.061508	0.150565	0.328909	-0.384199
0.061836	3.55365	0.329703	0.348117	0.061632	0.155779	0.329533	-0.386669
0.061961	3.55984	0.330327	0.345026	0.061757	0.162774	0.330157	-0.39056
0.062085	3.56633	0.33095	0.34137	0.061882	0.172599	0.33078	-0.397379
0.06221	3.5728	0.331574	0.337329	0.062007	0.183127	0.331404	-0.405363
0.062335	3.579	0.332197	0.331969	0.062131	0.193204	0.332027	-0.408101
0.062459	3.5858	0.332821	0.325631	0.062256	0.203421	0.332651	-0.408426
0.062584	3.59202	0.333444	0.317785	0.062381	0.213993	0.333275	-0.411114
0.062709	3.59881	0.334068	0.312664	0.062505	0.224508	0.333898	-0.414939
0.062833	3.60503	0.334691	0.313065	0.06263	0.234967	0.334522	-0.416567
0.062958	3.61211	0.335315	0.313396	0.062755	0.245371	0.335145	-0.417343
0.063083	3.62394	0.335938	0.312744	0.06288	0.255723	0.335769	-0.417883
0.063208	3.63536	0.336562	0.311128	0.063004	0.270679	0.336393	-0.418255
0.063332	3.64682	0.337185	0.309349	0.063129	0.289927	0.337016	-0.416492
0.063457	3.6589	0.337809	0.309163	0.063254	0.309114	0.33764	-0.413891
0.063582	3.67145	0.338432	0.310234	0.063378	0.328195	0.338263	-0.415706
0.063706	3.68291	0.339056	0.309462	0.063503	0.34719	0.338887	-0.419171
0.063831	3.69442	0.339679	0.307766	0.063628	0.366908	0.339511	-0.421489
0.063956	3.70651	0.340303	0.306854	0.063752	0.386094	0.340134	-0.423006
0.06408	3.7187	0.340926	0.305493	0.063877	0.405247	0.340758	-0.423113
0.064205	3.73254	0.34155	0.301076	0.064002	0.42512	0.341381	-0.423548
0.06433	3.75196	0.342174	0.294427	0.064127	0.444516	0.342005	-0.426411
0.064454	3.77212	0.342797	0.291156	0.064251	0.468671	0.342629	-0.429633
0.064579	3.79143	0.343421	0.290576	0.064376	0.496734	0.343252	-0.430449
0.064704	3.81086	0.344044	0.288425	0.064501	0.524342	0.343876	-0.430471
0.064829	3.83124	0.344668	0.285246	0.064625	0.552419	0.344499	-0.428358
0.064953	3.85163	0.345291	0.28385	0.06475	0.580384	0.345123	-0.425989
0.065078	3.87187	0.345915	0.283242	0.064875	0.607617	0.345746	-0.424028
0.065203	3.89129	0.346538	0.279513	0.065	0.636095	0.34637	-0.422456
0.065327	3.91081	0.347162	0.274272	0.065124	0.664837	0.346994	-0.424813
0.065452	3.93144	0.347785	0.270869	0.065249	0.691714	0.347617	-0.427544
0.065577	3.95635	0.348409	0.268802	0.065374	0.71979	0.348241	-0.427423
0.065701	3.97981	0.349032	0.266157	0.065498	0.749634	0.348864	-0.4267
0.065826	4.0033	0.349656	0.262603	0.065623	0.779056	0.349488	-0.426682
0.065951	4.02682	0.350279	0.257043	0.065748	0.808613	0.350112	-0.426926
0.066076	4.05037	0.350903	0.24968	0.065873	0.837976	0.350735	-0.427872
0.0662	4.07423	0.351526	0.243962	0.065997	0.868065	0.351359	-0.429058
0.066325	4.09972	0.35215	0.239772	0.066122	0.897785	0.351982	-0.430149
0.06645	4.12259	0.352773	0.238018	0.066247	0.926973	0.352606	-0.430233
0.066574	4.14729	0.353397	0.238118	0.066371	0.956651	0.35323	-0.427986
0.066699	4.17094	0.35402	0.236811	0.066496	0.986236	0.353853	-0.426297
0.066824	4.19383	0.354644	0.23444	0.066621	1.01583	0.354477	-0.426164
0.066948	4.21547	0.355267	0.229342	0.066745	1.04538	0.3551	-0.425551
0.067073	4.23806	0.355891	0.222631	0.06687	1.07264	0.355724	-0.424094
0.067198	4.2607	0.356514	0.219288	0.066995	1.09903	0.356348	-0.423907
0.067323	4.28336	0.357138	0.218339	0.06712	1.12655	0.356971	-0.425723
0.067447	4.30607	0.357762	0.2176	0.067244	1.15385	0.357595	-0.426496
0.067572	4.32882	0.358385	0.216368	0.067369	1.18053	0.358218	-0.42499
0.067697	4.35142	0.359009	0.210447	0.067494	1.20782	0.358842	-0.424753
0.067821	4.37335	0.359632	0.202571	0.067618	1.23491	0.359465	-0.427505
0.067946	4.39637	0.360256	0.194867	0.067743	1.2628	0.360089	-0.429189
0.068071	4.41802	0.360879	0.18775	0.067868	1.28965	0.360713	-0.428228
0.068195	4.43725	0.361503	0.186975	0.067993	1.31328	0.361336	-0.427764
0.06832	4.45682	0.362126	0.188264	0.068117	1.33403	0.36196	-0.428952
0.068445	4.47771	0.36275	0.188009	0.068242	1.35421	0.362583	-0.428806
0.06857	4.49705	0.363373	0.187124	0.068367	1.37474	0.363207	-0.426574
0.068694	4.5166	0.363997	0.181703	0.068491	1.39581	0.363831	-0.427451
0.068819	4.53679	0.36462	0.175584	0.068616	1.41605	0.364454	-0.431281
0.068944	4.55642	0.365244	0.174872	0.068741	1.43663	0.365078	-0.432081
0.069068	4.57661	0.365867	0.17552	0.068865	1.45677	0.365701	-0.430442
0.069193	4.59475	0.366491	0.176701	0.06899	1.47725	0.366325	-0.429613
0.069318	4.60846	0.367114	0.178202	0.069115	1.49715	0.366949	-0.429504
0.069442	4.62099	0.367738	0.173708	0.06924	1.5108	0.367572	-0.430731
0.069567	4.63443	0.368361	0.168279	0.069364	1.52097	0.368196	-0.432567
0.069692	4.6474	0.368985	0.162145	0.069489	1.53142	0.368819	-0.432825
0.069817	4.66039	0.369608	0.155958	0.069614	1.54175	0.369443	-0.432642
0.069941	4.67355	0.370232	0.15353	0.069738	1.55186	0.370067	-0.432873
0.070066	4.68695	0.370855	0.151519	0.069863	1.56224	0.37069	-0.432617
0.070191	4.69956	0.371479	0.150349	0.069988	1.57281	0.371314	-0.432102
0.070315	4.7125	0.372102	0.148676	0.070113	1.58304	0.371937	-0.432259
0.07044	4.72258	0.372726	0.144739	0.070237	1.59297	0.372561	-0.430364
0.070565	4.72643	0.37335	0.141527	0.070362	1.60163	0.373184	-0.425909
0.070689	4.73043	0.373973	0.142225	0.070487	1.60425	0.373808	-0.42361
0.070814	4.7344	0.374597	0.141091	0.070611	1.60349	0.374432	-0.42331
0.070939	4.73824	0.37522	0.135305	0.070736	1.6027	0.375055	-0.423001
0.071063	4.74213	0.375844	0.130703	0.070861	1.60194	0.375679	-0.422902
0.071188	4.74613	0.376467	0.129084	0.070986	1.60121	0.376302	-0.423103
0.071313	4.75008	0.377091	0.127236	0.07111	1.60043	0.376926	-0.423071
0.071438	4.75425	0.377714	0.123546	0.071235	1.59965	0.37755	-0.423801
0.071562	4.75822	0.378338	0.120104	0.07136	1.59889	0.378173	-0.425609
0.071687	4.76134	0.378961	0.11882	0.071484	1.59805	0.378797	-0.431408
0.071812	4.76114	0.379585	0.117341	0.071609	1.59644	0.37942	-0.440268
0.071936	4.76094	0.380208	0.114483	0.071734	1.59301	0.380044	-0.44571
0.072061	4.76075	0.380832	0.112817	0.071858	1.58854	0.380668	-0.448159
0.072186	4.76056	0.381455	0.115303	0.071983	1.58414	0.381291	-0.450544
0.07231	4.76036	0.382079	0.116344	0.072108	1.57983	0.381915	-0.45283
0.072435	4.76016	0.382702	0.113823	0.072233	1.57552	0.382538	-0.451425
0.07256	4.75996	0.383326	0.111307	0.072357	1.57122	0.383162	-0.448042
0.072685	4.75976	0.383949	0.108778	0.072482	1.56692	0.383786	-0.44882
0.072809	4.75889	0.384573	0.106515	0.072607	1.56263	0.384409	-0.451871
0.072934	4.75617	0.385196	0.104933	0.072731	1.55767	0.385033	-0.45188
0.073059	4.75322	0.38582	0.101892	0.072856	1.55203	0.385656	-0.449844
0.073183	4.7502	0.386443	0.097193	0.072981	1.54608	0.38628	-0.447561
0.073308	4.74729	0.387067	0.092206	0.073106	1.53984	0.386903	-0.445457
0.073433	4.74441	0.38769	0.087588	0.07323	1.53371	0.387527	-0.445388
0.073557	4.74135	0.388314	0.083317	0.073355	1.52769	0.388151	-0.446769
0.073682	4.73838	0.388938	0.07969	0.07348	1.52168	0.388774	-0.449912
0.073807	4.7354	0.389561	0.076784	0.073604	1.51547	0.389398	-0.453556
0.073932	4.73237	0.390185	0.074195	0.073729	1.50915	0.390021	-0.453816
0.074056	4.72909	0.390808	0.070033	0.073854	1.50326	0.390645	-0.452126
0.074181	4.72533	0.391432	0.065123	0.073979	1.49633	0.391269	-0.45088
0.074306	4.7212	0.392055	0.061645	0.074103	1.48942	0.391892	-0.449943
0.07443	4.71713	0.392679	0.059237	0.074228	1.4827	0.392516	-0.449277
0.074555	4.71296	0.393302	0.056574	0.074353	1.4761	0.393139	-0.449055
0.07468	4.7089	0.393926	0.054377	0.074477	1.46942	0.393763	-0.449431
0.074804	4.70482	0.394549	0.053851	0.074602	1.46237	0.394387	-0.450136
0.074929	4.70067	0.395173	0.053175	0.074727	1.45593	0.39501	-0.450979
0.075054	4.69644	0.395796	0.046046	0.074851	1.44913	0.395634	-0.450734
0.075179	4.69236	0.39642	0.037437	0.074976	1.44248	0.396257	-0.447676
0.075303	4.68805	0.397043	0.035224	0.075101	1.43581	0.396881	-0.444782
0.075428	4.68303	0.397667	0.034904	0.075226	1.4285	0.397505	-0.446117
0.075553	4.67809	0.39829	0.033827	0.07535	1.42142	0.398128	-0.448175
0.075677	4.67312	0.398914	0.032569	0.075475	1.41419	0.398752	-0.447498
0.075802	4.66839	0.399537	0.031726	0.0756	1.40727	0.399375	-0.445519
0.075927	4.66364	0.400161	0.031172	0.075724	1.40033	0.399999	-0.44266
0.076051	4.65892	0.400784	0.029849	0.075849	1.39329	0.400623	-0.439931
0.076176	4.65419	0.401408	0.02836	0.075974	1.38624	0.401246	-0.438374
0.076301	4.64929	0.402031	0.029565	0.076099	1.37921	0.40187	-0.43874
0.076426	4.64454	0.402655	0.032152	0.076223	1.37243	0.402493	-0.442363
0.07655	4.63976	0.403278	0.031382	0.076348	1.36575	0.403117	-0.445218
0.076675	4.6355	0.403902	0.028846	0.076473	1.35771	0.40374	-0.44354
0.0768	4.63166	0.404526	0.025605	0.076597	1.35021	0.404364	-0.441288
0.076924	4.6278	0.405149	0.022467	0.076722	1.34325	0.404988	-0.441857
0.077049	4.62376	0.405773	0.021207	0.076847	1.33654	0.405611	-0.443515
0.077174	4.6198	0.406396	0.020347	0.076971	1.32943	0.406235	-0.444855
0.077298	4.61587	0.40702	0.017353	0.077096	1.32264	0.406858	-0.447011
0.077423	4.61201	0.407643	0.013781	0.077221	1.31579	0.407482	-0.449808
0.077548	4.60808	0.408267	0.013021	0.077346	1.3091	0.408106	-0.450604
0.077672	4.60396	0.40889	0.013457	0.07747	1.30201	0.408729	-0.448815
0.077797	4.59895	0.409514	0.014753	0.077595	1.29517	0.409353	-0.445486
0.077922	4.59264	0.410137	0.016065	0.07772	1.28794	0.409976	-0.441838
0.078047	4.58637	0.410761	0.017221	0.077844	1.28064	0.4106	-0.439122
0.078171	4.58006	0.411384	0.017898	0.077969	1.27341	0.411224	-0.437265
0.078296	4.57362	0.412008	0.016774	0.078094	1.26591	0.411847	-0.436262
0.078421	4.56715	0.412631	0.014331	0.078219	1.25859	0.412471	-0.435619
0.078545	4.56084	0.413255	0.011007	0.078343	1.25165	0.413094	-0.434512
0.07867	4.55434	0.413878	0.008505	0.078468	1.24454	0.413718	-0.432276
0.078795	4.54787	0.414502	0.007145	0.078593	1.23733	0.414342	-0.430413
0.078919	4.54137	0.415125	0.00546	0.078717	1.23012	0.414965	-0.429918
0.079044	4.53525	0.415749	0.002327	0.078842	1.22284	0.415589	-0.432207
0.079169	4.53027	0.416372	-0.001179	0.078967	1.21584	0.416212	-0.436511
0.079294	4.52556	0.416996	-0.004169	0.079092	1.20936	0.416836	-0.439114
0.079418	4.5208	0.417619	-0.006881	0.079216	1.20302	0.417459	-0.440347
0.079543	4.51584	0.418243	-0.00913	0.079341	1.19668	0.418083	-0.441225
0.079668	4.51101	0.418866	-0.010151	0.079466	1.19034	0.418707	-0.441818
0.079792	4.50617	0.41949	-0.009033	0.07959	1.184	0.41933	-0.441594
0.079917	4.5013	0.420114	-0.007386	0.079715	1.1774	0.419954	-0.44082
0.080042	4.49658	0.420737	-0.006347	0.07984	1.17125	0.420577	-0.442281
0.080166	4.49193	0.421361	-0.007774	0.079964	1.16498	0.421201	-0.444797
0.080291	4.4877	0.421984	-0.011094	0.080089	1.15803	0.421825	-0.445301
0.080416	4.48383	0.422608	-0.014212	0.080214	1.15049	0.422448	-0.444966
0.080541	4.47999	0.423231	-0.016845	0.080339	1.14294	0.423072	-0.446403
0.080665	4.47618	0.423855	-0.021011	0.080463	1.13575	0.423695	-0.448885
0.08079	4.4724	0.424478	-0.026132	0.080588	1.12864	0.424319	-0.450965
0.080915	4.46863	0.425102	-0.031017	0.080713	1.12154	0.424943	-0.452272
0.081039	4.46475	0.425725	-0.035654	0.080837	1.11443	0.425566	-0.453363
0.081164	4.46104	0.426349	-0.039512	0.080962	1.10732	0.42619	-0.453997
0.081289	4.4574	0.426972	-0.043805	0.081087	1.10049	0.426813	-0.453159
0.081413	4.45337	0.427596	-0.045726	0.081212	1.09318	0.427437	-0.450375
0.081538	4.4486	0.428219	-0.045461	0.081336	1.08615	0.428061	-0.449751
0.081663	4.44463	0.428843	-0.04559	0.081461	1.07946	0.428684	-0.451751
0.081788	4.44081	0.429466	-0.04603	0.081586	1.07351	0.429308	-0.451481
0.081912	4.4369	0.43009	-0.04733	0.08171	1.06795	0.429931	-0.448733
0.082037	4.43305	0.430713	-0.048263	0.081835	1.06198	0.430555	-0.447709
0.082162	4.42928	0.431337	-0.050368	0.08196	1.05637	0.431178	-0.448242
0.082286	4.42552	0.43196	-0.052804	0.082084	1.05039	0.431802	-0.447224
0.082411	4.4218	0.432584	-0.056463	0.082209	1.04478	0.432426	-0.444739
0.082536	4.41808	0.433207	-0.060629	0.082334	1.03878	0.433049	-0.442961
0.08266	4.41427	0.433831	-0.064039	0.082459	1.03318	0.433673	-0.441906
0.082785	4.41033	0.434454	-0.067124	0.082583	1.02707	0.434296	-0.439452
0.08291	4.40604	0.435078	-0.068966	0.082708	1.02188	0.43492	-0.435709
0.083035	4.40155	0.435701	-0.07068	0.082833	1.01706	0.435544	-0.434096
0.083159	4.39696	0.436325	-0.07034	0.082957	1.01246	0.436167	-0.435268
0.083284	4.3922	0.436949	-0.068804	0.083082	1.00771	0.436791	-0.437164
0.083409	4.3875	0.437572	-0.063671	0.083207	1.0031	0.437414	-0.438554
0.083533	4.38274	0.438196	-0.058661	0.083332	0.99815	0.438038	-0.439422
0.083658	4.37785	0.438819	-0.056522	0.083456	0.993493	0.438662	-0.440385
0.083783	4.37293	0.439443	-0.055261	0.083581	0.988525	0.439285	-0.441273
0.083907	4.36795	0.440066	-0.055521	0.083706	0.983873	0.439909	-0.442707
0.084032	4.36299	0.44069	-0.055852	0.08383	0.978769	0.440532	-0.445404
0.084157	4.35805	0.441313	-0.056044	0.083955	0.97399	0.441156	-0.447997
0.084281	4.35383	0.441937	-0.057103	0.08408	0.969503	0.44178	-0.448961
0.084406	4.35008	0.44256	-0.059759	0.084205	0.964654	0.442403	-0.448412
0.084531	4.34635	0.443184	-0.062742	0.084329	0.960133	0.443027	-0.445849
0.084656	4.34258	0.443807	-0.067191	0.084454	0.955673	0.44365	-0.443104
0.08478	4.33886	0.444431	-0.071955	0.084579	0.951022	0.444274	-0.442971
0.084905	4.33514	0.445054	-0.07584	0.084703	0.946319	0.444898	-0.445041
0.08503	4.33148	0.445678	-0.078542	0.084828	0.94181	0.445521	-0.448615
0.085154	4.32779	0.446301	-0.079172	0.084953	0.936935	0.446145	-0.45158
0.085279	4.32401	0.446925	-0.080935	0.085077	0.932364	0.446768	-0.452419
0.085404	4.31995	0.447548	-0.085233	0.085202	0.928164	0.447392	-0.45249
0.085528	4.31613	0.448172	-0.088995	0.085327	0.923839	0.448015	-0.45294
0.085653	4.31258	0.448795	-0.090694	0.085452	0.919469	0.448639	-0.453274
0.085778	4.30901	0.449419	-0.091911	0.085576	0.915285	0.449263	-0.452877
0.085903	4.30543	0.450042	-0.093163	0.085701	0.910941	0.449886	-0.453283
0.086027	4.30184	0.450666	-0.094268	0.085826	0.906748	0.45051	-0.455134
0.086152	4.29827	0.45129	-0.095124	0.08595	0.902394	0.451133	-0.455155
0.086277	4.29469	0.451913	-0.096086	0.086075	0.898002	0.451757	-0.45221
0.086401	4.29113	0.452537	-0.097569	0.0862	0.893782	0.452381	-0.44939
0.086526	4.28751	0.45316	-0.098007	0.086325	0.889081	0.453004	-0.447682
0.086651	4.28354	0.453784	-0.096772	0.086449	0.886075	0.453628	-0.446302
0.086775	4.2792	0.454407	-0.096276	0.086574	0.883226	0.454251	-0.445181
0.0869	4.27474	0.455031	-0.096814	0.086699	0.880478	0.454875	-0.445037
0.087025	4.2703	0.455654	-0.097614	0.086823	0.877856	0.455499	-0.445866
0.08715	4.26589	0.456278	-0.098683	0.086948	0.8749	0.456122	-0.445118
0.087274	4.2614	0.456901	-0.099053	0.087073	0.872124	0.456746	-0.442067
0.087399	4.25698	0.457525	-0.097754	0.087198	0.869379	0.457369	-0.44093
0.087524	4.25254	0.458148	-0.095235	0.087322	0.866504	0.457993	-0.442629
0.087648	4.24811	0.458772	-0.092104	0.087447	0.863808	0.458616	-0.443802
0.087773	4.24363	0.459395	-0.089702	0.087572	0.860908	0.45924	-0.444252
0.087898	4.23977	0.460019	-0.088865	0.087696	0.858238	0.459864	-0.445994
0.088022	4.23656	0.460642	-0.088164	0.087821	0.855706	0.460487	-0.449142
0.088147	4.2336	0.461266	-0.086433	0.087946	0.852961	0.461111	-0.451703
0.088272	4.23064	0.461889	-0.08482	0.08807	0.850293	0.461734	-0.453466
0.088397	4.22765	0.462513	-0.08431	0.088195	0.847512	0.462358	-0.45485
0.088521	4.22468	0.463136	-0.085256	0.08832	0.844963	0.462982	-0.456075
0.088646	4.22174	0.46376	-0.087846	0.088445	0.842311	0.463605	-0.456863
0.088771	4.21879	0.464383	-0.090523	0.088569	0.839641	0.464229	-0.457106
0.088895	4.21584	0.465007	-0.092669	0.088694	0.836775	0.464852	-0.457936
0.08902	4.21279	0.46563	-0.095043	0.088819	0.833996	0.465476	-0.459058
0.089145	4.21011	0.466254	-0.097508	0.088943	0.83151	0.4661	-0.458574
0.089269	4.2078	0.466877	-0.100286	0.089068	0.828932	0.466723	-0.456892
0.089394	4.20556	0.467501	-0.103472	0.089193	0.826335	0.467347	-0.456222
0.089519	4.20332	0.468125	-0.105165	0.089318	0.823734	0.46797	-0.456158
0.089643	4.20108	0.468748	-0.104859	0.089442	0.821245	0.468594	-0.455242
0.089768	4.19883	0.469372	-0.103472	0.089567	0.818645	0.469218	-0.453564
0.089893	4.19658	0.469995	-0.101349	0.089692	0.816029	0.469841	-0.451506
0.090018	4.19438	0.470619	-0.101179	0.089816	0.813526	0.470465	-0.449394
0.090142	4.19215	0.471242	-0.103892	0.089941	0.810441	0.471088	-0.448136
0.090267	4.18973	0.471866	-0.105931	0.090066	0.807006	0.471712	-0.447433
0.090392	4.18727	0.472489	-0.106045	0.09019	0.803585	0.472336	-0.446945
0.090516	4.18484	0.473113	-0.105527	0.090315	0.800462	0.472959	-0.446056
0.090641	4.18243	0.473736	-0.10487	0.09044	0.796896	0.473583	-0.442786
0.090766	4.18004	0.47436	-0.104358	0.090565	0.793616	0.474206	-0.439015
0.09089	4.17768	0.474983	-0.104239	0.090689	0.790333	0.47483	-0.43929
0.091015	4.17528	0.475607	-0.104748	0.090814	0.787187	0.475453	-0.441852
0.09114	4.17289	0.47623	-0.105704	0.090939	0.783751	0.476077	-0.443042
0.091265	4.17047	0.476854	-0.106724	0.091063	0.780438	0.476701	-0.442845
0.091389	4.16811	0.477477	-0.107507	0.091188	0.777443	0.477324	-0.441429
0.091514	4.16524	0.478101	-0.108327	0.091313	0.77506	0.477948	-0.43831
0.091639	4.16254	0.478724	-0.109371	0.091438	0.772801	0.478571	-0.436188
0.091763	4.16015	0.479348	-0.108263	0.091562	0.770441	0.479195	-0.435797
0.091888	4.15777	0.479971	-0.105326	0.091687	0.767956	0.479819	-0.437411
0.092013	4.15538	0.480595	-0.104924	0.091812	0.765574	0.480442	-0.441668
0.092137	4.15302	0.481218	-0.106961	0.091936	0.763296	0.481066	-0.444354
0.092262	4.15062	0.481842	-0.107986	0.092061	0.761011	0.481689	-0.444551
0.092387	4.14827	0.482465	-0.107967	0.092186	0.758618	0.482313	-0.444919
0.092512	4.1459	0.483089	-0.10773	0.092311	0.756212	0.482937	-0.445987
0.092636	4.14346	0.483713	-0.107249	0.092435	0.753508	0.48356	-0.448612
0.092761	4.14166	0.484336	-0.105831	0.09256	0.751075	0.484184	-0.452377
0.092886	4.14038	0.48496	-0.103966	0.092685	0.748536	0.484807	-0.452946
0.09301	4.13918	0.485583	-0.105783	0.092809	0.745986	0.485431	-0.450845
0.093135	4.13797	0.486207	-0.110014	0.092934	0.743543	0.486055	-0.448853
0.09326	4.13678	0.48683	-0.111849	0.093059	0.741198	0.486678	-0.446608
0.093384	4.13559	0.487454	-0.112156	0.093183	0.738633	0.487302	-0.444917
0.093509	4.13438	0.488077	-0.114331	0.093308	0.736273	0.487925	-0.44364
0.093634	4.1332	0.488701	-0.117506	0.093433	0.733693	0.488549	-0.443513
0.093759	4.132	0.489324	-0.11894	0.093558	0.731213	0.489172	-0.444085
0.093883	4.13066	0.489948	-0.119223	0.093682	0.728958	0.489796	-0.442963
0.094008	4.12809	0.490571	-0.119389	0.093807	0.726776	0.49042	-0.44101
0.094133	4.12555	0.491195	-0.120001	0.093932	0.724587	0.491043	-0.440802
0.094257	4.12315	0.491818	-0.121086	0.094056	0.722394	0.491667	-0.442339
0.094382	4.12069	0.492442	-0.12184	0.094181	0.720287	0.49229	-0.444581
0.094507	4.11822	0.493065	-0.121304	0.094306	0.718079	0.492914	-0.446405
0.094631	4.11584	0.493689	-0.119243	0.094431	0.715956	0.493538	-0.446406
0.094756	4.11342	0.494312	-0.113117	0.094555	0.713825	0.494161	-0.445831
0.094881	4.11099	0.494936	-0.10599	0.09468	0.711594	0.494785	-0.446484
0.095006	4.1085	0.495559	-0.101706	0.094805	0.709454	0.495408	-0.447022
0.09513	4.10614	0.496183	-0.099267	0.094929	0.70743	0.496032	-0.446425
0.095255	4.10453	0.496806	-0.099272	0.095054	0.705582	0.496656	-0.445652
0.09538	4.10315	0.49743	-0.100318	0.095179	0.703726	0.497279	-0.444384
0.095504	4.10184	0.498053	-0.100186	0.095303	0.701866	0.497903	-0.4433
0.095629	4.1005	0.498677	-0.098804	0.095428	0.700074	0.498526	-0.442364
0.095754	4.09916	0.499301	-0.096456	0.095553	0.698274	0.49915	-0.44163
0.095878	4.09783	0.499924	-0.095969	0.095678	0.69639	0.499774	-0.443581
0.096003	4.0965	0.500548	-0.101419	0.095802	0.694499	0.500397	-0.444873
0.096128	4.09517	0.501171	-0.107616	0.095927	0.692676	0.501021	-0.442102
0.096252	4.09381	0.501795	-0.110156	0.096052	0.690863	0.501644	-0.439381
0.096377	4.09249	0.502418	-0.110888	0.096176	0.689831	0.502268	-0.439098
0.096502	4.09134	0.503042	-0.110301	0.096301	0.689488	0.502891	-0.439111
0.096627	4.09046	0.503665	-0.108947	0.096426	0.68913	0.503515	-0.438259
0.096751	4.08961	0.504289	-0.106519	0.096551	0.688771	0.504139	-0.43795
0.096876	4.08876	0.504912	-0.103947	0.096675	0.688423	0.504762	-0.439035
0.097001	4.0879	0.505536	-0.103125	0.0968	0.68806	0.505386	-0.439208
0.097125	4.08708	0.506159	-0.102185	0.096925	0.687697	0.506009	-0.43685
0.09725	4.08622	0.506783	-0.098986	0.097049	0.687358	0.506633	-0.434427
0.097375	4.08537	0.507406	-0.095804	0.097174	0.686991	0.507257	-0.432636
0.097499	4.08453	0.50803	-0.094204	0.097299	0.686631	0.50788	-0.431173
0.097624	4.08369	0.508653	-0.092584	0.097424	0.685776	0.508504	-0.430037
0.097749	4.0834	0.509277	-0.090148	0.097548	0.684391	0.509127	-0.429748
0.097874	4.0834	0.5099	-0.087595	0.097673	0.683095	0.509751	-0.431924
0.097998	4.08344	0.510524	-0.08591	0.097798	0.681793	0.510375	-0.433259
0.098123	4.08347	0.511147	-0.084959	0.097922	0.68048	0.510998	-0.431679
0.098248	4.0835	0.511771	-0.0848	0.098047	0.679118	0.511622	-0.430553
0.098372	4.08353	0.512394	-0.084366	0.098172	0.677836	0.512245	-0.430733
0.098497	4.08356	0.513018	-0.081444	0.098296	0.676459	0.512869	-0.431564
0.098622	4.08359	0.513641	-0.076768	0.098421	0.675168	0.513493	-0.434271
0.098746	4.08362	0.514265	-0.070882	0.098546	0.673914	0.514116	-0.437999
0.098871	4.08362	0.514889	-0.065725	0.098671	0.673321	0.51474	-0.442844
0.098996	4.083	0.515512	-0.063329	0.098795	0.673337	0.515363	-0.446254
0.099121	4.08212	0.516136	-0.061893	0.09892	0.673353	0.515987	-0.447404
0.099245	4.08121	0.516759	-0.059679	0.099045	0.67337	0.516611	-0.449145
0.09937	4.08027	0.517383	-0.056794	0.099169	0.673386	0.517234	-0.451642
0.099495	4.07936	0.518006	-0.053901	0.099294	0.673402	0.517858	-0.454597
0.099619	4.07846	0.51863	-0.05202	0.099419	0.673417	0.518481	-0.458022
0.099744	4.07752	0.519253	-0.052079	0.099544	0.673434	0.519105	-0.461527
0.099869	4.07659	0.519877	-0.052998	0.099668	0.673444	0.519728	-0.464504
0.099993	4.07569	0.5205	-0.054321	0.099793	0.673388	0.520352	-0.464388
0.100118	4.07496	0.521124	-0.055271	0.099918	0.673142	0.520976	-0.460695
0.100243	4.0757	0.521747	-0.054553	0.100042	0.672866	0.521599	-0.457863
0.100368	4.07664	0.522371	-0.052614	0.100167	0.672577	0.522223	-0.45659
0.100492	4.07761	0.522994	-0.049389	0.100292	0.672281	0.522846	-0.455755
0.100617	4.07858	0.523618	-0.046602	0.100417	0.672006	0.52347	-0.454701
0.100742	4.07955	0.524241	-0.045037	0.100541	0.671721	0.524094	-0.452541
0.100866	4.08052	0.524865	-0.0436	0.100666	0.671433	0.524717	-0.449143
0.100991	4.08149	0.525488	-0.042022	0.100791	0.671142	0.525341	-0.445647
0.101116	4.08245	0.526112	-0.040399	0.100915	0.670813	0.525964	-0.442617
0.10124	4.08341	0.526735	-0.039005	0.10104	0.670256	0.526588	-0.441558
0.101365	4.08471	0.527359	-0.037988	0.101165	0.669648	0.527212	-0.441853
0.10149	4.08527	0.527982	-0.037247	0.101289	0.669038	0.527835	-0.440905
0.101615	4.08574	0.528606	-0.036877	0.101414	0.668439	0.528459	-0.439322
0.101739	4.0862	0.529229	-0.037135	0.101539	0.667834	0.529082	-0.437303
0.101864	4.08668	0.529853	-0.037172	0.101664	0.667228	0.529706	-0.435124
0.101989	4.08714	0.530477	-0.036812	0.101788	0.66664	0.53033	-0.434002
0.102113	4.08762	0.5311	-0.036716	0.101913	0.66605	0.530953	-0.433627
0.102238	4.08808	0.531724	-0.036561	0.102038	0.665446	0.531577	-0.433612
0.102363	4.08855	0.532347	-0.034258	0.102162	0.664862	0.5322	-0.433859
0.102487	4.08897	0.532971	-0.029853	0.102287	0.66439	0.532824	-0.434151
0.102612	4.08927	0.533594	-0.026928	0.102412	0.663805	0.533448	-0.434326
0.102737	4.08953	0.534218	-0.025518	0.102537	0.663198	0.534071	-0.434717
0.102861	4.08979	0.534841	-0.023918	0.102661	0.662608	0.534695	-0.43562
0.102986	4.09004	0.535465	-0.021816	0.102786	0.662018	0.535318	-0.437275
0.103111	4.09031	0.536088	-0.018023	0.102911	0.66144	0.535942	-0.439306
0.103236	4.09057	0.536712	-0.012396	0.103035	0.660861	0.536565	-0.440184
0.10336	4.09082	0.537335	-0.006326	0.10316	0.660308	0.537189	-0.440445
0.103485	4.09107	0.537959	0.000335	0.103285	0.659762	0.537813	-0.44078
0.10361	4.09133	0.538582	0.005984	0.103409	0.659204	0.538436	-0.441133
0.103734	4.09151	0.539206	0.010154	0.103534	0.658639	0.53906	-0.442821
0.103859	4.09158	0.539829	0.014989	0.103659	0.658089	0.539683	-0.445059
0.103984	4.09165	0.540453	0.020812	0.103784	0.657649	0.540307	-0.448099
0.104108	4.09171	0.541076	0.027366	0.103908	0.657199	0.540931	-0.45174
0.104233	4.09178	0.5417	0.034372	0.104033	0.656732	0.541554	-0.45415
0.104358	4.09184	0.542323	0.039928	0.104158	0.65626	0.542178	-0.455826
0.104483	4.0919	0.542947	0.043972	0.104282	0.65579	0.542801	-0.455723
0.104607	4.09197	0.54357	0.047572	0.104407	0.655314	0.543425	-0.455323
0.104732	4.09204	0.544194	0.04977	0.104532	0.654825	0.544049	-0.455361
0.104857	4.0921	0.544817	0.048543	0.104657	0.654329	0.544672	-0.455344
0.104981	4.0924	0.545441	0.045634	0.104781	0.65383	0.545296	-0.451486
0.105106	4.09294	0.546064	0.045756	0.104906	0.653494	0.545919	-0.446849
0.105231	4.09349	0.546688	0.048394	0.105031	0.65352	0.546543	-0.446685
0.105355	4.09404	0.547312	0.051176	0.105155	0.653607	0.547166	-0.446871
0.10548	4.09459	0.547935	0.054103	0.10528	0.653693	0.54779	-0.446844
0.105605	4.09517	0.548559	0.057758	0.105405	0.653781	0.548414	-0.44668
0.10573	4.09572	0.549182	0.061205	0.10553	0.653867	0.549037	-0.44629
0.105854	4.0963	0.549806	0.062406	0.105654	0.653954	0.549661	-0.446312
0.105979	4.09685	0.550429	0.063372	0.105779	0.654041	0.550284	-0.445789
0.106104	4.09742	0.551053	0.068421	0.105904	0.654128	0.550908	-0.445587
0.106228	4.09821	0.551676	0.074942	0.106028	0.654216	0.551532	-0.450506
0.106353	4.09916	0.5523	0.077349	0.106153	0.654426	0.552155	-0.455159
0.106478	4.10006	0.552923	0.077231	0.106278	0.654926	0.552779	-0.454726
0.106602	4.101	0.553547	0.078172	0.106402	0.655548	0.553402	-0.454308
0.106727	4.1019	0.55417	0.079604	0.106527	0.656167	0.554026	-0.454254
0.106852	4.10284	0.554794	0.080101	0.106652	0.656793	0.55465	-0.454494
0.106977	4.10374	0.555417	0.081228	0.106777	0.657419	0.555273	-0.457396
0.107101	4.10468	0.556041	0.086233	0.106901	0.658044	0.555897	-0.459954
0.107226	4.10562	0.556664	0.09256	0.107026	0.658669	0.55652	-0.461514
0.107351	4.10651	0.557288	0.095236	0.107151	0.659292	0.557144	-0.462256
0.107475	4.10715	0.557911	0.096324	0.107275	0.659864	0.557768	-0.459274
0.1076	4.10723	0.558535	0.09969	0.1074	0.660013	0.558391	-0.457823
0.107725	4.10728	0.559158	0.104668	0.107525	0.659688	0.559015	-0.459984
0.107849	4.10733	0.559782	0.109095	0.10765	0.659526	0.559638	-0.459992
0.107974	4.10738	0.560405	0.113481	0.107774	0.659363	0.560262	-0.456854
0.108099	4.10743	0.561029	0.118946	0.107899	0.659201	0.560885	-0.455152
0.108223	4.10747	0.561652	0.124326	0.108024	0.659038	0.561509	-0.454825
0.108348	4.10752	0.562276	0.128514	0.108148	0.658876	0.562133	-0.452913
0.108473	4.10757	0.5629	0.131981	0.108273	0.658713	0.562756	-0.449619
0.108598	4.10762	0.563523	0.136892	0.108398	0.65855	0.56338	-0.448829
0.108722	4.10752	0.564147	0.143478	0.108522	0.658445	0.564003	-0.450585
0.108847	4.10752	0.56477	0.150356	0.108647	0.658601	0.564627	-0.44897
0.108972	4.10754	0.565394	0.157289	0.108772	0.659005	0.565251	-0.44393
0.109096	4.10756	0.566017	0.163667	0.108897	0.659378	0.565874	-0.44227
0.109221	4.10757	0.566641	0.168787	0.109021	0.659751	0.566498	-0.44439
0.109346	4.10759	0.567264	0.170512	0.109146	0.660128	0.567121	-0.446537
0.10947	4.1076	0.567888	0.170536	0.109271	0.660498	0.567745	-0.447783
0.109595	4.10762	0.568511	0.172673	0.109395	0.660873	0.568369	-0.449289
0.10972	4.10763	0.569135	0.175877	0.10952	0.661249	0.568992	-0.452094
0.109845	4.10765	0.569758	0.180055	0.109645	0.66162	0.569616	-0.45438
0.109969	4.10945	0.570382	0.184058	0.10977	0.661943	0.570239	-0.455299
0.110094	4.11137	0.571005	0.185734	0.109894	0.662071	0.570863	-0.457072
0.110219	4.11329	0.571629	0.186851	0.110019	0.662036	0.571487	-0.460437
0.110343	4.11522	0.572252	0.188871	0.110144	0.662003	0.57211	-0.466606
0.110468	4.11714	0.572876	0.190227	0.110268	0.661969	0.572734	-0.471974
0.110593	4.11906	0.573499	0.189361	0.110393	0.661936	0.573357	-0.471228
0.110717	4.12098	0.574123	0.189548	0.110518	0.661903	0.573981	-0.468914
0.110842	4.1229	0.574746	0.193871	0.110643	0.661869	0.574605	-0.469325
0.110967	4.12481	0.57537	0.197406	0.110767	0.661836	0.575228	-0.470633
0.111092	4.12628	0.575993	0.197971	0.110892	0.661802	0.575852	-0.471249
0.111216	4.12672	0.576617	0.198582	0.111017	0.661795	0.576475	-0.471328
0.111341	4.12696	0.577241	0.202361	0.111141	0.661838	0.577099	-0.471012
0.111466	4.12721	0.577864	0.206464	0.111266	0.661843	0.577722	-0.470313
0.11159	4.12746	0.578488	0.209424	0.111391	0.661778	0.578346	-0.465026
0.111715	4.1277	0.579111	0.212985	0.111515	0.661713	0.57897	-0.459239
0.11184	4.12795	0.579735	0.220993	0.11164	0.661648	0.579593	-0.456931
0.111964	4.1282	0.580358	0.229175	0.111765	0.661584	0.580217	-0.455845
0.112089	4.12846	0.580982	0.233667	0.11189	0.661518	0.58084	-0.455318
0.112214	4.12876	0.581605	0.237414	0.112014	0.661453	0.581464	-0.454456
0.112339	4.12942	0.582229	0.241123	0.112139	0.661388	0.582088	-0.452764
0.112463	4.13031	0.582852	0.244656	0.112264	0.661316	0.582711	-0.451377
0.112588	4.13105	0.583476	0.247023	0.112388	0.661044	0.583335	-0.452494
0.112713	4.13179	0.584099	0.249065	0.112513	0.660504	0.583958	-0.453813
0.112837	4.13254	0.584723	0.250263	0.112638	0.65993	0.584582	-0.456289
0.112962	4.13328	0.585346	0.252016	0.112763	0.659362	0.585206	-0.458899
0.113087	4.13402	0.58597	0.254824	0.112887	0.658798	0.585829	-0.460975
0.113211	4.13476	0.586593	0.257301	0.113012	0.658231	0.586453	-0.463039
0.113336	4.13551	0.587217	0.258155	0.113137	0.657658	0.587076	-0.464995
0.113461	4.13622	0.58784	0.259193	0.113261	0.65708	0.5877	-0.467214
0.113586	4.13684	0.588464	0.26163	0.113386	0.656505	0.588324	-0.470743
0.11371	4.13764	0.589087	0.265939	0.113511	0.656044	0.588947	-0.474043
0.113835	4.13854	0.589711	0.273016	0.113636	0.656373	0.589571	-0.474656
0.11396	4.13944	0.590334	0.279173	0.11376	0.657437	0.590194	-0.474554
0.114084	4.14031	0.590958	0.28382	0.113885	0.658513	0.590818	-0.473986
0.114209	4.14122	0.591581	0.287726	0.11401	0.659581	0.591441	-0.473505
0.114334	4.14213	0.592205	0.290353	0.114134	0.660642	0.592065	-0.474231
0.114458	4.14304	0.592829	0.29415	0.114259	0.661715	0.592689	-0.47492
0.114583	4.14395	0.593452	0.299917	0.114384	0.662781	0.593312	-0.474181
0.114708	4.14484	0.594076	0.305358	0.114508	0.663839	0.593936	-0.472778
0.114832	4.14568	0.594699	0.309888	0.114633	0.664911	0.594559	-0.469998
0.114957	4.14667	0.595323	0.312476	0.114758	0.665994	0.595183	-0.468344
0.115082	4.14767	0.595946	0.312399	0.114883	0.666945	0.595807	-0.47109
0.115207	4.14864	0.59657	0.312877	0.115007	0.667758	0.59643	-0.473422
0.115331	4.14965	0.597193	0.314415	0.115132	0.668567	0.597054	-0.472974
0.115456	4.15066	0.597817	0.31701	0.115257	0.66937	0.597677	-0.472067
0.115581	4.15167	0.59844	0.32093	0.115381	0.670185	0.598301	-0.4715
0.115705	4.15268	0.599064	0.324067	0.115506	0.670995	0.598925	-0.470564
0.11583	4.15365	0.599687	0.325274	0.115631	0.671802	0.599548	-0.468755
0.115955	4.15473	0.600311	0.325885	0.115756	0.672619	0.600172	-0.467153
0.116079	4.15578	0.600934	0.326251	0.11588	0.673432	0.600795	-0.466318
0.116204	4.15543	0.601558	0.327862	0.116005	0.674287	0.601419	-0.463946
0.116329	4.15509	0.602181	0.330881	0.11613	0.67532	0.602043	-0.457789
0.116454	4.15474	0.602805	0.334982	0.116254	0.676473	0.602666	-0.452934
0.116578	4.15438	0.603428	0.340181	0.116379	0.677645	0.60329	-0.452138
0.116703	4.15404	0.604052	0.345043	0.116504	0.678809	0.603913	-0.452684
0.116828	4.1537	0.604675	0.34848	0.116628	0.679969	0.604537	-0.454334
0.116952	4.15334	0.605299	0.34877	0.116753	0.681148	0.60516	-0.455127
0.117077	4.15298	0.605922	0.347636	0.116878	0.68232	0.605784	-0.454889
0.117202	4.15261	0.606546	0.351036	0.117003	0.683487	0.606408	-0.454377
0.117326	4.15259	0.607169	0.357879	0.117127	0.684649	0.607031	-0.453466
0.117451	4.15323	0.607793	0.364176	0.117252	0.685815	0.607655	-0.452635
0.117576	4.15389	0.608416	0.369452	0.117377	0.686708	0.608278	-0.452431
0.117701	4.15454	0.60904	0.374219	0.117501	0.68737	0.608902	-0.453022
0.117825	4.1552	0.609664	0.378029	0.117626	0.688028	0.609526	-0.453841
0.11795	4.15584	0.610287	0.380416	0.117751	0.688684	0.610149	-0.452979
0.118075	4.15651	0.610911	0.382908	0.117876	0.689351	0.610773	-0.450157
0.118199	4.15715	0.611534	0.38837	0.118	0.690001	0.611396	-0.450093
0.118324	4.15783	0.612158	0.394912	0.118125	0.690649	0.61202	-0.453118
0.118449	4.15845	0.612781	0.398747	0.11825	0.691309	0.612644	-0.456793
0.118573	4.1587	0.613405	0.400034	0.118374	0.691965	0.613267	-0.460509
0.118698	4.15853	0.614028	0.399518	0.118499	0.692765	0.613891	-0.46309
0.118823	4.15835	0.614652	0.399112	0.118624	0.693757	0.614514	-0.465043
0.118948	4.15817	0.615275	0.400721	0.118749	0.694796	0.615138	-0.464701
0.119072	4.158	0.615899	0.402742	0.118873	0.695856	0.615762	-0.462267
0.119197	4.15782	0.616522	0.404386	0.118998	0.696908	0.616385	-0.459766
0.119322	4.15764	0.617146	0.406272	0.119123	0.697961	0.617009	-0.457709
0.119446	4.15747	0.617769	0.40638	0.119247	0.699032	0.617632	-0.454759
0.119571	4.15737	0.618393	0.405809	0.119372	0.700071	0.618256	-0.45099
0.119696	4.15756	0.619016	0.404014	0.119497	0.701114	0.618879	-0.447941
0.11982	4.15804	0.61964	0.401777	0.119621	0.702174	0.619503	-0.445079
0.119945	4.15861	0.620263	0.403527	0.119746	0.703298	0.620127	-0.444914
0.12007	4.15917	0.620887	0.406815	0.119871	0.704416	0.62075	-0.446169
0.120195	4.15974	0.62151	0.408209	0.119996	0.705494	0.621374	-0.448452
0.120319	4.16031	0.622134	0.409006	0.12012	0.706568	0.621997	-0.451299
0.120444	4.16088	0.622757	0.408071	0.120245	0.70764	0.622621	-0.453821
0.120569	4.16145	0.623381	0.406678	0.12037	0.708737	0.623245	-0.456513
0.120693	4.16202	0.624004	0.408798	0.120494	0.709822	0.623868	-0.459127
0.120818	4.16268	0.624628	0.411735	0.120619	0.710884	0.624492	-0.461505
0.120943	4.16362	0.625252	0.415886	0.120744	0.711972	0.625115	-0.463941
0.121067	4.1647	0.625875	0.420361	0.120869	0.713048	0.625739	-0.46603
0.121192	4.16578	0.626499	0.422596	0.120993	0.713649	0.626363	-0.464739
0.121317	4.16685	0.627122	0.423874	0.121118	0.713603	0.626986	-0.463006
0.121441	4.16796	0.627746	0.423939	0.121243	0.713338	0.62761	-0.461488
0.121566	4.16905	0.628369	0.423679	0.121367	0.713069	0.628233	-0.459986
0.121691	4.17012	0.628993	0.427636	0.121492	0.7128	0.628857	-0.459994
0.121816	4.17123	0.629616	0.43265	0.121617	0.712533	0.629481	-0.46027
0.12194	4.17233	0.63024	0.435407	0.121741	0.712273	0.630104	-0.460127
0.122065	4.17342	0.630863	0.43766	0.121866	0.712012	0.630728	-0.460018
0.12219	4.17445	0.631487	0.436694	0.121991	0.711746	0.631351	-0.459435
0.122314	4.17521	0.63211	0.435162	0.122116	0.71148	0.631975	-0.459256
0.122439	4.17597	0.632734	0.435665	0.12224	0.711625	0.632599	-0.464312
0.122564	4.17676	0.633357	0.43635	0.122365	0.712103	0.633222	-0.468972
0.122688	4.17752	0.633981	0.438736	0.12249	0.712606	0.633846	-0.46989
0.122813	4.17828	0.634604	0.441222	0.122614	0.713109	0.634469	-0.470591
0.122938	4.17905	0.635228	0.440351	0.122739	0.71361	0.635093	-0.471049
0.123063	4.17985	0.635851	0.439362	0.122864	0.714126	0.635716	-0.471902
0.123187	4.18061	0.636475	0.443828	0.122989	0.714634	0.63634	-0.473661
0.123312	4.18136	0.637098	0.447969	0.123113	0.715148	0.636964	-0.474976
0.123437	4.1821	0.637722	0.450667	0.123238	0.715654	0.637587	-0.474714
0.123561	4.18293	0.638345	0.453844	0.123363	0.716165	0.638211	-0.473411
0.123686	4.18376	0.638969	0.455554	0.123487	0.716347	0.638834	-0.470241
0.123811	4.18457	0.639592	0.457258	0.123612	0.716148	0.639458	-0.466565
0.123935	4.18538	0.640216	0.459259	0.123737	0.715841	0.640082	-0.465759
0.12406	4.18622	0.64084	0.460878	0.123862	0.715531	0.640705	-0.466111
0.124185	4.18704	0.641463	0.462869	0.123986	0.715216	0.641329	-0.465403
0.12431	4.18786	0.642087	0.465542	0.124111	0.714911	0.641952	-0.463601
0.124434	4.18869	0.64271	0.465782	0.124236	0.714602	0.642576	-0.46018
0.124559	4.18962	0.643334	0.465704	0.12436	0.714289	0.6432	-0.456013
0.124684	4.19083	0.643957	0.468025	0.124485	0.713976	0.643823	-0.452369
0.124808	4.19206	0.644581	0.470179	0.12461	0.713663	0.644447	-0.44987
0.124933	4.19331	0.645204	0.471123	0.124734	0.71378	0.64507	-0.448757
0.125058	4.19452	0.645828	0.4711	0.124859	0.714491	0.645694	-0.447891
0.125182	4.19574	0.646451	0.468261	0.124984	0.715388	0.646318	-0.446417
0.125307	4.19696	0.647075	0.465281	0.125109	0.716283	0.646941	-0.445846
0.125432	4.19819	0.647698	0.463085	0.125233	0.717178	0.647565	-0.447264
0.125557	4.19942	0.648322	0.461672	0.125358	0.71807	0.648188	-0.449584
0.125681	4.20068	0.648945	0.459761	0.125483	0.718962	0.648812	-0.452299
0.125806	4.20215	0.649569	0.458489	0.125607	0.719852	0.649435	-0.455081
0.125931	4.20383	0.650192	0.458744	0.125732	0.720741	0.650059	-0.457871
0.126055	4.20536	0.650816	0.457344	0.125857	0.721628	0.650683	-0.459962
0.12618	4.20695	0.651439	0.454633	0.125982	0.722285	0.651306	-0.46074
0.126305	4.20852	0.652063	0.454178	0.126106	0.722687	0.65193	-0.46128
0.126429	4.21007	0.652686	0.456326	0.126231	0.723031	0.652553	-0.462193
0.126554	4.21164	0.65331	0.459454	0.126356	0.723374	0.653177	-0.462529
0.126679	4.21318	0.653933	0.463815	0.12648	0.723729	0.653801	-0.461937
0.126804	4.21473	0.654557	0.466637	0.126605	0.724076	0.654424	-0.460117
0.126928	4.21619	0.65518	0.466964	0.12673	0.724418	0.655048	-0.45734
0.127053	4.21719	0.655804	0.466072	0.126855	0.724771	0.655671	-0.45619
0.127178	4.21758	0.656428	0.464783	0.126979	0.725118	0.656295	-0.456892
0.127302	4.21791	0.657051	0.464866	0.127104	0.725532	0.656919	-0.456885
0.127427	4.21825	0.657675	0.466335	0.127229	0.726949	0.657542	-0.455871
0.127552	4.21859	0.658298	0.466738	0.127353	0.729033	0.658166	-0.454117
0.127676	4.21892	0.658922	0.46605	0.127478	0.731159	0.658789	-0.451869
0.127801	4.21926	0.659545	0.464946	0.127603	0.733324	0.659413	-0.449474
0.127926	4.21959	0.660169	0.463585	0.127727	0.735445	0.660037	-0.447066
0.12805	4.21993	0.660792	0.462317	0.127852	0.737606	0.66066	-0.44714
0.128175	4.22024	0.661416	0.461023	0.127977	0.739722	0.661284	-0.449292
0.1283	4.22047	0.662039	0.459621	0.128102	0.741879	0.661907	-0.450266
0.128425	4.22064	0.662663	0.458287	0.128226	0.744069	0.662531	-0.449841
0.128549	4.2208	0.663286	0.456116	0.128351	0.746099	0.663154	-0.447957
0.128674	4.22097	0.66391	0.454036	0.128476	0.747571	0.663778	-0.44556
0.128799	4.22113	0.664533	0.454559	0.1286	0.748768	0.664402	-0.446144
0.128923	4.22129	0.665157	0.455055	0.128725	0.7499	0.665025	-0.448556
0.129048	4.22146	0.66578	0.452101	0.12885	0.751056	0.665649	-0.451537
0.129173	4.22162	0.666404	0.448817	0.128975	0.752229	0.666272	-0.454688
0.129297	4.22178	0.667027	0.445892	0.129099	0.753358	0.666896	-0.456384
0.129422	4.22203	0.667651	0.442905	0.129224	0.754511	0.66752	-0.457109
0.129547	4.22253	0.668274	0.43979	0.129349	0.755682	0.668143	-0.456895
0.129672	4.2232	0.668898	0.437219	0.129473	0.756851	0.668767	-0.456239
0.129796	4.22389	0.669521	0.435682	0.129598	0.757871	0.66939	-0.458074
0.129921	4.22459	0.670145	0.434506	0.129723	0.759017	0.670014	-0.461369
0.130046	4.22529	0.670768	0.432202	0.129847	0.760474	0.670638	-0.462577
0.13017	4.226	0.671392	0.429033	0.129972	0.762034	0.671261	-0.462555
0.130295	4.2267	0.672015	0.428947	0.130097	0.763592	0.671885	-0.463876
0.13042	4.22739	0.672639	0.430052	0.130222	0.765149	0.672508	-0.465612
0.130544	4.22807	0.673263	0.429394	0.130346	0.766647	0.673132	-0.464917
0.130669	4.2288	0.673886	0.42813	0.130471	0.76818	0.673756	-0.46316
0.130794	4.22939	0.67451	0.428258	0.130596	0.769735	0.674379	-0.462401
0.130919	4.22974	0.675133	0.428998	0.13072	0.77129	0.675003	-0.46226
0.131043	4.23003	0.675757	0.430535	0.130845	0.773355	0.675626	-0.462448
0.131168	4.23032	0.67638	0.431755	0.13097	0.775078	0.67625	-0.462405
0.131293	4.2306	0.677004	0.429388	0.131095	0.776181	0.676874	-0.46008
0.131417	4.2309	0.677627	0.426362	0.131219	0.77714	0.677497	-0.457039
0.131542	4.23118	0.678251	0.424291	0.131344	0.778099	0.678121	-0.453769
0.131667	4.23147	0.678874	0.422517	0.131469	0.779057	0.678744	-0.4504
0.131791	4.23176	0.679498	0.42187	0.131593	0.779978	0.679368	-0.448883
0.131916	4.23202	0.680121	0.421838	0.131718	0.780922	0.679991	-0.448026
0.132041	4.23193	0.680745	0.422633	0.131843	0.78188	0.680615	-0.446895
0.132166	4.23144	0.681368	0.422465	0.131968	0.782837	0.681239	-0.446195
0.13229	4.23095	0.681992	0.419045	0.132092	0.783325	0.681862	-0.446646
0.132415	4.23047	0.682615	0.416194	0.132217	0.783665	0.682486	-0.44759
0.13254	4.22999	0.683239	0.417277	0.132342	0.784023	0.683109	-0.449894
0.132664	4.22951	0.683862	0.419844	0.132466	0.784386	0.683733	-0.452333
0.132789	4.22902	0.684486	0.422961	0.132591	0.784748	0.684357	-0.453023
0.132914	4.22853	0.685109	0.423665	0.132716	0.785111	0.68498	-0.452758
0.133038	4.22804	0.685733	0.419365	0.13284	0.785474	0.685604	-0.452328
0.133163	4.22796	0.686356	0.414769	0.132965	0.785836	0.686227	-0.452834
0.133288	4.22864	0.68698	0.411319	0.13309	0.786199	0.686851	-0.454989
0.133413	4.22966	0.687604	0.409337	0.133215	0.786595	0.687475	-0.45815
0.133537	4.23069	0.688227	0.410133	0.133339	0.787457	0.688098	-0.461382
0.133662	4.2317	0.688851	0.410304	0.133464	0.787716	0.688722	-0.463531
0.133787	4.23274	0.689474	0.408054	0.133589	0.787898	0.689345	-0.464471
0.133911	4.23376	0.690098	0.403556	0.133713	0.788081	0.689969	-0.46492
0.134036	4.23478	0.690721	0.396059	0.133838	0.788263	0.690593	-0.465185
0.134161	4.2358	0.691345	0.389966	0.133963	0.788446	0.691216	-0.465322
0.134285	4.23681	0.691968	0.388407	0.134088	0.788628	0.69184	-0.465539
0.13441	4.23781	0.692592	0.388055	0.134212	0.788811	0.692463	-0.465897
0.134535	4.23881	0.693215	0.38713	0.134337	0.788994	0.693087	-0.465926
0.134659	4.23984	0.693839	0.386065	0.134462	0.789229	0.69371	-0.46569
0.134784	4.24086	0.694462	0.384834	0.134586	0.790131	0.694334	-0.465347
0.134909	4.24186	0.695086	0.382878	0.134711	0.791271	0.694958	-0.464531
0.135034	4.24285	0.695709	0.380694	0.134836	0.792431	0.695581	-0.463922
0.135158	4.24383	0.696333	0.379442	0.134961	0.793591	0.696205	-0.463551
0.135283	4.24478	0.696956	0.37938	0.135085	0.794751	0.696828	-0.462779
0.135408	4.24572	0.69758	0.378356	0.13521	0.795912	0.697452	-0.462112
0.135532	4.24666	0.698203	0.37703	0.135335	0.797073	0.698076	-0.461959
0.135657	4.24758	0.698827	0.376293	0.135459	0.798235	0.698699	-0.462336
0.135782	4.24841	0.69945	0.375327	0.135584	0.799397	0.699323	-0.462805
0.135906	4.2491	0.700074	0.37224	0.135709	0.800389	0.699946	-0.461786
0.136031	4.24972	0.700697	0.368044	0.135833	0.80116	0.70057	-0.458212
0.136156	4.25034	0.701321	0.361979	0.135958	0.802004	0.701194	-0.455487
0.136281	4.25097	0.701944	0.355347	0.136083	0.802893	0.701817	-0.45615
0.136405	4.25161	0.702568	0.352613	0.136208	0.803787	0.702441	-0.457828
0.13653	4.25225	0.703192	0.351363	0.136332	0.804681	0.703064	-0.459719
0.136655	4.25291	0.703815	0.349159	0.136457	0.805576	0.703688	-0.461039
0.136779	4.25357	0.704439	0.346971	0.136582	0.806472	0.704312	-0.461291
0.136904	4.25424	0.705062	0.343255	0.136706	0.807324	0.704935	-0.460417
0.137029	4.25492	0.705686	0.338642	0.136831	0.808217	0.705559	-0.457825
0.137153	4.25593	0.706309	0.334239	0.136956	0.809162	0.706182	-0.456259
0.137278	4.25706	0.706933	0.330301	0.137081	0.809523	0.706806	-0.456793
0.137403	4.25818	0.707556	0.326321	0.137205	0.809684	0.707429	-0.455528
0.137528	4.2593	0.70818	0.322752	0.13733	0.80983	0.708053	-0.451186
0.137652	4.26041	0.708803	0.317842	0.137455	0.809983	0.708677	-0.447322
0.137777	4.26153	0.709427	0.312015	0.137579	0.810137	0.7093	-0.444657
0.137902	4.26267	0.71005	0.308281	0.137704	0.810284	0.709924	-0.442214
0.138026	4.26378	0.710674	0.305449	0.137829	0.810438	0.710547	-0.440012
0.138151	4.2649	0.711297	0.302597	0.137953	0.810592	0.711171	-0.439313
0.138276	4.26598	0.711921	0.299335	0.138078	0.810739	0.711795	-0.440464
0.1384	4.26654	0.712544	0.295145	0.138203	0.811034	0.712418	-0.440197
0.138525	4.26691	0.713168	0.291094	0.138328	0.812097	0.713042	-0.437988
0.13865	4.26727	0.713791	0.290712	0.138452	0.813285	0.713665	-0.438796
0.138775	4.26763	0.714415	0.291629	0.138577	0.814535	0.714289	-0.443449
0.138899	4.26798	0.715038	0.291799	0.138702	0.815727	0.714913	-0.447571
0.139024	4.26834	0.715662	0.291043	0.138826	0.816979	0.715536	-0.450788
0.139149	4.2687	0.716285	0.288087	0.138951	0.818174	0.71616	-0.453444
0.139273	4.26906	0.716909	0.284658	0.139076	0.819429	0.716783	-0.455678
0.139398	4.26942	0.717532	0.280128	0.139201	0.820626	0.717407	-0.457498
0.139523	4.26984	0.718156	0.276266	0.139325	0.821884	0.718031	-0.45852
0.139647	4.27039	0.71878	0.276365	0.13945	0.822921	0.718654	-0.45858
0.139772	4.27093	0.719403	0.276445	0.139575	0.823113	0.719278	-0.457959
0.139897	4.27144	0.720027	0.275212	0.139699	0.823202	0.719901	-0.456548
0.140022	4.27196	0.72065	0.272086	0.139824	0.823296	0.720525	-0.454203
0.140146	4.27248	0.721274	0.264113	0.139949	0.823385	0.721148	-0.453076
0.140271	4.27299	0.721897	0.256931	0.140074	0.823475	0.721772	-0.45303
0.140396	4.2735	0.722521	0.25234	0.140198	0.823564	0.722396	-0.452943
0.14052	4.27403	0.723144	0.248645	0.140323	0.823658	0.723019	-0.452943
0.140645	4.27454	0.723768	0.245564	0.140448	0.823748	0.723643	-0.452616
0.14077	4.27515	0.724391	0.2416	0.140572	0.823838	0.724266	-0.452351
0.140894	4.27594	0.725015	0.23414	0.140697	0.82385	0.72489	-0.454805
0.141019	4.27676	0.725638	0.225957	0.140822	0.823213	0.725514	-0.459544
0.141144	4.27761	0.726262	0.220527	0.140946	0.8226	0.726137	-0.462944
0.141268	4.27847	0.726885	0.217849	0.141071	0.821986	0.726761	-0.465018
0.141393	4.27933	0.727509	0.218706	0.141196	0.821371	0.727384	-0.465932
0.141518	4.28018	0.728132	0.220843	0.141321	0.820755	0.728008	-0.465697
0.141643	4.28102	0.728756	0.221938	0.141445	0.820138	0.728632	-0.465974
0.141767	4.28189	0.729379	0.220226	0.14157	0.81952	0.729255	-0.466834
0.141892	4.28273	0.730003	0.214923	0.141695	0.818902	0.729879	-0.4675
0.142017	4.28381	0.730626	0.210976	0.141819	0.818327	0.730502	-0.467712
0.142141	4.28523	0.73125	0.211874	0.141944	0.81879	0.731126	-0.466664
0.142266	4.28676	0.731873	0.212387	0.142069	0.819619	0.73175	-0.464992
0.142391	4.28828	0.732497	0.208951	0.142194	0.82049	0.732373	-0.463936
0.142515	4.28979	0.73312	0.20356	0.142318	0.821362	0.732997	-0.463013
0.14264	4.29127	0.733744	0.197424	0.142443	0.822234	0.73362	-0.461736
0.142765	4.29277	0.734367	0.190885	0.142568	0.823069	0.734244	-0.460149
0.14289	4.29432	0.734991	0.184546	0.142692	0.823946	0.734868	-0.458753
0.143014	4.29581	0.735615	0.181614	0.142817	0.824823	0.735491	-0.458111
0.143139	4.29729	0.736238	0.182726	0.142942	0.825662	0.736115	-0.458275
0.143264	4.29874	0.736862	0.181456	0.143066	0.826506	0.736738	-0.458647
0.143388	4.29961	0.737485	0.175836	0.143191	0.827165	0.737362	-0.458877
0.143513	4.30035	0.738109	0.172616	0.143316	0.827781	0.737985	-0.459575
0.143638	4.3011	0.738732	0.173426	0.143441	0.828371	0.738609	-0.460712
0.143762	4.30182	0.739356	0.174382	0.143565	0.828988	0.739233	-0.460857
0.143887	4.30255	0.739979	0.174456	0.14369	0.82958	0.739856	-0.459739
0.144012	4.30329	0.740603	0.172995	0.143815	0.830173	0.74048	-0.459306
0.144137	4.30403	0.741226	0.170434	0.143939	0.830768	0.741103	-0.460441
0.144261	4.30478	0.74185	0.167524	0.144064	0.831391	0.741727	-0.460081
0.144386	4.3055	0.742473	0.164436	0.144189	0.832003	0.742351	-0.457298
0.144511	4.30643	0.743097	0.162809	0.144314	0.83283	0.742974	-0.454797
0.144635	4.30808	0.74372	0.162719	0.144438	0.834193	0.743598	-0.453467
0.14476	4.30985	0.744344	0.158718	0.144563	0.835426	0.744221	-0.451991
0.144885	4.31168	0.744967	0.151009	0.144688	0.836661	0.744845	-0.44834
0.145009	4.31353	0.745591	0.143693	0.144812	0.837899	0.745469	-0.444541
0.145134	4.31531	0.746214	0.137259	0.144937	0.839134	0.746092	-0.44448
0.145259	4.31716	0.746838	0.135081	0.145062	0.840326	0.746716	-0.445117
0.145384	4.31892	0.747461	0.13605	0.145187	0.841574	0.747339	-0.443675
0.145508	4.32074	0.748085	0.134724	0.145311	0.842819	0.747963	-0.442587
0.145633	4.32258	0.748708	0.13147	0.145436	0.844016	0.748587	-0.445071
0.145758	4.32436	0.749332	0.127243	0.145561	0.845225	0.74921	-0.447392
0.145882	4.3258	0.749955	0.122609	0.145685	0.8465	0.749834	-0.445821
0.146007	4.3271	0.750579	0.119674	0.14581	0.847946	0.750457	-0.444666
0.146132	4.32842	0.751203	0.117953	0.145935	0.849402	0.751081	-0.446814
0.146256	4.32974	0.751826	0.115685	0.146059	0.850918	0.751704	-0.448004
0.146381	4.33101	0.75245	0.112953	0.146184	0.852377	0.752328	-0.445256
0.146506	4.3323	0.753073	0.108094	0.146309	0.85384	0.752952	-0.442891
0.14663	4.33359	0.753697	0.10156	0.146434	0.855307	0.753575	-0.442891
0.146755	4.33491	0.75432	0.095272	0.146558	0.856779	0.754199	-0.442804
0.14688	4.3362	0.754944	0.089503	0.146683	0.85825	0.754822	-0.441851
0.147005	4.33706	0.755567	0.086054	0.146808	0.859642	0.755446	-0.441909
0.147129	4.33762	0.756191	0.083629	0.146932	0.86082	0.75607	-0.445533
0.147254	4.33808	0.756814	0.079869	0.147057	0.862	0.756693	-0.447457
0.147379	4.33855	0.757438	0.075532	0.147182	0.863144	0.757317	-0.44416
0.147503	4.33904	0.758061	0.072118	0.147307	0.864331	0.75794	-0.443307
0.147628	4.33951	0.758685	0.069568	0.147431	0.865483	0.758564	-0.44847
0.147753	4.33997	0.759308	0.068676	0.147556	0.866679	0.759188	-0.452343
0.147877	4.34047	0.759932	0.068602	0.147681	0.867839	0.759811	-0.453072
0.148002	4.34095	0.760555	0.069402	0.147805	0.869043	0.760435	-0.453565
0.148127	4.34143	0.761179	0.069853	0.14793	0.870215	0.761058	-0.453807
0.148252	4.34185	0.761802	0.066913	0.148055	0.871359	0.761682	-0.455092
0.148376	4.342	0.762426	0.063196	0.14818	0.871839	0.762305	-0.45731
0.148501	4.3421	0.763049	0.06247	0.148304	0.872322	0.762929	-0.460155
0.148626	4.3422	0.763673	0.062948	0.148429	0.872806	0.763553	-0.464861
0.14875	4.3423	0.764296	0.062799	0.148554	0.873289	0.764176	-0.467902
0.148875	4.3424	0.76492	0.061466	0.148678	0.873759	0.7648	-0.466959
0.149	4.34251	0.765543	0.057382	0.148803	0.874249	0.765423	-0.46498
0.149124	4.34261	0.766167	0.052411	0.148928	0.874738	0.766047	-0.462264
0.149249	4.34271	0.766791	0.048272	0.149052	0.875212	0.766671	-0.459884
0.149374	4.34295	0.767414	0.045856	0.149177	0.875769	0.767294	-0.458013
0.149499	4.34367	0.768038	0.047284	0.149302	0.8769	0.767918	-0.456213
0.149623	4.34455	0.768661	0.048415	0.149427	0.878498	0.768541	-0.454149
0.149748	4.34551	0.769285	0.045974	0.149551	0.880036	0.769165	-0.45042
0.149873	4.34637	0.769908	0.04294	0.149676	0.881539	0.769789	-0.445377
0.149997	4.34731	0.770532	0.040994	0.149801	0.883103	0.770412	-0.442088
0.150122	4.34819	0.771155	0.03895	0.149925	0.884664	0.771036	-0.440498
0.150247	4.3491	0.771779	0.036595	0.15005	0.886189	0.771659	-0.439554
0.150371	4.34997	0.772402	0.033822	0.150175	0.887764	0.772283	-0.43953
0.150496	4.35087	0.773026	0.030513	0.1503	0.889295	0.772907	-0.438307
0.150621	4.35177	0.773649	0.026461	0.150424	0.890679	0.77353	-0.435888
0.150746	4.35231	0.774273	0.021336	0.150549	0.891075	0.774154	-0.433066
0.15087	4.35272	0.774896	0.016992	0.150674	0.890429	0.774777	-0.42975
0.150995	4.35314	0.77552	0.014263	0.150798	0.88978	0.775401	-0.428469
0.15112	4.35354	0.776143	0.011887	0.150923	0.889133	0.776025	-0.429648
0.151244	4.35393	0.776767	0.008589	0.151048	0.888502	0.776648	-0.431157
0.151369	4.35434	0.77739	0.004369	0.151172	0.887864	0.777272	-0.432469
0.151494	4.35475	0.778014	-0.000132	0.151297	0.887205	0.777895	-0.433955
0.151618	4.35515	0.778637	-0.004643	0.151422	0.886568	0.778519	-0.436199
0.151743	4.35555	0.779261	-0.009636	0.151547	0.885942	0.779142	-0.439329
0.151868	4.3557	0.779884	-0.013978	0.151671	0.885424	0.779766	-0.443344
0.151993	4.3555	0.780508	-0.016646	0.151796	0.885536	0.78039	-0.44709
0.152117	4.3551	0.781132	-0.019143	0.151921	0.88587	0.781013	-0.450091
0.152242	4.35467	0.781755	-0.0222	0.152045	0.886206	0.781637	-0.452435
0.152367	4.35427	0.782378	-0.025304	0.15217	0.886544	0.78226	-0.45344
0.152491	4.35384	0.783002	-0.028528	0.152295	0.886884	0.782884	-0.451285
0.152616	4.35343	0.783626	-0.031284	0.15242	0.887226	0.783508	-0.447612
0.152741	4.35302	0.784249	-0.032791	0.152544	0.887569	0.784131	-0.445171
0.152865	4.35262	0.784873	-0.033101	0.152669	0.887904	0.784755	-0.445064
0.15299	4.35217	0.785496	-0.032138	0.152794	0.888241	0.785378	-0.448836
0.153115	4.35175	0.78612	-0.031566	0.152918	0.888531	0.786002	-0.452422
0.153239	4.35163	0.786743	-0.032747	0.153043	0.888705	0.786626	-0.452573
0.153364	4.35172	0.787367	-0.034137	0.153168	0.889085	0.787249	-0.451452
0.153489	4.35181	0.78799	-0.034701	0.153293	0.889458	0.787873	-0.450322
0.153614	4.35191	0.788614	-0.035795	0.153417	0.889834	0.788496	-0.450569
0.153738	4.352	0.789237	-0.038279	0.153542	0.89021	0.78912	-0.453582
0.153863	4.3521	0.789861	-0.039534	0.153667	0.89058	0.789744	-0.456814
0.153988	4.3522	0.790484	-0.038553	0.153791	0.890953	0.790367	-0.458726
0.154112	4.35229	0.791108	-0.03744	0.153916	0.891329	0.790991	-0.458919
0.154237	4.3524	0.791731	-0.036399	0.154041	0.891785	0.791614	-0.455795
0.154362	4.35325	0.792355	-0.036545	0.154165	0.892803	0.792238	-0.453093
0.154486	4.35404	0.792978	-0.038637	0.15429	0.894691	0.792862	-0.453482
0.154611	4.35478	0.793602	-0.041452	0.154415	0.896483	0.793485	-0.453585
0.154736	4.35553	0.794225	-0.045304	0.15454	0.898324	0.794109	-0.451577
0.154861	4.35631	0.794849	-0.048615	0.154664	0.900141	0.794732	-0.449136
0.154985	4.35705	0.795472	-0.051023	0.154789	0.901976	0.795356	-0.446122
0.15511	4.35779	0.796096	-0.054481	0.154914	0.90381	0.795979	-0.443449
0.155235	4.35856	0.796719	-0.059663	0.155038	0.905616	0.796603	-0.44197
0.155359	4.3593	0.797343	-0.064418	0.155163	0.907446	0.797227	-0.440866
0.155484	4.36005	0.797967	-0.068614	0.155288	0.909201	0.79785	-0.440734
0.155609	4.36078	0.79859	-0.072501	0.155413	0.910658	0.798474	-0.44055
0.155733	4.3611	0.799214	-0.075805	0.155537	0.911453	0.799097	-0.436313
0.155858	4.36143	0.799837	-0.078343	0.155662	0.911964	0.799721	-0.43198
0.155983	4.36176	0.800461	-0.079825	0.155787	0.91248	0.800345	-0.432958
0.156108	4.36207	0.801084	-0.081796	0.155911	0.912975	0.800968	-0.434537
0.156232	4.3624	0.801708	-0.084509	0.156036	0.913468	0.801592	-0.43493
0.156357	4.36271	0.802331	-0.086761	0.156161	0.913948	0.802215	-0.435192
0.156482	4.36304	0.802955	-0.088348	0.156285	0.914431	0.802839	-0.436565
0.156606	4.36336	0.803578	-0.089509	0.15641	0.914905	0.803463	-0.43767
0.156731	4.3637	0.804202	-0.090146	0.156535	0.91537	0.804086	-0.43599
0.156856	4.36426	0.804825	-0.091611	0.15666	0.915771	0.80471	-0.434771
0.15698	4.36483	0.805449	-0.094034	0.156784	0.91635	0.805333	-0.438216
0.157105	4.3654	0.806072	-0.095408	0.156909	0.917405	0.805957	-0.441757
0.15723	4.36602	0.806696	-0.09552	0.157034	0.91883	0.806581	-0.444625
0.157355	4.36659	0.807319	-0.095765	0.157158	0.920266	0.807204	-0.447304
0.157479	4.36721	0.807943	-0.096052	0.157283	0.921728	0.807828	-0.449122
0.157604	4.3678	0.808566	-0.096865	0.157408	0.923194	0.808451	-0.450567
0.157729	4.3684	0.80919	-0.098403	0.157533	0.924685	0.809075	-0.450596
0.157853	4.36899	0.809813	-0.101003	0.157657	0.926208	0.809698	-0.451061
0.157978	4.36929	0.810437	-0.105041	0.157782	0.927744	0.810322	-0.452841
0.158103	4.36956	0.81106	-0.108117	0.157907	0.929306	0.810946	-0.45353
0.158227	4.37004	0.811684	-0.110253	0.158031	0.930958	0.811569	-0.451712
0.158352	4.3705	0.812307	-0.114758	0.158156	0.932403	0.812193	-0.449851
0.158477	4.37099	0.812931	-0.121519	0.158281	0.93345	0.812816	-0.447858
0.158602	4.37143	0.813555	-0.12656	0.158406	0.934414	0.81344	-0.446523
0.158726	4.37189	0.814178	-0.129887	0.15853	0.935379	0.814064	-0.446163
0.158851	4.3724	0.814802	-0.133415	0.158655	0.936338	0.814687	-0.445841
0.158976	4.37287	0.815425	-0.137207	0.15878	0.9373	0.815311	-0.445755
0.1591	4.37335	0.816049	-0.141456	0.158904	0.938267	0.815934	-0.445157
0.159225	4.37373	0.816672	-0.14555	0.159029	0.939232	0.816558	-0.443987
0.15935	4.37409	0.817296	-0.147768	0.159154	0.940186	0.817182	-0.443548
0.159474	4.37452	0.817919	-0.148187	0.159278	0.941107	0.817805	-0.444069
0.159599	4.37491	0.818543	-0.147277	0.159403	0.942125	0.818429	-0.443012
0.159724	4.37532	0.819166	-0.145555	0.159528	0.943301	0.819052	-0.441024
0.159848	4.37571	0.81979	-0.145027	0.159653	0.944478	0.819676	-0.441396
0.159973	4.3761	0.820413	-0.145876	0.159777	0.945637	0.8203	-0.442614
0.160098	4.37653	0.821037	-0.147784	0.159902	0.946787	0.820923	-0.444116
0.160223	4.3769	0.82166	-0.149745	0.160027	0.947945	0.821547	-0.445716
0.160347	4.37733	0.822284	-0.150667	0.160151	0.949123	0.82217	-0.444872
0.160472	4.37772	0.822907	-0.151226	0.160276	0.950301	0.822794	-0.443281
0.160597	4.3773	0.823531	-0.152655	0.160401	0.951403	0.823417	-0.444229
0.160721	4.3768	0.824154	-0.155499	0.160526	0.952202	0.824041	-0.445942
0.160846	4.37634	0.824778	-0.159555	0.16065	0.952107	0.824665	-0.447025
0.160971	4.37584	0.825401	-0.163207	0.160775	0.951356	0.825288	-0.447864
0.161095	4.37531	0.826025	-0.165342	0.1609	0.950605	0.825912	-0.444384
0.16122	4.37483	0.826648	-0.166911	0.161024	0.949841	0.826535	-0.439301
0.161345	4.37432	0.827272	-0.168286	0.161149	0.949078	0.827159	-0.436554
0.16147	4.37382	0.827895	-0.16883	0.161274	0.948326	0.827783	-0.434559
0.161594	4.37327	0.828519	-0.168693	0.161399	0.947574	0.828406	-0.43498
0.161719	4.37238	0.829143	-0.16888	0.161523	0.946822	0.82903	-0.436298
0.161844	4.37141	0.829766	-0.170513	0.161648	0.946141	0.829653	-0.434768
0.161968	4.37049	0.83039	-0.172834	0.161773	0.9457	0.830277	-0.432694
0.162093	4.36947	0.831013	-0.174083	0.161897	0.945539	0.830901	-0.434036
0.162218	4.36851	0.831637	-0.175081	0.162022	0.945466	0.831524	-0.436536
0.162342	4.36763	0.83226	-0.178721	0.162147	0.945394	0.832148	-0.441902
0.162467	4.36661	0.832884	-0.182997	0.162271	0.945322	0.832771	-0.447326
0.162592	4.36564	0.833507	-0.184629	0.162396	0.94525	0.833395	-0.449085
0.162717	4.36468	0.834131	-0.185766	0.162521	0.945177	0.834019	-0.450424
0.162841	4.36383	0.834754	-0.190115	0.162646	0.945104	0.834642	-0.452576
0.162966	4.36315	0.835378	-0.19522	0.16277	0.945032	0.835266	-0.45456
0.163091	4.36243	0.836001	-0.197252	0.162895	0.944963	0.835889	-0.454786
0.163215	4.36165	0.836625	-0.198484	0.16302	0.944971	0.836513	-0.454525
0.16334	4.36093	0.837248	-0.200752	0.163144	0.945068	0.837137	-0.450789
0.163465	4.36019	0.837872	-0.202575	0.163269	0.945177	0.83776	-0.447244
0.163589	4.35944	0.838495	-0.200627	0.163394	0.945287	0.838384	-0.44559
0.163714	4.35869	0.839119	-0.198314	0.163519	0.9454	0.839007	-0.443712
0.163839	4.35794	0.839742	-0.199089	0.163643	0.945513	0.839631	-0.441594
0.163964	4.35719	0.840366	-0.200095	0.163768	0.945623	0.840254	-0.439446
0.164088	4.35649	0.840989	-0.198252	0.163893	0.945736	0.840878	-0.437092
0.164213	4.35606	0.841613	-0.196025	0.164017	0.945849	0.841502	-0.436364
0.164338	4.35593	0.842236	-0.194976	0.164142	0.946006	0.842125	-0.440979
0.164462	4.35579	0.84286	-0.194496	0.164267	0.946173	0.842749	-0.445423
0.164587	4.35566	0.843483	-0.195043	0.164391	0.946313	0.843372	-0.450208
0.164712	4.35553	0.844107	-0.195983	0.164516	0.946453	0.843996	-0.453664
0.164836	4.3554	0.84473	-0.200314	0.164641	0.946592	0.84462	-0.452287
0.164961	4.35528	0.845354	-0.204648	0.164766	0.946732	0.845243	-0.451724
0.165086	4.35514	0.845978	-0.206798	0.16489	0.946873	0.845867	-0.453641
0.165211	4.35501	0.846601	-0.209287	0.165015	0.947012	0.84649	-0.455944
0.165335	4.3547	0.847225	-0.214188	0.16514	0.947149	0.847114	-0.458777
0.16546	4.35442	0.847848	-0.218093	0.165264	0.947288	0.847738	-0.460046
0.165585	4.35419	0.848472	-0.218931	0.165389	0.947633	0.848361	-0.457526
0.165709	4.35396	0.849095	-0.220855	0.165514	0.948184	0.848985	-0.455364
0.165834	4.35373	0.849719	-0.223998	0.165639	0.948781	0.849608	-0.454508
0.165959	4.35349	0.850342	-0.225573	0.165763	0.949377	0.850232	-0.453765
0.166083	4.35325	0.850966	-0.223744	0.165888	0.949971	0.850856	-0.454287
0.166208	4.35303	0.851589	-0.222652	0.166013	0.950579	0.851479	-0.454402
0.166333	4.3528	0.852213	-0.222972	0.166137	0.95118	0.852103	-0.452876
0.166457	4.3525	0.852836	-0.222768	0.166262	0.951778	0.852726	-0.450842
0.166582	4.35193	0.85346	-0.22133	0.166387	0.95238	0.85335	-0.448181
0.166707	4.35134	0.854083	-0.221687	0.166512	0.952971	0.853973	-0.447136
0.166832	4.35072	0.854707	-0.226098	0.166636	0.953555	0.854597	-0.448753
0.166956	4.35016	0.85533	-0.229175	0.166761	0.95427	0.855221	-0.448571
0.167081	4.3496	0.855954	-0.229027	0.166886	0.955076	0.855844	-0.445587
0.167206	4.34901	0.856577	-0.229917	0.16701	0.955848	0.856468	-0.442996
0.16733	4.34839	0.857201	-0.232663	0.167135	0.956652	0.857091	-0.441594
0.167455	4.3478	0.857824	-0.234312	0.16726	0.957451	0.857715	-0.441949
0.16758	4.34726	0.858448	-0.23476	0.167384	0.958223	0.858339	-0.444144
0.167704	4.34695	0.859071	-0.23658	0.167509	0.959005	0.858962	-0.446428
0.167829	4.34704	0.859695	-0.239436	0.167634	0.959794	0.859586	-0.448417
0.167954	4.34739	0.860318	-0.240709	0.167759	0.960616	0.860209	-0.449106
0.168079	4.34774	0.860942	-0.240358	0.167883	0.961493	0.860833	-0.44788
0.168203	4.34808	0.861566	-0.239944	0.168008	0.962265	0.861457	-0.449924
0.168328	4.34843	0.862189	-0.239934	0.168133	0.962939	0.86208	-0.456083
0.168453	4.34878	0.862813	-0.242324	0.168257	0.963632	0.862704	-0.459404
0.168577	4.34912	0.863436	-0.246199	0.168382	0.964306	0.863327	-0.460097
0.168702	4.34946	0.86406	-0.249335	0.168507	0.964974	0.863951	-0.458579
0.168827	4.34978	0.864683	-0.25194	0.168632	0.965648	0.864574	-0.455407
0.168951	4.34993	0.865307	-0.253636	0.168756	0.966351	0.865198	-0.452036
0.169076	4.34975	0.86593	-0.25449	0.168881	0.967036	0.865822	-0.448711
0.169201	4.3494	0.866554	-0.255777	0.169006	0.967654	0.866445	-0.444611
0.169326	4.34903	0.867177	-0.257717	0.16913	0.968227	0.867069	-0.43994
0.16945	4.34867	0.867801	-0.260145	0.169255	0.96878	0.867692	-0.434241
0.169575	4.34831	0.868424	-0.262041	0.16938	0.969326	0.868316	-0.427798
0.1697	4.34794	0.869048	-0.261387	0.169504	0.969884	0.86894	-0.424547
0.169824	4.34757	0.869671	-0.259345	0.169629	0.97042	0.869563	-0.423433
0.169949	4.34721	0.870295	-0.258054	0.169754	0.970977	0.870187	-0.424613
0.170074	4.34689	0.870918	-0.257094	0.169879	0.971529	0.87081	-0.427132
0.170198	4.34688	0.871542	-0.255136	0.170003	0.972076	0.871434	-0.427929
0.170323	4.34724	0.872165	-0.253246	0.170128	0.972615	0.872058	-0.42748
0.170448	4.34759	0.872789	-0.252906	0.170253	0.973142	0.872681	-0.427847
0.170573	4.34793	0.873412	-0.253123	0.170377	0.973584	0.873305	-0.428749
0.170697	4.34829	0.874036	-0.253032	0.170502	0.973936	0.873928	-0.427677
0.170822	4.34865	0.874659	-0.252247	0.170627	0.974264	0.874552	-0.425592
0.170947	4.34898	0.875283	-0.250112	0.170752	0.974599	0.875176	-0.427684
0.171071	4.34934	0.875907	-0.248737	0.170876	0.974937	0.875799	-0.431293
0.171196	4.34971	0.87653	-0.250233	0.171001	0.975265	0.876423	-0.430426
0.171321	4.34999	0.877154	-0.252164	0.171126	0.975596	0.877046	-0.42771
0.171445	4.35006	0.877777	-0.253916	0.17125	0.975931	0.87767	-0.426378
0.17157	4.35017	0.878401	-0.254482	0.171375	0.976254	0.878294	-0.426189
0.171695	4.35031	0.879024	-0.251471	0.1715	0.976526	0.878917	-0.426926
0.171819	4.35046	0.879648	-0.248946	0.171625	0.976547	0.879541	-0.42763
0.171944	4.3506	0.880271	-0.248948	0.171749	0.976425	0.880164	-0.431272
0.172069	4.35075	0.880895	-0.250742	0.171874	0.97629	0.880788	-0.435995
0.172194	4.3509	0.881518	-0.256387	0.171999	0.976155	0.881411	-0.435904
0.172318	4.35105	0.882142	-0.261523	0.172123	0.976021	0.882035	-0.434073
0.172443	4.3512	0.882765	-0.262108	0.172248	0.97588	0.882659	-0.434635
0.172568	4.35122	0.883389	-0.262246	0.172373	0.975743	0.883282	-0.435995
0.172692	4.35064	0.884012	-0.26325	0.172497	0.975606	0.883906	-0.436858
0.172817	4.35032	0.884636	-0.264599	0.172622	0.975375	0.884529	-0.437921
0.172942	4.35001	0.885259	-0.272355	0.172747	0.974682	0.885153	-0.439319
0.173066	4.34972	0.885883	-0.280367	0.172872	0.973888	0.885777	-0.440113
0.173191	4.34939	0.886506	-0.280526	0.172996	0.973123	0.8864	-0.436666
0.173316	4.34908	0.88713	-0.280274	0.173121	0.972323	0.887024	-0.433226
0.173441	4.34876	0.887753	-0.27987	0.173246	0.971566	0.887647	-0.431984
0.173565	4.34845	0.888377	-0.27877	0.17337	0.970807	0.888271	-0.430483
0.17369	4.34815	0.889	-0.277709	0.173495	0.970015	0.888895	-0.427783
0.173815	4.34798	0.889624	-0.27722	0.17362	0.96924	0.889518	-0.425613
0.173939	4.34822	0.890247	-0.278947	0.173745	0.968478	0.890142	-0.426589
0.174064	4.34819	0.890871	-0.280784	0.173869	0.967818	0.890765	-0.427171
0.174189	4.34816	0.891495	-0.28032	0.173994	0.967257	0.891389	-0.424691
0.174313	4.34813	0.892118	-0.279269	0.174119	0.966601	0.892013	-0.422879
0.174438	4.3481	0.892742	-0.279938	0.174243	0.965908	0.892636	-0.425215
0.174563	4.34807	0.893365	-0.280622	0.174368	0.965206	0.89326	-0.426645
0.174688	4.34804	0.893989	-0.279181	0.174493	0.964495	0.893883	-0.424097
0.174812	4.348	0.894612	-0.278706	0.174618	0.963808	0.894507	-0.422677
0.174937	4.34796	0.895236	-0.281889	0.174742	0.963087	0.895131	-0.42506
0.175062	4.34777	0.895859	-0.283625	0.174867	0.962395	0.895754	-0.427152
0.175186	4.34733	0.896483	-0.28151	0.174992	0.961676	0.896378	-0.427107
0.175311	4.34706	0.897106	-0.280467	0.175116	0.961119	0.897001	-0.427293
0.175436	4.3468	0.89773	-0.280847	0.175241	0.960786	0.897625	-0.428581
0.17556	4.34653	0.898353	-0.283118	0.175366	0.960556	0.898248	-0.430364
0.175685	4.34626	0.898977	-0.288988	0.17549	0.96034	0.898872	-0.43248
0.17581	4.34599	0.8996	-0.294477	0.175615	0.960126	0.899496	-0.433843
0.175935	4.34572	0.900224	-0.299191	0.17574	0.959904	0.900119	-0.435175
0.176059	4.34545	0.900847	-0.301857	0.175865	0.959687	0.900743	-0.437392
0.176184	4.34513	0.901471	-0.302324	0.175989	0.959466	0.901366	-0.439534
0.176309	4.34442	0.902094	-0.302115	0.176114	0.959258	0.90199	-0.439376
0.176433	4.34291	0.902718	-0.302706	0.176239	0.959048	0.902614	-0.437171
0.176558	4.34115	0.903341	-0.303279	0.176363	0.958974	0.903237	-0.435915
0.176683	4.33937	0.903965	-0.302558	0.176488	0.959098	0.903861	-0.435435
0.176807	4.33762	0.904588	-0.301343	0.176613	0.959279	0.904484	-0.434493
0.176932	4.33588	0.905212	-0.299322	0.176738	0.959454	0.905108	-0.432287
0.177057	4.33403	0.905835	-0.297302	0.176862	0.959626	0.905732	-0.429616
0.177182	4.33226	0.906459	-0.295201	0.176987	0.959805	0.906355	-0.427644
0.177306	4.33055	0.907082	-0.295928	0.177112	0.959979	0.906979	-0.425997
0.177431	4.32895	0.907706	-0.298273	0.177236	0.960163	0.907602	-0.423665
0.177556	4.328	0.90833	-0.300785	0.177361	0.960345	0.908226	-0.421491
0.17768	4.32776	0.908953	-0.303782	0.177486	0.960518	0.90885	-0.420617
0.177805	4.32761	0.909577	-0.305361	0.17761	0.961011	0.909473	-0.420438
0.17793	4.32747	0.9102	-0.306123	0.177735	0.961723	0.910097	-0.41999
0.178054	4.32734	0.910824	-0.310566	0.17786	0.962495	0.91072	-0.4183
0.178179	4.32719	0.911447	-0.315599	0.177985	0.963277	0.911344	-0.415845
0.178304	4.32705	0.912071	-0.316129	0.178109	0.964057	0.911967	-0.41538
0.178429	4.32691	0.912694	-0.315934	0.178234	0.964836	0.912591	-0.416811
0.178553	4.32677	0.913318	-0.317618	0.178359	0.965614	0.913215	-0.417826
0.178678	4.32662	0.913941	-0.319335	0.178483	0.96639	0.913838	-0.417893
0.178803	4.3267	0.914565	-0.319262	0.178608	0.967165	0.914462	-0.41835
0.178927	4.32732	0.915188	-0.319457	0.178733	0.967939	0.915085	-0.419448
0.179052	4.32794	0.915812	-0.321605	0.178858	0.9681	0.915709	-0.417737
0.179177	4.32857	0.916435	-0.323743	0.178982	0.968441	0.916333	-0.414286
0.179301	4.32918	0.917059	-0.321816	0.179107	0.968879	0.916956	-0.41257
0.179426	4.32977	0.917682	-0.319007	0.179232	0.969316	0.91758	-0.412265
0.179551	4.3304	0.918306	-0.316606	0.179356	0.969753	0.918203	-0.412848
0.179675	4.33102	0.918929	-0.314956	0.179481	0.970189	0.918827	-0.413585
0.1798	4.33164	0.919553	-0.312281	0.179606	0.970642	0.919451	-0.413862
0.179925	4.33228	0.920176	-0.309319	0.179731	0.971082	0.920074	-0.413883
0.18005	4.33267	0.9208	-0.310809	0.179855	0.971516	0.920698	-0.413895
0.180174	4.33252	0.921423	-0.312356	0.17998	0.971948	0.921321	-0.413826
0.180299	4.33237	0.922047	-0.309598	0.180105	0.972259	0.921945	-0.415171
0.180424	4.33221	0.92267	-0.306993	0.180229	0.972413	0.922569	-0.417695
0.180548	4.33206	0.923294	-0.306655	0.180354	0.972527	0.923192	-0.421321
0.180673	4.33191	0.923918	-0.306423	0.180479	0.97264	0.923816	-0.425085
0.180798	4.33175	0.924541	-0.308621	0.180603	0.972758	0.924439	-0.426437
0.180922	4.33159	0.925165	-0.31051	0.180728	0.972872	0.925063	-0.426506
0.181047	4.33144	0.925788	-0.310022	0.180853	0.97299	0.925686	-0.426014
0.181172	4.33127	0.926412	-0.309587	0.180978	0.973108	0.92631	-0.425305
0.181297	4.33124	0.927035	-0.308663	0.181102	0.973222	0.926934	-0.424765
0.181421	4.33153	0.927659	-0.307787	0.181227	0.973308	0.927557	-0.424695
0.181546	4.33182	0.928282	-0.308465	0.181352	0.973198	0.928181	-0.425871
0.181671	4.33211	0.928906	-0.309181	0.181476	0.972884	0.928804	-0.426893
0.181795	4.33239	0.929529	-0.308767	0.181601	0.972528	0.929428	-0.425946
0.18192	4.33268	0.930153	-0.307976	0.181726	0.972191	0.930052	-0.424213
0.182045	4.33298	0.930776	-0.30695	0.181851	0.971844	0.930675	-0.42266
0.182169	4.33327	0.9314	-0.306794	0.181975	0.971493	0.931299	-0.420814
0.182294	4.33356	0.932023	-0.308832	0.1821	0.971157	0.931922	-0.418951
0.182419	4.33386	0.932647	-0.310007	0.182225	0.97081	0.932546	-0.417809
0.182544	4.33434	0.93327	-0.308996	0.182349	0.97046	0.93317	-0.417383
0.182668	4.33516	0.933894	-0.307931	0.182474	0.970006	0.933793	-0.417471
0.182793	4.33597	0.934517	-0.30719	0.182599	0.969204	0.934417	-0.417688
0.182918	4.3368	0.935141	-0.306492	0.182723	0.968134	0.93504	-0.416476
0.183042	4.33761	0.935764	-0.305093	0.182848	0.967056	0.935664	-0.414184
0.183167	4.33843	0.936388	-0.304129	0.182973	0.966035	0.936288	-0.411723
0.183292	4.33924	0.937011	-0.304684	0.183098	0.964979	0.936911	-0.409401
0.183416	4.34007	0.937635	-0.30664	0.183222	0.963957	0.937535	-0.408133
0.183541	4.34088	0.938258	-0.308833	0.183347	0.962859	0.938158	-0.407725
0.183666	4.34161	0.938882	-0.310145	0.183472	0.96183	0.938782	-0.407788
0.183791	4.34197	0.939506	-0.310921	0.183596	0.96073	0.939406	-0.407836
0.183915	4.34197	0.940129	-0.310914	0.183721	0.959977	0.940029	-0.403775
0.18404	4.34197	0.940753	-0.310247	0.183846	0.959191	0.940653	-0.397258
0.184165	4.34197	0.941376	-0.310476	0.183971	0.958256	0.941276	-0.398031
0.184289	4.34197	0.942	-0.311606	0.184095	0.95738	0.9419	-0.403285
0.184414	4.34198	0.942623	-0.313554	0.18422	0.956477	0.942523	-0.407804
0.184539	4.34198	0.943247	-0.315949	0.184345	0.955567	0.943147	-0.411719
0.184663	4.34198	0.94387	-0.31644	0.184469	0.954696	0.943771	-0.415553
0.184788	4.342	0.944494	-0.314427	0.184594	0.953755	0.944394	-0.419224
0.184913	4.34218	0.945117	-0.312422	0.184719	0.952839	0.945018	-0.420213
0.185037	4.34251	0.945741	-0.311702	0.184844	0.95197	0.945641	-0.419944
0.185162	4.34285	0.946364	-0.31135	0.184968	0.951054	0.946265	-0.422663
0.185287	4.34319	0.946988	-0.311318	0.185093	0.950916	0.946889	-0.427141
0.185412	4.34352	0.947611	-0.311861	0.185218	0.951035	0.947512	-0.427046
0.185536	4.34387	0.948235	-0.312536	0.185342	0.95116	0.948136	-0.424222
0.185661	4.34421	0.948858	-0.311094	0.185467	0.951296	0.948759	-0.422308
0.185786	4.34455	0.949482	-0.308062	0.185592	0.951421	0.949383	-0.420961
0.18591	4.3449	0.950105	-0.306164	0.185716	0.95155	0.950007	-0.418442
0.186035	4.34505	0.950729	-0.305227	0.185841	0.951681	0.95063	-0.415572
0.18616	4.34474	0.951352	-0.303696	0.185966	0.951811	0.951254	-0.41476
0.186284	4.34413	0.951976	-0.301994	0.186091	0.951942	0.951877	-0.414617
0.186409	4.3435	0.952599	-0.303586	0.186215	0.951861	0.952501	-0.413943
0.186534	4.34288	0.953223	-0.306961	0.18634	0.951722	0.953125	-0.413259
0.186659	4.34223	0.953846	-0.307143	0.186465	0.951578	0.953748	-0.413686
0.186783	4.34159	0.95447	-0.3054	0.186589	0.951435	0.954372	-0.413938
0.186908	4.34096	0.955094	-0.30801	0.186714	0.951291	0.954995	-0.410662
0.187033	4.34033	0.955717	-0.31254	0.186839	0.951154	0.955619	-0.407048
0.187157	4.3397	0.956341	-0.315589	0.186964	0.951005	0.956242	-0.406282
0.187282	4.33929	0.956964	-0.317848	0.187088	0.950861	0.956866	-0.406859
0.187407	4.33926	0.957588	-0.318978	0.187213	0.950717	0.95749	-0.408805
0.187531	4.33939	0.958211	-0.32024	0.187338	0.950573	0.958113	-0.411674
0.187656	4.33955	0.958835	-0.323172	0.187462	0.950335	0.958737	-0.413701
0.187781	4.33971	0.959458	-0.326044	0.187587	0.950116	0.95936	-0.414946
0.187906	4.33985	0.960082	-0.328021	0.187712	0.949912	0.959984	-0.414583
0.18803	4.34	0.960705	-0.330026	0.187837	0.949709	0.960608	-0.412721
0.188155	4.34015	0.961329	-0.33041	0.187961	0.949506	0.961231	-0.413774
0.18828	4.3403	0.961952	-0.330292	0.188086	0.949303	0.961855	-0.417805
0.188404	4.34044	0.962576	-0.331437	0.188211	0.9491	0.962478	-0.420661
0.188529	4.34058	0.963199	-0.332681	0.188335	0.948897	0.963102	-0.421526
0.188654	4.34017	0.963823	-0.334335	0.18846	0.948703	0.963726	-0.419277
0.188778	4.3399	0.964446	-0.336155	0.188585	0.948689	0.964349	-0.414531
0.188903	4.33969	0.96507	-0.334871	0.188709	0.949274	0.964973	-0.410725
0.189028	4.33949	0.965693	-0.33279	0.188834	0.950121	0.965596	-0.408544
0.189153	4.33929	0.966317	-0.332534	0.188959	0.950989	0.96622	-0.408816
0.189277	4.33908	0.96694	-0.333112	0.189084	0.951857	0.966843	-0.410175
0.189402	4.33887	0.967564	-0.333802	0.189208	0.952685	0.967467	-0.408972
0.189527	4.33866	0.968187	-0.334287	0.189333	0.95355	0.968091	-0.40573
0.189651	4.33845	0.968811	-0.33377	0.189458	0.954462	0.968714	-0.402139
0.189776	4.33824	0.969434	-0.333744	0.189582	0.955292	0.969338	-0.399549
0.189901	4.33806	0.970058	-0.336889	0.189707	0.956159	0.969961	-0.400481
0.190025	4.3383	0.970681	-0.34072	0.189832	0.956513	0.970585	-0.403598
0.19015	4.3384	0.971305	-0.343992	0.189957	0.95612	0.971209	-0.406328
0.190275	4.33839	0.971929	-0.345757	0.190081	0.955417	0.971832	-0.408114
0.190399	4.33839	0.972552	-0.345514	0.190206	0.954664	0.972456	-0.407409
0.190524	4.33838	0.973176	-0.344702	0.190331	0.953906	0.973079	-0.405399
0.190649	4.33837	0.973799	-0.342387	0.190455	0.953148	0.973703	-0.404975
0.190774	4.33837	0.974423	-0.341103	0.19058	0.952425	0.974327	-0.405332
0.190898	4.33836	0.975046	-0.341782	0.190705	0.951669	0.97495	-0.404895
0.191023	4.33835	0.97567	-0.342888	0.190829	0.950909	0.975574	-0.403536
0.191148	4.33835	0.976293	-0.343708	0.190954	0.950149	0.976197	-0.400532
0.191272	4.33829	0.976917	-0.341262	0.191079	0.949578	0.976821	-0.397417
0.191397	4.33804	0.97754	-0.33546	0.191204	0.94907	0.977445	-0.39616
0.191522	4.33771	0.978164	-0.333566	0.191328	0.948585	0.978068	-0.396823
0.191646	4.33738	0.978787	-0.336952	0.191453	0.9481	0.978692	-0.399148
0.191771	4.33705	0.979411	-0.340689	0.191578	0.947638	0.979315	-0.400645
0.191896	4.33672	0.980034	-0.343978	0.191702	0.947177	0.979939	-0.400134
0.192021	4.3364	0.980658	-0.346621	0.191827	0.946667	0.980563	-0.400362
0.192145	4.33607	0.981281	-0.34812	0.191952	0.946205	0.981186	-0.402499
0.19227	4.33574	0.981905	-0.34748	0.192077	0.945718	0.98181	-0.403924
0.192395	4.33541	0.982528	-0.345462	0.192201	0.945255	0.982433	-0.403567
0.192519	4.33533	0.983152	-0.346339	0.192326	0.944496	0.983057	-0.403221
0.192644	4.33569	0.983775	-0.350062	0.192451	0.943742	0.98368	-0.403253
0.192769	4.33618	0.984399	-0.351535	0.192575	0.943046	0.984304	-0.403337
0.192893	4.33667	0.985022	-0.350633	0.1927	0.942316	0.984928	-0.403181
0.193018	4.33717	0.985646	-0.350622	0.192825	0.941584	0.985551	-0.403621
0.193143	4.33766	0.98627	-0.35102	0.19295	0.940887	0.986175	-0.405586
0.193268	4.33815	0.986893	-0.348805	0.193074	0.940189	0.986798	-0.407996
0.193392	4.33864	0.987517	-0.345687	0.193199	0.93949	0.987422	-0.410027
0.193517	4.33913	0.98814	-0.345371	0.193324	0.93879	0.988046	-0.412368
0.193642	4.33966	0.988764	-0.345992	0.193448	0.938055	0.988669	-0.415451
0.193766	4.33992	0.989387	-0.347197	0.193573	0.93704	0.989293	-0.417299
0.193891	4.33999	0.990011	-0.348708	0.193698	0.935989	0.989916	-0.417548
0.194016	4.34001	0.990634	-0.350928	0.193822	0.934987	0.99054	-0.416545
0.19414	4.34004	0.991258	-0.353718	0.193947	0.933984	0.991164	-0.414339
0.194265	4.34007	0.991881	-0.356234	0.194072	0.93298	0.991787	-0.411359
0.19439	4.3401	0.992505	-0.358338	0.194197	0.931924	0.992411	-0.408139
0.194515	4.34012	0.993128	-0.360231	0.194321	0.930916	0.993034	-0.40553
0.194639	4.34015	0.993752	-0.362247	0.194446	0.929909	0.993658	-0.40334
0.194764	4.34018	0.994375	-0.363118	0.194571	0.928947	0.994282	-0.403631
0.194889	4.34007	0.994999	-0.362816	0.194695	0.927896	0.994905	-0.40585
0.195013	4.34007	0.995622	-0.361996	0.19482	0.927162	0.995529	-0.407425
0.195138	4.34013	0.996246	-0.360989	0.194945	0.926012	0.996152	-0.40825
0.195263	4.34019	0.996869	-0.360791	0.19507	0.924803	0.996776	-0.407035
0.195387	4.34025	0.997493	-0.360901	0.195194	0.923591	0.9974	-0.404785
0.195512	4.34032	0.998116	-0.359165	0.195319	0.922377	0.998023	-0.405985
0.195637	4.34038	0.99874	-0.356254	0.195444	0.921159	0.998647	-0.4097
0.195762	4.34044	0.999363	-0.355235	0.195568	0.919887	0.99927	-0.412776
0.195886	4.3405	0.999987	-0.355205	0.195693	0.918725	0.999894	-0.415111
0.196011	4.34056	1.00061	-0.353737	0.195818	0.91756	1.00052	-0.415093
0.196136	4.34077	1.00123	-0.3518	0.195943	0.916374	1.00114	-0.413148
0.19626	4.34082	1.00186	-0.351076	0.196067	0.915878	1.00177	-0.410964
0.196385	4.34079	1.00248	-0.350921	0.196192	0.915751	1.00239	-0.409186
0.19651	4.34075	1.0031	-0.349279	0.196317	0.915624	1.00301	-0.409821
0.196634	4.34072	1.00373	-0.34691	0.196441	0.915485	1.00364	-0.412441
0.196759	4.34069	1.00435	-0.346217	0.196566	0.915358	1.00426	-0.415522
0.196884	4.34066	1.00497	-0.34618	0.196691	0.91523	1.00488	-0.41736
0.197009	4.34063	1.0056	-0.34492	0.196815	0.915096	1.00551	-0.415264
0.197133	4.3406	1.00622	-0.343576	0.19694	0.914968	1.00613	-0.410682
0.197258	4.34057	1.00685	-0.34427	0.197065	0.914839	1.00675	-0.405307
0.197383	4.33991	1.00747	-0.346057	0.19719	0.914771	1.00738	-0.401525
0.197507	4.33879	1.00809	-0.347227	0.197314	0.914664	1.008	-0.402679
0.197632	4.33759	1.00872	-0.346827	0.197439	0.914496	1.00862	-0.40576
0.197757	4.33641	1.00934	-0.344538	0.197564	0.914327	1.00925	-0.407532
0.197881	4.33523	1.00996	-0.34243	0.197688	0.914152	1.00987	-0.407448
0.198006	4.33404	1.01059	-0.341458	0.197813	0.91399	1.01049	-0.404614
0.198131	4.33285	1.01121	-0.340798	0.197938	0.913821	1.01112	-0.399379
0.198255	4.33167	1.01183	-0.340292	0.198063	0.913651	1.01174	-0.396938
0.19838	4.33046	1.01246	-0.340544	0.198187	0.913482	1.01237	-0.398074
0.198505	4.32926	1.01308	-0.341516	0.198312	0.913302	1.01299	-0.399639
0.19863	4.32804	1.0137	-0.342379	0.198437	0.912761	1.01361	-0.401381
0.198754	4.32686	1.01433	-0.342688	0.198561	0.911998	1.01424	-0.400389
0.198879	4.32567	1.01495	-0.346518	0.198686	0.911488	1.01486	-0.396714
0.199004	4.32451	1.01557	-0.354559	0.198811	0.910979	1.01548	-0.393847
0.199128	4.32333	1.0162	-0.360434	0.198935	0.910487	1.01611	-0.391792
0.199253	4.32212	1.01682	-0.363142	0.19906	0.909975	1.01673	-0.390261
0.199378	4.32095	1.01745	-0.364937	0.199185	0.909482	1.01735	-0.389646
0.199502	4.31975	1.01807	-0.366811	0.19931	0.908986	1.01798	-0.389681
0.199627	4.31859	1.01869	-0.367219	0.199434	0.908473	1.0186	-0.38968
0.199752	4.31742	1.01932	-0.36615	0.199559	0.907981	1.01923	-0.388926
0.199877	4.31672	1.01994	-0.365361	0.199684	0.907302	1.01985	-0.387875
0.200001	4.31619	1.02056	-0.365004	0.199808	0.906843	1.02047	-0.386443
0.200126	4.31569	1.02119	-0.362896	0.199933	0.906507	1.0211	-0.385465
0.200251	4.31517	1.02181	-0.358956	0.200058	0.906182	1.02172	-0.386588
0.200375	4.31467	1.02243	-0.356977	0.200183	0.905842	1.02234	-0.388169
0.2005	4.31417	1.02306	-0.356984	0.200307	0.9055	1.02297	-0.388919
0.200625	4.31366	1.02368	-0.358598	0.200432	0.905158	1.02359	-0.389272
0.200749	4.31314	1.0243	-0.361017	0.200557	0.904814	1.02421	-0.388668
0.200874	4.31263	1.02493	-0.363049	0.200681	0.904472	1.02484	-0.388234
0.200999	4.31212	1.02555	-0.364999	0.200806	0.904172	1.02546	-0.389857
0.201124	4.31131	1.02618	-0.366647	0.200931	0.904039	1.02608	-0.391274
0.201248	4.31078	1.0268	-0.367813	0.201056	0.903498	1.02671	-0.390212
0.201373	4.31033	1.02742	-0.366471	0.20118	0.902979	1.02733	-0.388661
0.201498	4.30989	1.02805	-0.364044	0.201305	0.902472	1.02796	-0.387154
0.201622	4.30945	1.02867	-0.362501	0.20143	0.901922	1.02858	-0.386428
0.201747	4.30899	1.02929	-0.361541	0.201554	0.901378	1.0292	-0.388862
0.201872	4.30855	1.02992	-0.360693	0.201679	0.900867	1.02983	-0.392225
0.201996	4.30811	1.03054	-0.359835	0.201804	0.900334	1.03045	-0.39601
0.202121	4.30766	1.03116	-0.360093	0.201928	0.899803	1.03107	-0.399069
0.202246	4.30724	1.03179	-0.360382	0.202053	0.899227	1.0317	-0.400027
0.202371	4.30686	1.03241	-0.358861	0.202178	0.898228	1.03232	-0.402017
0.202495	4.30628	1.03303	-0.356424	0.202303	0.897222	1.03294	-0.407443
0.20262	4.30565	1.03366	-0.354618	0.202427	0.896144	1.03357	-0.412363
0.202745	4.30503	1.03428	-0.353711	0.202552	0.895093	1.03419	-0.414459
0.202869	4.30439	1.0349	-0.354045	0.202677	0.894015	1.03482	-0.414264
0.202994	4.30377	1.03553	-0.354381	0.202801	0.892997	1.03544	-0.409597
0.203119	4.30314	1.03615	-0.353099	0.202926	0.891938	1.03606	-0.405413
0.203243	4.30252	1.03678	-0.351667	0.203051	0.890875	1.03669	-0.403005
0.203368	4.30189	1.0374	-0.351576	0.203176	0.889814	1.03731	-0.401112
0.203493	4.30107	1.03802	-0.352171	0.2033	0.888646	1.03793	-0.400608
0.203617	4.30049	1.03865	-0.353537	0.203425	0.886729	1.03856	-0.40052
0.203742	4.30026	1.03927	-0.355954	0.20355	0.884628	1.03918	-0.400661
0.203867	4.30007	1.03989	-0.359934	0.203674	0.882587	1.0398	-0.400263
0.203992	4.29989	1.04052	-0.363094	0.203799	0.880549	1.04043	-0.399382
0.204116	4.29971	1.04114	-0.362918	0.203924	0.878544	1.04105	-0.401168
0.204241	4.29953	1.04176	-0.362603	0.204048	0.8764	1.04167	-0.407597
0.204366	4.29934	1.04239	-0.364172	0.204173	0.874331	1.0423	-0.411345
0.20449	4.29916	1.04301	-0.366487	0.204298	0.872315	1.04292	-0.410434
0.204615	4.29897	1.04363	-0.367443	0.204423	0.870264	1.04354	-0.410784
0.20474	4.29891	1.04426	-0.367091	0.204547	0.8681	1.04417	-0.412333
0.204864	4.29921	1.04488	-0.366912	0.204672	0.866159	1.04479	-0.411401
0.204989	4.29956	1.0455	-0.366634	0.204797	0.864707	1.04542	-0.407728
0.205114	4.29992	1.04613	-0.365294	0.204921	0.863212	1.04604	-0.40642
0.205239	4.30028	1.04675	-0.363778	0.205046	0.861752	1.04666	-0.408006
0.205363	4.30063	1.04737	-0.363898	0.205171	0.860263	1.04729	-0.408869
0.205488	4.30098	1.048	-0.364698	0.205296	0.858694	1.04791	-0.408717
0.205613	4.30133	1.04862	-0.364205	0.20542	0.857218	1.04853	-0.41021
0.205737	4.30169	1.04924	-0.362354	0.205545	0.855774	1.04916	-0.413391
0.205862	4.30205	1.04987	-0.360084	0.20567	0.854322	1.04978	-0.414277
0.205987	4.30215	1.05049	-0.357708	0.205794	0.852948	1.05041	-0.413334
0.206111	4.30127	1.05112	-0.355127	0.205919	0.85189	1.05103	-0.414463
0.206236	4.30008	1.05174	-0.354039	0.206044	0.850899	1.05165	-0.417221
0.206361	4.29892	1.05236	-0.356057	0.206169	0.849935	1.05228	-0.418136
0.206486	4.29773	1.05299	-0.358525	0.206293	0.848978	1.0529	-0.41708
0.20661	4.29652	1.05361	-0.359742	0.206418	0.847981	1.05352	-0.415411
0.206735	4.29538	1.05423	-0.360346	0.206543	0.847041	1.05415	-0.412889
0.20686	4.29419	1.05486	-0.360707	0.206667	0.846048	1.05477	-0.40961
0.206984	4.293	1.05548	-0.361968	0.206792	0.845081	1.05539	-0.407366
0.207109	4.29181	1.0561	-0.365363	0.206917	0.84409	1.05602	-0.408595
0.207234	4.29043	1.05673	-0.36868	0.207041	0.842856	1.05664	-0.410487
0.207358	4.28943	1.05735	-0.370786	0.207166	0.841303	1.05726	-0.409602
0.207483	4.28846	1.05797	-0.37233	0.207291	0.839646	1.05789	-0.4084
0.207608	4.2875	1.0586	-0.37263	0.207416	0.837986	1.05851	-0.409432
0.207733	4.28654	1.05922	-0.373078	0.20754	0.836351	1.05913	-0.411143
0.207857	4.28558	1.05984	-0.374814	0.207665	0.834701	1.05976	-0.412334
0.207982	4.28462	1.06047	-0.375889	0.20779	0.833047	1.06038	-0.412494
0.208107	4.28367	1.06109	-0.375564	0.207914	0.831415	1.06101	-0.411172
0.208231	4.28267	1.06171	-0.374141	0.208039	0.829778	1.06163	-0.40994
0.208356	4.28172	1.06234	-0.370994	0.208164	0.828129	1.06225	-0.408935
0.208481	4.28092	1.06296	-0.368653	0.208289	0.826487	1.06288	-0.408347
0.208605	4.27984	1.06359	-0.368108	0.208413	0.825173	1.0635	-0.409759
0.20873	4.27877	1.06421	-0.368025	0.208538	0.823861	1.06412	-0.412143
0.208855	4.27767	1.06483	-0.367933	0.208663	0.822543	1.06475	-0.409083
0.20898	4.27661	1.06546	-0.366811	0.208787	0.821205	1.06537	-0.40408
0.209104	4.2755	1.06608	-0.364585	0.208912	0.819905	1.066	-0.403623
0.209229	4.2744	1.0667	-0.364253	0.209037	0.81863	1.06662	-0.404117
0.209354	4.27335	1.06733	-0.366483	0.209162	0.817341	1.06724	-0.404065
0.209478	4.27225	1.06795	-0.368985	0.209286	0.816131	1.06787	-0.404413
0.209603	4.27115	1.06857	-0.371748	0.209411	0.814895	1.06849	-0.400229
0.209728	4.27066	1.0692	-0.373712	0.209536	0.813516	1.06911	-0.395022
0.209852	4.27075	1.06982	-0.375037	0.20966	0.81258	1.06974	-0.392428
0.209977	4.27086	1.07045	-0.37702	0.209785	0.811784	1.07036	-0.390202
0.210102	4.27096	1.07107	-0.379088	0.20991	0.810984	1.07098	-0.392146
0.210226	4.27107	1.07169	-0.379284	0.210034	0.810194	1.07161	-0.394449
0.210351	4.27118	1.07231	-0.377959	0.210159	0.809415	1.07223	-0.39079
0.210476	4.27128	1.07294	-0.377494	0.210284	0.808599	1.07285	-0.387139
0.210601	4.27139	1.07356	-0.377748	0.210409	0.807791	1.07348	-0.389206
0.210725	4.27149	1.07419	-0.377982	0.210533	0.806986	1.0741	-0.391245
0.21085	4.2716	1.07481	-0.378171	0.210658	0.806164	1.07472	-0.392314
0.210975	4.2719	1.07543	-0.378444	0.210783	0.805338	1.07535	-0.392609
0.211099	4.27193	1.07606	-0.378492	0.210907	0.804234	1.07597	-0.388083
0.211224	4.27194	1.07668	-0.376431	0.211032	0.803057	1.0766	-0.384428
0.211349	4.27195	1.0773	-0.37336	0.211157	0.801929	1.07722	-0.383681
0.211473	4.27196	1.07793	-0.374176	0.211282	0.800792	1.07784	-0.382724
0.211598	4.27197	1.07855	-0.377939	0.211406	0.799632	1.07847	-0.382157
0.211723	4.27198	1.07917	-0.379785	0.211531	0.798448	1.07909	-0.381927
0.211848	4.272	1.0798	-0.379892	0.211656	0.797251	1.07971	-0.381565
0.211972	4.27201	1.08042	-0.380439	0.21178	0.796055	1.08034	-0.381676
0.212097	4.27201	1.08105	-0.381628	0.211905	0.794871	1.08096	-0.383684
0.212222	4.27147	1.08167	-0.383821	0.21203	0.793682	1.08158	-0.386293
0.212346	4.27133	1.08229	-0.38665	0.212154	0.792805	1.08221	-0.391046
0.212471	4.27119	1.08292	-0.389112	0.212279	0.792214	1.08283	-0.394967
0.212596	4.27107	1.08354	-0.390755	0.212404	0.791535	1.08346	-0.395772
0.21272	4.27093	1.08416	-0.390537	0.212529	0.790856	1.08408	-0.396389
0.212845	4.2708	1.08479	-0.389631	0.212653	0.790182	1.0847	-0.397578
0.21297	4.27066	1.08541	-0.390101	0.212778	0.789503	1.08533	-0.398051
0.213095	4.27053	1.08603	-0.39076	0.212903	0.788824	1.08595	-0.396558
0.213219	4.2704	1.08666	-0.390195	0.213027	0.788151	1.08657	-0.393693
0.213344	4.27026	1.08728	-0.389001	0.213152	0.787472	1.0872	-0.389409
0.213469	4.27027	1.0879	-0.387787	0.213277	0.786726	1.08782	-0.385466
0.213593	4.27043	1.08853	-0.386962	0.213402	0.785812	1.08844	-0.381969
0.213718	4.27058	1.08915	-0.387071	0.213526	0.784898	1.08907	-0.378626
0.213843	4.27074	1.08977	-0.386703	0.213651	0.784102	1.08969	-0.375612
0.213967	4.27089	1.0904	-0.384653	0.213776	0.783287	1.09031	-0.374554
0.214092	4.27105	1.09102	-0.381615	0.2139	0.782468	1.09094	-0.375466
0.214217	4.27121	1.09164	-0.377595	0.214025	0.781661	1.09156	-0.375625
0.214342	4.27136	1.09227	-0.374236	0.21415	0.780864	1.09218	-0.37528
0.214466	4.27152	1.09289	-0.373206	0.214275	0.78006	1.09281	-0.376502
0.214591	4.2716	1.09352	-0.373787	0.214399	0.77925	1.09343	-0.379263
0.214716	4.27137	1.09414	-0.375337	0.214524	0.778221	1.09406	-0.381537
0.21484	4.27114	1.09476	-0.376649	0.214649	0.776784	1.09468	-0.383457
0.214965	4.27089	1.09539	-0.377062	0.214773	0.77516	1.0953	-0.38548
0.21509	4.27065	1.09601	-0.377607	0.214898	0.773567	1.09593	-0.387067
0.215214	4.2704	1.09663	-0.38032	0.215023	0.77198	1.09655	-0.386543
0.215339	4.27015	1.09726	-0.384624	0.215147	0.770386	1.09717	-0.38452
0.215464	4.26991	1.09788	-0.389551	0.215272	0.768798	1.0978	-0.382462
0.215589	4.26967	1.0985	-0.394011	0.215397	0.76721	1.09842	-0.380524
0.215713	4.26941	1.09913	-0.39409	0.215522	0.765612	1.09905	-0.378486
0.215838	4.26836	1.09975	-0.392648	0.215646	0.764022	1.09967	-0.376708
0.215963	4.26642	1.10037	-0.392464	0.215771	0.762578	1.10029	-0.376904
0.216087	4.26443	1.101	-0.39288	0.215896	0.761538	1.10092	-0.37797
0.216212	4.26244	1.10162	-0.394887	0.21602	0.760831	1.10154	-0.378046
0.216337	4.26046	1.10224	-0.397795	0.216145	0.760189	1.10216	-0.377854
0.216461	4.25848	1.10287	-0.401655	0.21627	0.759548	1.10279	-0.378844
0.216586	4.25659	1.10349	-0.405003	0.216395	0.758911	1.10341	-0.380558
0.216711	4.25461	1.10411	-0.403649	0.216519	0.758275	1.10403	-0.382827
0.216835	4.25263	1.10474	-0.401991	0.216644	0.75763	1.10466	-0.385328
0.21696	4.25066	1.10536	-0.405758	0.216769	0.756986	1.10528	-0.387375
0.217085	4.24897	1.10598	-0.410215	0.216893	0.756348	1.1059	-0.388754
0.21721	4.24706	1.10661	-0.410515	0.217018	0.755685	1.10653	-0.38782
0.217334	4.24512	1.10723	-0.409603	0.217143	0.75525	1.10715	-0.386087
0.217459	4.24318	1.10786	-0.408874	0.217267	0.75508	1.10777	-0.386131
0.217584	4.24123	1.10848	-0.407212	0.217392	0.754961	1.1084	-0.386656
0.217708	4.23929	1.1091	-0.401152	0.217517	0.754843	1.10902	-0.38594
0.217833	4.23735	1.10973	-0.395882	0.217642	0.754724	1.10965	-0.384989
0.217958	4.23541	1.11035	-0.398902	0.217766	0.754607	1.11027	-0.385123
0.218082	4.23347	1.11097	-0.401907	0.217891	0.75449	1.11089	-0.385855
0.218207	4.23155	1.1116	-0.398998	0.218016	0.754371	1.11152	-0.387701
0.218332	4.22999	1.11222	-0.395803	0.21814	0.754251	1.11214	-0.389573
0.218457	4.22929	1.11284	-0.395205	0.218265	0.753982	1.11276	-0.389862
0.218581	4.22858	1.11347	-0.395267	0.21839	0.753164	1.11339	-0.389502
0.218706	4.22788	1.11409	-0.396926	0.218515	0.752016	1.11401	-0.387409
0.218831	4.22717	1.11471	-0.399473	0.218639	0.750858	1.11464	-0.385214
0.218955	4.22647	1.11534	-0.405703	0.218764	0.749697	1.11526	-0.385012
0.21908	4.22576	1.11596	-0.411267	0.218889	0.748547	1.11588	-0.385118
0.219205	4.22506	1.11658	-0.41202	0.219013	0.747386	1.11651	-0.384347
0.219329	4.22435	1.11721	-0.41279	0.219138	0.746219	1.11713	-0.383246
0.219454	4.22361	1.11783	-0.415553	0.219263	0.745064	1.11775	-0.380848
0.219579	4.22264	1.11846	-0.418703	0.219388	0.743918	1.11838	-0.377915
0.219704	4.22174	1.11908	-0.421596	0.219512	0.742735	1.119	-0.380069
0.219828	4.2208	1.1197	-0.423257	0.219637	0.741733	1.11962	-0.383803
0.219953	4.21986	1.12033	-0.420646	0.219762	0.740878	1.12025	-0.388531
0.220078	4.21892	1.12095	-0.418463	0.219886	0.74003	1.12087	-0.393538
0.220202	4.21798	1.12157	-0.418178	0.220011	0.739171	1.12149	-0.396261
0.220327	4.21704	1.1222	-0.417732	0.220136	0.738324	1.12212	-0.398325
0.220452	4.2161	1.12282	-0.41705	0.22026	0.737479	1.12274	-0.400497
0.220576	4.21515	1.12344	-0.4162	0.220385	0.736608	1.12336	-0.402693
0.220701	4.2141	1.12407	-0.41571	0.22051	0.735751	1.12399	-0.404563
0.220826	4.21287	1.12469	-0.416326	0.220635	0.734866	1.12461	-0.406404
0.220951	4.21174	1.12531	-0.418476	0.220759	0.734139	1.12524	-0.405609
0.221075	4.2106	1.12594	-0.419937	0.220884	0.733774	1.12586	-0.404313
0.2212	4.20946	1.12656	-0.420902	0.221009	0.733577	1.12648	-0.401902
0.221325	4.20833	1.12719	-0.421396	0.221133	0.733383	1.12711	-0.39934
0.221449	4.20724	1.12781	-0.420039	0.221258	0.733192	1.12773	-0.397998
0.221574	4.2061	1.12843	-0.417966	0.221383	0.732998	1.12835	-0.39691
0.221699	4.20495	1.12906	-0.414928	0.221508	0.732803	1.12898	-0.395179
0.221823	4.20378	1.12968	-0.412984	0.221632	0.732609	1.1296	-0.393295
0.221948	4.2024	1.1303	-0.412725	0.221757	0.732416	1.13022	-0.391063
0.222073	4.20122	1.13093	-0.411238	0.221882	0.732228	1.13085	-0.388734
0.222198	4.20049	1.13155	-0.407896	0.222006	0.731877	1.13147	-0.383991
0.222322	4.19978	1.13217	-0.406408	0.222131	0.731258	1.1321	-0.379203
0.222447	4.19904	1.1328	-0.407731	0.222256	0.730533	1.13272	-0.37863
0.222572	4.19831	1.13342	-0.407833	0.222381	0.729802	1.13334	-0.378601
0.222696	4.19757	1.13404	-0.4067	0.222505	0.729075	1.13397	-0.378976
0.222821	4.19686	1.13467	-0.407252	0.22263	0.728351	1.13459	-0.379173
0.222946	4.19612	1.13529	-0.410194	0.222755	0.727631	1.13521	-0.378464
0.22307	4.19538	1.13591	-0.413867	0.222879	0.726915	1.13584	-0.377805
0.223195	4.19457	1.13654	-0.417606	0.223004	0.726183	1.13646	-0.378679
0.22332	4.19351	1.13716	-0.41937	0.223129	0.725494	1.13708	-0.37971
0.223444	4.1923	1.13779	-0.419112	0.223253	0.72511	1.13771	-0.382468
0.223569	4.19109	1.13841	-0.418164	0.223378	0.724902	1.13833	-0.385263
0.223694	4.18992	1.13903	-0.416688	0.223503	0.724701	1.13895	-0.384996
0.223819	4.18871	1.13966	-0.416396	0.223628	0.724501	1.13958	-0.383448
0.223943	4.18754	1.14028	-0.417184	0.223752	0.724301	1.1402	-0.37859
0.224068	4.18632	1.1409	-0.417513	0.223877	0.724103	1.14083	-0.374277
0.224193	4.18511	1.14153	-0.416739	0.224002	0.723906	1.14145	-0.372988
0.224317	4.18394	1.14215	-0.413976	0.224126	0.723704	1.14207	-0.371905
0.224442	4.18268	1.14277	-0.410267	0.224251	0.723505	1.1427	-0.37051
0.224567	4.18122	1.1434	-0.409075	0.224376	0.723141	1.14332	-0.36958
0.224691	4.17964	1.14402	-0.409518	0.224501	0.722467	1.14394	-0.369979
0.224816	4.17811	1.14464	-0.409137	0.224625	0.721703	1.14457	-0.370831
0.224941	4.17653	1.14527	-0.408735	0.22475	0.720952	1.14519	-0.372113
0.225066	4.17501	1.14589	-0.409181	0.224875	0.720204	1.14581	-0.374641
0.22519	4.17348	1.14651	-0.409647	0.224999	0.719458	1.14644	-0.380477
0.225315	4.17189	1.14714	-0.40953	0.225124	0.718716	1.14706	-0.384392
0.22544	4.17035	1.14776	-0.409179	0.225249	0.717976	1.14769	-0.383493
0.225564	4.16863	1.14838	-0.409066	0.225373	0.717239	1.14831	-0.383347
0.225689	4.16651	1.14901	-0.409201	0.225498	0.716482	1.14893	-0.384685
0.225814	4.1645	1.14963	-0.408539	0.225623	0.715686	1.14956	-0.383935
0.225938	4.16246	1.15026	-0.407394	0.225748	0.714943	1.15018	-0.379872
0.226063	4.16036	1.15088	-0.407756	0.225872	0.714236	1.1508	-0.376608
0.226188	4.15834	1.1515	-0.408939	0.225997	0.713532	1.15143	-0.374215
0.226313	4.15631	1.15213	-0.407269	0.226122	0.712852	1.15205	-0.371204
0.226437	4.15429	1.15275	-0.404555	0.226246	0.712162	1.15267	-0.367125
0.226562	4.15226	1.15337	-0.401634	0.226371	0.711465	1.1533	-0.365542
0.226687	4.15022	1.154	-0.398761	0.226496	0.71077	1.15392	-0.3682
0.226811	4.14832	1.15462	-0.399065	0.226621	0.710077	1.15454	-0.367829
0.226936	4.14707	1.15524	-0.400009	0.226745	0.709386	1.15517	-0.363557
0.227061	4.1461	1.15587	-0.398081	0.22687	0.708391	1.15579	-0.36307
0.227185	4.14514	1.15649	-0.395764	0.226995	0.707378	1.15641	-0.367158
0.22731	4.14417	1.15711	-0.395721	0.227119	0.706417	1.15704	-0.370589
0.227435	4.14321	1.15774	-0.395727	0.227244	0.705427	1.15766	-0.372782
0.22756	4.14224	1.15836	-0.39615	0.227369	0.704459	1.15829	-0.375572
0.227684	4.14127	1.15898	-0.396828	0.227494	0.703474	1.15891	-0.379207
0.227809	4.14031	1.15961	-0.397189	0.227618	0.702511	1.15953	-0.380862
0.227934	4.13937	1.16023	-0.397576	0.227743	0.701532	1.16016	-0.380568
0.228058	4.13841	1.16085	-0.394676	0.227868	0.700542	1.16078	-0.382162
0.228183	4.13767	1.16148	-0.391768	0.227992	0.699555	1.1614	-0.385925
0.228308	4.13741	1.1621	-0.396713	0.228117	0.69825	1.16203	-0.387511
0.228432	4.13714	1.16273	-0.401898	0.228242	0.696791	1.16265	-0.386922
0.228557	4.13688	1.16335	-0.399812	0.228366	0.695328	1.16328	-0.385423
0.228682	4.13661	1.16397	-0.397241	0.228491	0.693868	1.1639	-0.383047
0.228806	4.13634	1.1646	-0.393421	0.228616	0.692412	1.16452	-0.380897
0.228931	4.13607	1.16522	-0.390166	0.228741	0.69096	1.16515	-0.378963
0.229056	4.13581	1.16584	-0.391733	0.228865	0.689511	1.16577	-0.378195
0.229181	4.13552	1.16647	-0.393296	0.22899	0.688065	1.16639	-0.378333
0.229305	4.1352	1.16709	-0.394451	0.229115	0.686571	1.16702	-0.378434
0.22943	4.13481	1.16771	-0.39542	0.229239	0.685123	1.16764	-0.378539
0.229555	4.13444	1.16834	-0.392868	0.229364	0.683699	1.16826	-0.377633
0.229679	4.13405	1.16896	-0.390588	0.229489	0.681911	1.16889	-0.376203
0.229804	4.13366	1.16958	-0.392372	0.229614	0.680063	1.16951	-0.377064
0.229929	4.13328	1.17021	-0.394102	0.229738	0.678241	1.17013	-0.378783
0.230053	4.1329	1.17083	-0.396692	0.229863	0.676356	1.17076	-0.38068
0.230178	4.13252	1.17145	-0.399051	0.229988	0.674519	1.17138	-0.382595
0.230303	4.13214	1.17208	-0.398567	0.230112	0.672641	1.172	-0.383293
0.230428	4.13172	1.1727	-0.398395	0.230237	0.670811	1.17263	-0.382985
0.230552	4.13106	1.17333	-0.399722	0.230362	0.668941	1.17325	-0.383291
0.230677	4.13009	1.17395	-0.400683	0.230486	0.667217	1.17388	-0.384262
0.230802	4.12912	1.17457	-0.400102	0.230611	0.666006	1.1745	-0.38445
0.230926	4.12816	1.1752	-0.400082	0.230736	0.665419	1.17512	-0.38422
0.231051	4.12719	1.17582	-0.401214	0.230861	0.66495	1.17575	-0.382179
0.231176	4.12623	1.17644	-0.402972	0.230985	0.664476	1.17637	-0.378554
0.2313	4.12525	1.17707	-0.406782	0.23111	0.664003	1.17699	-0.374566
0.231425	4.12429	1.17769	-0.40975	0.231235	0.663531	1.17762	-0.370487
0.23155	4.12331	1.17831	-0.41083	0.231359	0.66306	1.17824	-0.36946
0.231675	4.12235	1.17894	-0.411764	0.231484	0.662589	1.17887	-0.370398
0.231799	4.12156	1.17956	-0.412237	0.231609	0.66212	1.17949	-0.370195
0.231924	4.12126	1.18018	-0.411049	0.231734	0.661282	1.18011	-0.369195
0.232049	4.12106	1.18081	-0.40849	0.231858	0.660173	1.18074	-0.371454
0.232173	4.12087	1.18143	-0.408083	0.231983	0.659063	1.18136	-0.375595
0.232298	4.12067	1.18206	-0.40891	0.232108	0.657965	1.18198	-0.376388
0.232423	4.12047	1.18268	-0.409569	0.232232	0.656869	1.18261	-0.375723
0.232547	4.12027	1.1833	-0.409872	0.232357	0.655775	1.18323	-0.375767
0.232672	4.12008	1.18392	-0.40902	0.232482	0.654682	1.18385	-0.376299
0.232797	4.11988	1.18455	-0.407936	0.232607	0.653547	1.18448	-0.376936
0.232922	4.11962	1.18517	-0.408358	0.232731	0.652446	1.1851	-0.37754
0.233046	4.11892	1.1858	-0.409582	0.232856	0.651358	1.18572	-0.379717
0.233171	4.11759	1.18642	-0.409988	0.232981	0.65001	1.18635	-0.382307
0.233296	4.11619	1.18704	-0.410935	0.233105	0.648865	1.18697	-0.381794
0.23342	4.11482	1.18767	-0.412908	0.23323	0.647882	1.18759	-0.379773
0.233545	4.11344	1.18829	-0.413996	0.233355	0.646919	1.18822	-0.380891
0.23367	4.11206	1.18891	-0.411686	0.233479	0.645918	1.18884	-0.383411
0.233794	4.11068	1.18954	-0.408667	0.233604	0.644948	1.18947	-0.385547
0.233919	4.10929	1.19016	-0.409349	0.233729	0.643949	1.19009	-0.387701
0.234044	4.10789	1.19078	-0.411196	0.233854	0.642981	1.19071	-0.389034
0.234169	4.10644	1.19141	-0.410178	0.233978	0.641984	1.19134	-0.38939
0.234293	4.10482	1.19203	-0.408448	0.234103	0.641019	1.19196	-0.387289
0.234418	4.10314	1.19266	-0.411458	0.234228	0.639729	1.19258	-0.384701
0.234543	4.1015	1.19328	-0.415396	0.234352	0.638701	1.19321	-0.383713
0.234667	4.09983	1.1939	-0.414407	0.234477	0.637706	1.19383	-0.383384
0.234792	4.09812	1.19453	-0.41253	0.234602	0.636743	1.19445	-0.383733
0.234917	4.09646	1.19515	-0.415655	0.234727	0.63575	1.19508	-0.383485
0.235041	4.09479	1.19577	-0.419088	0.234851	0.634748	1.1957	-0.381228
0.235166	4.09314	1.1964	-0.41834	0.234976	0.633788	1.19633	-0.378536
0.235291	4.0915	1.19702	-0.417861	0.235101	0.632797	1.19695	-0.375607
0.235415	4.08985	1.19764	-0.421381	0.235225	0.631797	1.19757	-0.373335
0.23554	4.0884	1.19827	-0.424501	0.23535	0.630841	1.1982	-0.373123
0.235665	4.08712	1.19889	-0.423973	0.235475	0.630238	1.19882	-0.373424
0.23579	4.0858	1.19951	-0.422644	0.2356	0.629778	1.19944	-0.373457
0.235914	4.08447	1.20014	-0.42046	0.235724	0.629331	1.20007	-0.373956
0.236039	4.08318	1.20076	-0.418479	0.235849	0.628904	1.20069	-0.375334
0.236164	4.08189	1.20138	-0.415799	0.235974	0.628462	1.20131	-0.376456
0.236288	4.08057	1.20201	-0.41337	0.236098	0.628016	1.20194	-0.376999
0.236413	4.07926	1.20263	-0.412709	0.236223	0.62757	1.20256	-0.377533
0.236538	4.07796	1.20325	-0.412204	0.236348	0.627125	1.20318	-0.378133
0.236662	4.0765	1.20388	-0.410312	0.236472	0.626699	1.20381	-0.378529
0.236787	4.07497	1.2045	-0.408555	0.236597	0.626258	1.20443	-0.3785
0.236912	4.07364	1.20513	-0.409132	0.236722	0.624948	1.20505	-0.378555
0.237037	4.0723	1.20575	-0.410468	0.236847	0.623023	1.20568	-0.378886
0.237161	4.07097	1.20637	-0.412733	0.236971	0.621021	1.2063	-0.378378
0.237286	4.06965	1.207	-0.415511	0.237096	0.619021	1.20693	-0.376598
0.237411	4.06831	1.20762	-0.41816	0.237221	0.617109	1.20755	-0.375779
0.237535	4.06699	1.20824	-0.42056	0.237345	0.615126	1.20817	-0.377002
0.23766	4.06566	1.20887	-0.422807	0.23747	0.613129	1.2088	-0.37769
0.237785	4.06434	1.20949	-0.425613	0.237595	0.611132	1.20942	-0.376908
0.237909	4.0632	1.21011	-0.428622	0.23772	0.609135	1.21004	-0.376843
0.238034	4.0623	1.21074	-0.430922	0.237844	0.60714	1.21067	-0.377884
0.238159	4.0614	1.21136	-0.431792	0.237969	0.605284	1.21129	-0.377636
0.238284	4.06051	1.21198	-0.432113	0.238094	0.60372	1.21192	-0.375957
0.238408	4.05961	1.21261	-0.432677	0.238218	0.602195	1.21254	-0.374465
0.238533	4.0587	1.21323	-0.433746	0.238343	0.60067	1.21316	-0.373509
0.238658	4.0578	1.21385	-0.434956	0.238468	0.599145	1.21379	-0.372498
0.238782	4.05688	1.21448	-0.435999	0.238592	0.59762	1.21441	-0.371344
0.238907	4.05599	1.2151	-0.437005	0.238717	0.596096	1.21503	-0.37138
0.239032	4.05505	1.21572	-0.437431	0.238842	0.594572	1.21566	-0.372326
0.239156	4.05406	1.21635	-0.43703	0.238967	0.593118	1.21628	-0.372294
0.239281	4.05322	1.21697	-0.435204	0.239091	0.59155	1.2169	-0.371104
0.239406	4.05251	1.21759	-0.432526	0.239216	0.590031	1.21753	-0.370189
0.239531	4.0518	1.21822	-0.430514	0.239341	0.588555	1.21815	-0.369852
0.239655	4.05109	1.21884	-0.42932	0.239465	0.587085	1.21877	-0.36875
0.23978	4.0504	1.21947	-0.428395	0.23959	0.585614	1.2194	-0.367114
0.239905	4.0497	1.22009	-0.427178	0.239715	0.584143	1.22002	-0.367266
0.240029	4.049	1.22071	-0.426896	0.23984	0.582797	1.22064	-0.368387
0.240154	4.04829	1.22134	-0.427311	0.239964	0.581356	1.22127	-0.368946
0.240279	4.04756	1.22196	-0.425478	0.240089	0.579886	1.22189	-0.369022
0.240403	4.04687	1.22258	-0.422437	0.240214	0.578415	1.22252	-0.367629
0.240528	4.04638	1.22321	-0.422395	0.240338	0.577089	1.22314	-0.365754
0.240653	4.04602	1.22383	-0.42423	0.240463	0.576341	1.22376	-0.363755
0.240778	4.04567	1.22445	-0.425374	0.240588	0.575767	1.22439	-0.361775
0.240902	4.04531	1.22508	-0.426041	0.240713	0.575201	1.22501	-0.362433
0.241027	4.04496	1.2257	-0.424474	0.240837	0.574636	1.22563	-0.366587
0.241152	4.04462	1.22633	-0.421853	0.240962	0.57407	1.22626	-0.368558
0.241276	4.04428	1.22695	-0.419178	0.241087	0.573504	1.22688	-0.366997
0.241401	4.04394	1.22757	-0.416469	0.241211	0.572939	1.22751	-0.365595
0.241526	4.0436	1.22819	-0.4164	0.241336	0.572373	1.22813	-0.364905
0.24165	4.04319	1.22882	-0.417348	0.241461	0.571806	1.22875	-0.364915
0.241775	4.04265	1.22944	-0.41636	0.241585	0.570771	1.22938	-0.365876
0.2419	4.04206	1.23007	-0.414548	0.24171	0.568923	1.23	-0.36714
0.242024	4.04148	1.23069	-0.41516	0.241835	0.566837	1.23062	-0.368587
0.242149	4.04089	1.23131	-0.416532	0.24196	0.564821	1.23125	-0.367232
0.242274	4.04032	1.23194	-0.419224	0.242084	0.562734	1.23187	-0.362507
0.242399	4.03974	1.23256	-0.422442	0.242209	0.560627	1.23249	-0.359698
0.242523	4.03916	1.23318	-0.424263	0.242334	0.558519	1.23312	-0.359426
0.242648	4.03856	1.23381	-0.425544	0.242458	0.55641	1.23374	-0.358559
0.242773	4.03796	1.23443	-0.425004	0.242583	0.5543	1.23436	-0.356994
0.242897	4.03735	1.23505	-0.424147	0.242708	0.552189	1.23499	-0.357115
0.243022	4.03691	1.23568	-0.425105	0.242833	0.550185	1.23561	-0.358659
0.243147	4.03691	1.2363	-0.426471	0.242957	0.548973	1.23623	-0.35958
0.243271	4.03704	1.23693	-0.426312	0.243082	0.547998	1.23686	-0.360395
0.243396	4.03719	1.23755	-0.425783	0.243207	0.547048	1.23748	-0.363724
0.243521	4.03734	1.23817	-0.424926	0.243331	0.546097	1.23811	-0.369058
0.243646	4.03749	1.2388	-0.423753	0.243456	0.545146	1.23873	-0.373473
[truncated: 21,269 more rows]

## Sheet: Fig. 5b
Source Data for Fig. 5a | SEC values.
1 representative biological replicate
mtHsp60 V72I + FITC-mtMDH				mtHsp60 V72I + FITC-mtMDHdenat
Elution volume (mL)	A280 (mAU)	Elution volume (mL)	A495 (mAU)	Elution volume (mL)	A280 (mAU)	Elution volume (mL)	A495 (mAU)
-0.006122	0.092076	-0.006122	-0.002216	-0.005126	-0.001117	-0.005126	-0.003308
-0.005998	0.984305	-0.005499	-0.020079	-0.005002	-1.46825	-0.004503	0.122079
-0.005873	1.04451	-0.004875	-0.049888	-0.004877	-1.43312	-0.003879	0.248911
-0.005748	1.11789	-0.004251	-0.082125	-0.004752	-1.39779	-0.003256	0.374087
-0.005623	1.19337	-0.003628	-0.114726	-0.004627	-1.36109	-0.002632	0.499794
-0.005499	1.26633	-0.003004	-0.145987	-0.004503	-1.32566	-0.002008	0.629847
-0.005374	1.33946	-0.00238	-0.17814	-0.004378	-1.29022	-0.001385	0.760386
-0.005249	1.41278	-0.001757	-0.211073	-0.004253	-1.25441	-0.000761	0.661109
-0.005125	1.48541	-0.001133	-0.227848	-0.004129	-1.21924	-0.000138	0.208719
-0.005	1.55651	-0.000509	-0.015271	-0.004004	-1.183	0.000486	0.407611
-0.004875	1.6304	0.000114	-0.050845	-0.003879	-1.14829	0.001109	0.41252
-0.004751	1.70446	0.000738	-0.050824	-0.003755	-1.11189	0.001733	0.418537
-0.004626	1.77775	0.001362	-0.04811	-0.00363	-1.07614	0.002357	0.425028
-0.004501	1.84953	0.001985	-0.046664	-0.003505	-1.03888	0.00298	0.427771
-0.004376	1.9241	0.002609	-0.045706	-0.003381	-1.0029	0.003604	0.429395
-0.004252	1.99793	0.003233	-0.043167	-0.003256	-0.967151	0.004227	0.429098
-0.004127	2.06953	0.003856	-0.040074	-0.003131	-0.9313	0.004851	0.428898
-0.004002	2.14216	0.00448	-0.036348	-0.003006	-0.894656	0.005474	0.4339
-0.003878	2.21667	0.005104	-0.03307	-0.002882	-0.858617	0.006098	0.438623
-0.003753	2.27678	0.005727	-0.037442	-0.002757	-0.823285	0.006722	0.435412
-0.003628	2.31534	0.006351	-0.042868	-0.002632	-0.786896	0.007345	0.432077
-0.003503	2.38801	0.006974	-0.044434	-0.002508	-0.751149	0.007969	0.428621
-0.003379	2.46086	0.007598	-0.044321	-0.002383	-0.715269	0.008592	0.424873
-0.003254	2.53395	0.008222	-0.04472	-0.002258	-0.678886	0.009216	0.416279
-0.003129	2.60728	0.008845	-0.045632	-0.002134	-0.643403	0.009839	0.407755
-0.003005	2.68086	0.009469	-0.047402	-0.002009	-0.607053	0.010463	0.402037
-0.00288	2.75468	0.010093	-0.049818	-0.001884	-0.572891	0.011087	0.396206
-0.002755	2.81476	0.010716	-0.05131	-0.001759	-0.538696	0.01171	0.38687
-0.00263	2.83775	0.01134	-0.052011	-0.001635	-0.473664	0.012334	0.377891
-0.002506	2.85505	0.011964	-0.049828	-0.00151	-0.368716	0.012957	0.376503
-0.002381	2.88636	0.012587	-0.045078	-0.001385	-0.267436	0.013581	0.375389
-0.002256	2.91841	0.013211	-0.043094	-0.001261	-0.114627	0.014204	0.375782
-0.002132	2.94966	0.013835	-0.043706	-0.001136	0.13153	0.014828	0.375907
-0.002007	2.98103	0.014458	-0.043728	-0.001011	0.235394	0.015452	0.379072
-0.001882	3.01252	0.015082	-0.042591	-0.000887	0.338775	0.016075	0.381902
-0.001757	3.04413	0.015706	-0.039858	-0.000762	0.441683	0.016699	0.383164
-0.001633	3.07587	0.016329	-0.036606	-0.000637	0.542892	0.017322	0.384924
-0.001508	3.10774	0.016953	-0.036145	-0.000512	0.642979	0.017946	0.386123
-0.001383	3.13932	0.017577	-0.037925	-0.000388	0.747672	0.018569	0.386976
-0.001259	2.2492	0.0182	-0.039694	-0.000263	0.851411	0.019193	0.386674
-0.001134	0.041024	0.018824	-0.041575	-0.000138	0.957238	0.019817	0.387102
-0.001009	0.07233	0.019448	-0.043963	-1.4e-05	1.36002	0.02044	0.38823
-0.000885	0.1042	0.020071	-0.046733	0.000111	1.98941	0.021064	0.389548
-0.00076	0.13529	0.020695	-0.049514	0.000236	1.99047	0.021687	0.392028
-0.000635	0.16652	0.021319	-0.052179	0.00036	1.99161	0.022311	0.393643
-0.00051	0.197895	0.021942	-0.05524	0.000485	1.99266	0.022934	0.394474
-0.000386	0.229417	0.022566	-0.058545	0.00061	1.99379	0.023558	0.394785
-0.000261	0.261088	0.02319	-0.061134	0.000735	1.99488	0.024182	0.393725
-0.000136	0.292484	0.023813	-0.062467	0.000859	1.99596	0.024805	0.392607
-1.2e-05	0.367744	0.024437	-0.06224	0.000984	1.99708	0.025429	0.391742
0.000113	0.390651	0.025061	-0.061554	0.001109	1.99819	0.026052	0.391782
0.000238	0.390485	0.025684	-0.061272	0.001233	1.99945	0.026676	0.391938
0.000363	0.390351	0.026308	-0.060792	0.001358	2.00051	0.027299	0.392947
0.000487	0.390324	0.026932	-0.059808	0.001483	2.00152	0.027923	0.394738
0.000612	0.390321	0.027555	-0.058535	0.001607	2.0025	0.028547	0.395636
0.000737	0.390318	0.028179	-0.05743	0.001732	2.00352	0.02917	0.396222
0.000861	0.390315	0.028802	-0.056732	0.001857	2.00453	0.029794	0.395983
0.000986	0.390312	0.029426	-0.056301	0.001982	2.00554	0.030417	0.3951
0.001111	0.390309	0.03005	-0.055747	0.002106	2.00653	0.031041	0.394321
0.001236	0.390306	0.030673	-0.055253	0.002231	2.0075	0.031664	0.393475
0.00136	0.390303	0.031297	-0.055857	0.002356	2.00853	0.032288	0.390738
0.001485	0.390193	0.031921	-0.057422	0.00248	2.00947	0.032912	0.386726
0.00161	0.389494	0.032544	-0.058378	0.002605	2.01053	0.033535	0.384456
0.001734	0.388865	0.033168	-0.058464	0.00273	2.01151	0.034159	0.383053
0.001859	0.388216	0.033792	-0.059007	0.002854	2.01252	0.034782	0.383984
0.001984	0.387583	0.034415	-0.060495	0.002979	2.0135	0.035406	0.386225
0.002109	0.386946	0.035039	-0.062301	0.003104	2.01447	0.036029	0.386815
0.002233	0.386305	0.035663	-0.064086	0.003229	2.01548	0.036653	0.387539
0.002358	0.385663	0.036286	-0.066104	0.003353	2.01645	0.037277	0.390283
0.002483	0.385032	0.03691	-0.068623	0.003478	2.01751	0.0379	0.393068
0.002607	0.384386	0.037534	-0.070045	0.003603	2.0187	0.038524	0.393004
0.002732	0.383792	0.038157	-0.069636	0.003727	2.02063	0.039147	0.392364
0.002857	0.38323	0.038781	-0.069892	0.003852	2.02279	0.039771	0.391028
0.002981	0.382603	0.039405	-0.071536	0.003977	2.02499	0.040394	0.389022
0.003106	0.381956	0.040028	-0.071557	0.004101	2.02704	0.041018	0.389979
0.003231	0.381322	0.040652	-0.069333	0.004226	2.02916	0.041642	0.392217
0.003356	0.380684	0.041276	-0.066496	0.004351	2.0313	0.042265	0.39435
0.00348	0.380043	0.041899	-0.06325	0.004475	2.03348	0.042889	0.396719
0.003605	0.379412	0.042523	-0.06325	0.0046	2.03552	0.043512	0.395747
0.00373	0.378765	0.043147	-0.066847	0.004725	2.0377	0.044136	0.393423
0.003854	0.378159	0.04377	-0.069781	0.00485	2.03972	0.04476	0.396225
0.003979	0.377655	0.044394	-0.071896	0.004974	2.04178	0.045383	0.400913
0.004104	0.377378	0.045018	-0.07329	0.005099	2.04345	0.046007	0.405514
0.004229	0.377223	0.045641	-0.073793	0.005224	2.04523	0.04663	0.409661
0.004353	0.377068	0.046265	-0.075408	0.005348	2.04695	0.047254	0.407984
0.004478	0.376914	0.046889	-0.078283	0.005473	2.04872	0.047877	0.404463
0.004603	0.376759	0.047512	-0.079565	0.005598	2.05045	0.048501	0.403786
0.004727	0.376603	0.048136	-0.079196	0.005722	2.05228	0.049125	0.403502
0.004852	0.376447	0.048759	-0.077066	0.005847	2.054	0.049748	0.401559
0.004977	0.376294	0.049383	-0.072864	0.005972	2.05569	0.050372	0.3997
0.005102	0.37607	0.050007	-0.06894	0.006097	2.05685	0.050995	0.397462
0.005226	0.375531	0.05063	-0.065649	0.006221	2.05695	0.051619	0.395079
0.005351	0.374751	0.051254	-0.063659	0.006346	2.05695	0.052242	0.391395
0.005476	0.373901	0.051878	-0.062657	0.006471	2.05696	0.052866	0.387688
0.0056	0.373054	0.052501	-0.061068	0.006595	2.05696	0.05349	0.38701
0.005725	0.372228	0.053125	-0.059731	0.00672	2.05696	0.054113	0.386636
0.00585	0.371423	0.053749	-0.061636	0.006845	2.05696	0.054737	0.384273
0.005975	0.370618	0.054372	-0.066156	0.006969	2.05696	0.05536	0.382348
0.006099	0.36983	0.054996	-0.069058	0.007094	2.05696	0.055984	0.385986
0.006224	0.369044	0.05562	-0.071053	0.007219	2.05693	0.056607	0.390284
0.006349	0.368267	0.056243	-0.074795	0.007344	2.05634	0.057231	0.392211
0.006473	0.367484	0.056867	-0.079768	0.007468	2.05442	0.057855	0.393625
0.006598	0.366673	0.057491	-0.084126	0.007593	2.05247	0.058478	0.394813
0.006723	0.365838	0.058114	-0.087152	0.007718	2.05051	0.059102	0.396188
0.006847	0.36501	0.058738	-0.088947	0.007842	2.04856	0.059725	0.397898
0.006972	0.36416	0.059362	-0.090044	0.007967	2.04659	0.060349	0.399505
0.007097	0.3633	0.059985	-0.090153	0.008092	2.0446	0.060972	0.40152
0.007222	0.362428	0.060609	-0.088544	0.008216	2.04272	0.061596	0.40429
0.007346	0.361538	0.061233	-0.085197	0.008341	2.04076	0.06222	0.406912
0.007471	0.360645	0.061856	-0.08037	0.008466	2.03863	0.062843	0.409452
0.007596	0.359742	0.06248	-0.073447	0.008591	2.03596	0.063467	0.411936
0.00772	0.358826	0.063104	-0.062598	0.008715	2.03272	0.06409	0.41572
0.007845	0.357802	0.063727	-0.045765	0.00884	2.02949	0.064714	0.421977
0.00797	0.356911	0.064351	-0.025751	0.008965	2.02622	0.065337	0.429445
0.008095	0.356351	0.064975	-0.005083	0.009089	2.02287	0.065961	0.437429
0.008219	0.355783	0.065598	0.017303	0.009214	2.01961	0.066585	0.452352
0.008344	0.355211	0.066222	0.044401	0.009339	2.01627	0.067208	0.475898
0.008469	0.354637	0.066846	0.073251	0.009463	2.01301	0.067832	0.502586
0.008593	0.354064	0.067469	0.100952	0.009588	2.00963	0.068455	0.531028
0.008718	0.353498	0.068093	0.127715	0.009713	2.00628	0.069079	0.561334
0.008843	0.352934	0.068717	0.154465	0.009838	2.00278	0.069702	0.59216
0.008968	0.352364	0.06934	0.178457	0.009962	1.99869	0.070326	0.622143
0.009092	0.351785	0.069964	0.195862	0.010087	1.99444	0.07095	0.650235
0.009217	0.351184	0.070587	0.208938	0.010212	1.99026	0.071573	0.677051
0.009342	0.350552	0.071211	0.217967	0.010336	1.98623	0.072197	0.702597
0.009466	0.349911	0.071835	0.223697	0.010461	1.98216	0.07282	0.721048
0.009591	0.349269	0.072458	0.225315	0.010586	1.97793	0.073444	0.731393
0.009716	0.348632	0.073082	0.223516	0.01071	1.9737	0.074067	0.738251
0.00984	0.347995	0.073706	0.218081	0.010835	1.96954	0.074691	0.741661
0.009965	0.347358	0.074329	0.211761	0.01096	1.96546	0.075315	0.742311
0.01009	0.346725	0.074953	0.205145	0.011085	1.9611	0.075938	0.741069
0.010215	0.346094	0.075577	0.198394	0.011209	1.95651	0.076562	0.735026
0.010339	0.345673	0.0762	0.19181	0.011334	1.95192	0.077185	0.726987
0.010464	0.345476	0.076824	0.185726	0.011459	1.94741	0.077809	0.722053
0.010589	0.345195	0.077448	0.180441	0.011583	1.943	0.078432	0.7181
0.010713	0.344913	0.078071	0.174874	0.011708	1.93842	0.079056	0.711829
0.010838	0.344635	0.078695	0.168383	0.011833	1.93392	0.07968	0.704628
0.010963	0.344358	0.079319	0.16203	0.011957	1.92952	0.080303	0.69868
0.011088	0.344081	0.079942	0.15635	0.012082	1.92495	0.080927	0.693004
0.011212	0.343805	0.080566	0.151216	0.012207	1.92066	0.08155	0.686052
0.011337	0.343526	0.08119	0.146489	0.012331	1.91751	0.082174	0.679221
0.011462	0.34315	0.081813	0.142128	0.012456	1.91535	0.082797	0.674063
0.011586	0.342573	0.082437	0.138423	0.012581	1.91305	0.083421	0.670304
0.011711	0.342009	0.083061	0.132576	0.012706	1.91084	0.084045	0.665111
0.011836	0.341564	0.083684	0.123396	0.01283	1.90863	0.084668	0.658974
0.011961	0.341114	0.084308	0.116503	0.012955	1.90642	0.085292	0.655976
0.012085	0.340657	0.084932	0.112822	0.01308	1.90424	0.085915	0.65396
0.01221	0.340204	0.085555	0.109559	0.013204	1.90212	0.086539	0.648488
0.012335	0.339753	0.086179	0.107108	0.013329	1.89994	0.087162	0.642323
0.012459	0.339294	0.086803	0.103977	0.013454	1.89778	0.087786	0.636526
0.012584	0.338846	0.087426	0.099318	0.013578	1.89594	0.08841	0.631758
0.012709	0.33854	0.08805	0.092251	0.013703	1.89523	0.089033	0.633533
0.012834	0.338498	0.088674	0.082702	0.013828	1.89449	0.089657	0.635444
0.012958	0.338595	0.089297	0.07629	0.013953	1.89377	0.09028	0.633165
0.013083	0.338704	0.089921	0.074024	0.014077	1.89305	0.090904	0.630576
0.013208	0.338814	0.090544	0.069818	0.014202	1.89234	0.091527	0.627523
0.013332	0.338924	0.091168	0.063095	0.014327	1.89164	0.092151	0.624454
0.013457	0.339032	0.091792	0.05698	0.014451	1.89091	0.092775	0.622098
0.013582	0.339142	0.092415	0.052111	0.014576	1.89018	0.093398	0.620502
0.013706	0.339254	0.093039	0.049312	0.014701	1.88938	0.094022	0.622067
0.013831	0.339363	0.093663	0.048527	0.014825	1.88895	0.094645	0.624611
0.013956	0.339499	0.094286	0.048515	0.01495	1.88916	0.095269	0.623464
0.014081	0.339779	0.09491	0.049557	0.015075	1.88939	0.095892	0.621854
0.014205	0.340221	0.095534	0.050093	0.0152	1.8896	0.096516	0.62499
0.01433	0.340711	0.096157	0.049426	0.015324	1.88981	0.09714	0.629764
0.014455	0.341201	0.096781	0.046647	0.015449	1.89003	0.097763	0.633042
0.014579	0.341684	0.097405	0.042721	0.015574	1.89025	0.098387	0.635934
0.014704	0.34218	0.098028	0.04025	0.015698	1.89046	0.09901	0.639778
0.014829	0.342669	0.098652	0.038692	0.015823	1.89059	0.099634	0.643668
0.014954	0.34314	0.099276	0.03612	0.015948	1.89045	0.100257	0.646056
0.015078	0.343626	0.099899	0.032442	0.016072	1.89008	0.100881	0.648721
0.015203	0.344037	0.100523	0.029406	0.016197	1.88974	0.101505	0.654002
0.015328	0.344342	0.101147	0.028061	0.016322	1.8894	0.102128	0.659247
0.015452	0.344625	0.10177	0.028464	0.016447	1.88907	0.102752	0.661343
0.015577	0.344902	0.102394	0.030569	0.016571	1.88873	0.103375	0.661743
0.015702	0.345177	0.103018	0.035056	0.016696	1.88838	0.103999	0.661906
0.015827	0.345454	0.103641	0.041074	0.016821	1.88803	0.104622	0.662716
0.015951	0.345728	0.104265	0.046475	0.016945	1.8877	0.105246	0.664561
0.016076	0.346	0.104889	0.049919	0.01707	1.88749	0.10587	0.666994
0.016201	0.346279	0.105512	0.05024	0.017195	1.8876	0.106493	0.669641
0.016325	0.346555	0.106136	0.049709	0.017319	1.88785	0.107117	0.672487
0.01645	0.346605	0.10676	0.05075	0.017444	1.88816	0.10774	0.675013
0.016575	0.346138	0.107383	0.051859	0.017569	1.88846	0.108364	0.678178
0.0167	0.345375	0.108007	0.051418	0.017694	1.88877	0.108987	0.68236
0.016824	0.344619	0.108631	0.049654	0.017818	1.88907	0.109611	0.686919
0.016949	0.34384	0.109254	0.046928	0.017943	1.88938	0.110235	0.692318
0.017074	0.343068	0.109878	0.043784	0.018068	1.88967	0.110858	0.69744
0.017198	0.342314	0.110502	0.040487	0.018192	1.88997	0.111482	0.701492
0.017323	0.341552	0.111125	0.037943	0.018317	1.89045	0.112105	0.706364
0.017448	0.340795	0.111749	0.037257	0.018442	1.89097	0.112729	0.712258
0.017572	0.340037	0.112372	0.038015	0.018566	1.89105	0.113352	0.71717
0.017697	0.339326	0.112996	0.039325	0.018691	1.89095	0.113976	0.72056
0.017822	0.338941	0.11362	0.041087	0.018816	1.89084	0.1146	0.72312
0.017947	0.338815	0.114243	0.044199	0.018941	1.89073	0.115223	0.724904
0.018071	0.338688	0.114867	0.04739	0.019065	1.89064	0.115847	0.727839
0.018196	0.338556	0.115491	0.048885	0.01919	1.89053	0.11647	0.732187
0.018321	0.338428	0.116114	0.05058	0.019315	1.89043	0.117094	0.736725
0.018445	0.338301	0.116738	0.052927	0.019439	1.89032	0.117717	0.741041
0.01857	0.338174	0.117362	0.054619	0.019564	1.89033	0.118341	0.746112
0.018695	0.338048	0.117985	0.053187	0.019689	1.89057	0.118965	0.751044
0.01882	0.337972	0.118609	0.052126	0.019813	1.89095	0.119588	0.755828
0.018944	0.337899	0.119233	0.053028	0.019938	1.89132	0.120212	0.760865
0.019069	0.337673	0.119856	0.053609	0.020063	1.89169	0.120835	0.765958
0.019194	0.337336	0.12048	0.053784	0.020187	1.89207	0.121459	0.770852
0.019318	0.337002	0.121104	0.054073	0.020312	1.89244	0.122082	0.775868
0.019443	0.336662	0.121727	0.056965	0.020437	1.89281	0.122706	0.780869
0.019568	0.336323	0.122351	0.059497	0.020562	1.89316	0.12333	0.789942
0.019693	0.335993	0.122975	0.058959	0.020686	1.89349	0.123953	0.800523
0.019817	0.335659	0.123598	0.059507	0.020811	1.89373	0.124577	0.806422
0.019942	0.335319	0.124222	0.065453	0.020936	1.89405	0.1252	0.810689
0.020067	0.334962	0.124846	0.070035	0.02106	1.89456	0.125824	0.820364
0.020191	0.334552	0.125469	0.068503	0.021185	1.89506	0.126447	0.831855
0.020316	0.33411	0.126093	0.066745	0.02131	1.89557	0.127071	0.839351
0.020441	0.333648	0.126717	0.063961	0.021434	1.89608	0.127695	0.845353
0.020566	0.333182	0.12734	0.061705	0.021559	1.89659	0.128318	0.853007
0.02069	0.332741	0.127964	0.06078	0.021684	1.89709	0.128942	0.861602
0.020815	0.332273	0.128588	0.059582	0.021809	1.8976	0.129565	0.868627
0.02094	0.331805	0.129211	0.058565	0.021933	1.89829	0.130189	0.874745
0.021064	0.331349	0.129835	0.057885	0.022058	1.89957	0.130812	0.880695
0.021189	0.330886	0.130459	0.057353	0.022183	1.90143	0.131436	0.886661
0.021314	0.330126	0.131082	0.057816	0.022307	1.90353	0.13206	0.890092
0.021438	0.329106	0.131706	0.060913	0.022432	1.90565	0.132683	0.893049
0.021563	0.328177	0.132329	0.063653	0.022557	1.90776	0.133307	0.900546
0.021688	0.32725	0.132953	0.065606	0.022681	1.90988	0.13393	0.909687
0.021813	0.326297	0.133577	0.067336	0.022806	1.91195	0.134554	0.917782
0.021937	0.32537	0.1342	0.068251	0.022931	1.91402	0.135177	0.924615
0.022062	0.32441	0.134824	0.069698	0.023056	1.91609	0.135801	0.927135
0.022187	0.323465	0.135448	0.072314	0.02318	1.91813	0.136425	0.929518
0.022311	0.32257	0.136071	0.074169	0.023305	1.91989	0.137048	0.936706
0.022436	0.321657	0.136695	0.074387	0.02343	1.92131	0.137672	0.944315
0.022561	0.320905	0.137319	0.073888	0.023554	1.92265	0.138295	0.948125
0.022686	0.320572	0.137942	0.072184	0.023679	1.92398	0.138919	0.951023
0.02281	0.320494	0.138566	0.070831	0.023804	1.92535	0.139542	0.953776
0.022935	0.320415	0.13919	0.070234	0.023928	1.92673	0.140166	0.957624
0.02306	0.32034	0.139813	0.071116	0.024053	1.92807	0.14079	0.962547
0.023184	0.320261	0.140437	0.073965	0.024178	1.92938	0.141413	0.968445
0.023309	0.320182	0.141061	0.076578	0.024303	1.93069	0.142037	0.976324
0.023434	0.320106	0.141684	0.078956	0.024427	1.93188	0.14266	0.982117
0.023559	0.320028	0.142308	0.080937	0.024552	1.93248	0.143284	0.983141
0.023683	0.319943	0.142932	0.082352	0.024677	1.93263	0.143908	0.98483
0.023808	0.319823	0.143555	0.083652	0.024801	1.93269	0.144531	0.98918
0.023933	0.319686	0.144179	0.08483	0.024926	1.93275	0.145155	0.993818
0.024057	0.319578	0.144803	0.083441	0.025051	1.93282	0.145778	0.99798
0.024182	0.319468	0.145426	0.080328	0.025175	1.93288	0.146402	1.00155
0.024307	0.319358	0.14605	0.078384	0.0253	1.93294	0.147025	1.00403
0.024432	0.319247	0.146674	0.076342	0.025425	1.933	0.147649	1.00627
0.024556	0.319134	0.147297	0.076036	0.02555	1.93306	0.148273	1.00991
0.024681	0.319027	0.147921	0.076811	0.025674	1.93349	0.148896	1.01516
0.024806	0.318917	0.148545	0.077014	0.025799	1.93415	0.14952	1.02269
0.02493	0.318847	0.149168	0.076767	0.025924	1.93473	0.150143	1.03133
0.025055	0.318887	0.149792	0.075539	0.026048	1.93531	0.150767	1.03926
0.02518	0.318932	0.150416	0.074974	0.026173	1.93586	0.15139	1.04661
0.025304	0.318873	0.151039	0.077824	0.026298	1.93645	0.152014	1.05387
0.025429	0.318815	0.151663	0.082204	0.026422	1.93704	0.152638	1.06116
0.025554	0.318757	0.152286	0.083751	0.026547	1.93761	0.153261	1.06853
0.025679	0.318698	0.15291	0.082973	0.026672	1.93819	0.153885	1.07544
0.025803	0.318639	0.153534	0.080453	0.026796	1.93876	0.154508	1.0814
0.025928	0.318581	0.154157	0.07721	0.026921	1.93935	0.155132	1.08692
0.026053	0.318522	0.154781	0.074481	0.027046	1.94006	0.155755	1.09264
0.026177	0.318493	0.155405	0.072164	0.027171	1.94087	0.156379	1.09881
0.026302	0.31855	0.156028	0.070297	0.027295	1.94167	0.157003	1.10539
0.026427	0.318676	0.156652	0.068851	0.02742	1.94248	0.157626	1.11156
0.026552	0.318815	0.157276	0.066756	0.027545	1.94327	0.15825	1.11722
0.026676	0.318958	0.157899	0.064727	0.027669	1.94406	0.158873	1.1251
0.026801	0.319098	0.158523	0.063792	0.027794	1.94488	0.159497	1.1358
0.026926	0.319233	0.159147	0.063467	0.027919	1.94567	0.16012	1.14457
0.02705	0.319371	0.15977	0.064272	0.028043	1.94646	0.160744	1.15062
0.027175	0.31951	0.160394	0.065269	0.028168	1.94704	0.161368	1.15553
0.0273	0.31965	0.161018	0.066033	0.028293	1.94711	0.161991	1.15949
0.027425	0.319524	0.161641	0.067804	0.028418	1.9469	0.162615	1.16429
0.027549	0.319126	0.162265	0.072414	0.028542	1.94669	0.163238	1.16999
0.027674	0.318946	0.162889	0.075541	0.028667	1.94649	0.163862	1.17532
0.027799	0.318765	0.163512	0.07371	0.028792	1.94628	0.164485	1.18042
0.027923	0.318576	0.164136	0.071545	0.028916	1.94607	0.165109	1.18262
0.028048	0.318394	0.16476	0.069851	0.029041	1.94588	0.165733	1.18139
0.028173	0.318212	0.165383	0.067984	0.029166	1.94568	0.166356	1.18286
0.028297	0.318033	0.166007	0.066129	0.02929	1.94544	0.16698	1.18788
0.028422	0.317857	0.166631	0.064091	0.029415	1.9451	0.167603	1.19406
0.028547	0.317675	0.167254	0.060735	0.02954	1.94479	0.168227	1.20121
0.028672	0.317415	0.167878	0.057099	0.029665	1.94453	0.16885	1.2076
0.028796	0.316866	0.168502	0.053416	0.029789	1.94427	0.169474	1.21327
0.028921	0.31608	0.169125	0.049379	0.029914	1.94402	0.170098	1.21987
0.029046	0.31533	0.169749	0.05064	0.030039	1.94376	0.170721	1.22742
0.02917	0.314528	0.170373	0.052814	0.030163	1.9435	0.171345	1.23435
0.029295	0.313721	0.170996	0.052149	0.030288	1.94325	0.171968	1.24047
0.02942	0.312973	0.17162	0.051011	0.030413	1.943	0.172592	1.24691
0.029545	0.312189	0.172244	0.048101	0.030537	1.94293	0.173215	1.25359
0.029669	0.311394	0.172867	0.045629	0.030662	1.94354	0.173839	1.26048
0.029794	0.310644	0.173491	0.048207	0.030787	1.94473	0.174463	1.26774
0.029919	0.310094	0.174114	0.050213	0.030912	1.94599	0.175086	1.27434
0.030043	0.309884	0.174738	0.045847	0.031036	1.94725	0.17571	1.28
0.030168	0.309727	0.175362	0.041264	0.031161	1.9485	0.176333	1.2847
0.030293	0.309573	0.175985	0.037307	0.031286	1.94977	0.176957	1.28889
0.030418	0.309421	0.176609	0.033725	0.03141	1.95106	0.17758	1.29479
0.030542	0.309271	0.177233	0.031948	0.031535	1.95229	0.178204	1.30201
0.030667	0.309125	0.177856	0.02988	0.03166	1.95356	0.178828	1.30675
0.030792	0.308972	0.17848	0.027112	0.031784	1.95439	0.179451	1.31002
0.030916	0.308821	0.179104	0.02435	0.031909	1.95419	0.180075	1.31496
0.031041	0.308652	0.179727	0.020644	0.032034	1.9535	0.180698	1.32065
0.031166	0.30836	0.180351	0.018661	0.032159	1.95279	0.181322	1.32527
0.031291	0.30779	0.180975	0.0228	0.032283	1.95207	0.181945	1.32949
0.031415	0.307073	0.181598	0.025878	0.032408	1.95136	0.182569	1.33487
0.03154	0.306332	0.182222	0.026164	0.032533	1.95063	0.183193	1.34108
0.031665	0.305605	0.182846	0.027427	0.032657	1.94991	0.183816	1.34687
0.031789	0.304891	0.183469	0.030035	0.032782	1.9492	0.18444	1.35203
0.031914	0.304164	0.184093	0.032128	0.032907	1.94848	0.185063	1.35701
0.032039	0.303439	0.184717	0.03422	0.033031	1.9476	0.185687	1.3625
0.032163	0.302689	0.18534	0.035126	0.033156	1.94661	0.18631	1.36845
0.032288	0.301931	0.185964	0.033459	0.033281	1.94564	0.186934	1.37345
0.032413	0.300983	0.186588	0.032307	0.033406	1.94466	0.187558	1.37665
0.032538	0.299854	0.187211	0.031064	0.03353	1.94368	0.188181	1.37824
0.032662	0.298636	0.187835	0.031817	0.033655	1.94269	0.188805	1.37807
0.032787	0.29742	0.188459	0.03611	0.03378	1.9417	0.189428	1.37791
0.032912	0.296226	0.189082	0.03789	0.033904	1.94075	0.190052	1.37942
0.033036	0.295053	0.189706	0.036163	0.034029	1.93978	0.190675	1.38321
0.033161	0.293839	0.19033	0.036221	0.034154	1.93882	0.191299	1.3899
0.033286	0.292646	0.190953	0.038502	0.034278	1.9382	0.191923	1.39603
0.033411	0.291476	0.191577	0.039571	0.034403	1.93776	0.192546	1.39842
0.033535	0.290357	0.192201	0.040353	0.034528	1.93733	0.19317	1.40104
0.03366	0.289731	0.192824	0.041554	0.034652	1.93688	0.193793	1.40739
0.033785	0.28983	0.193448	0.042035	0.034777	1.93644	0.194417	1.41472
0.033909	0.290112	0.194072	0.042173	0.034902	1.93601	0.19504	1.42125
0.034034	0.290399	0.194695	0.041688	0.035027	1.93558	0.195664	1.42708
0.034159	0.29068	0.195319	0.039854	0.035151	1.93515	0.196288	1.43158
0.034284	0.290972	0.195942	0.038082	0.035276	1.93471	0.196911	1.4353
0.034408	0.291263	0.196566	0.037872	0.035401	1.93416	0.197535	1.43828
0.034533	0.291554	0.19719	0.037867	0.035525	1.93319	0.198158	1.44182
0.034658	0.291846	0.197813	0.037163	0.03565	1.93215	0.198782	1.44658
0.034782	0.29201	0.198437	0.036919	0.035775	1.93121	0.199405	1.45138
0.034907	0.291921	0.199061	0.037663	0.035899	1.93023	0.200029	1.45526
0.035032	0.291889	0.199684	0.037947	0.036024	1.92928	0.200653	1.45907
0.035157	0.291858	0.200308	0.032745	0.036149	1.92836	0.201276	1.46517
0.035281	0.291827	0.200932	0.02694	0.036274	1.92742	0.2019	1.47257
0.035406	0.291796	0.201555	0.024681	0.036398	1.92646	0.202523	1.48008
0.035531	0.291764	0.202179	0.023404	0.036523	1.92549	0.203147	1.48724
0.035655	0.291733	0.202803	0.020286	0.036648	1.92446	0.20377	1.49441
0.03578	0.291701	0.203426	0.016668	0.036772	1.92303	0.204394	1.4999
0.035905	0.291669	0.20405	0.017359	0.036897	1.92104	0.205018	1.50139
0.036029	0.291724	0.204674	0.018466	0.037022	1.91887	0.205641	1.50158
0.036154	0.291908	0.205297	0.017083	0.037146	1.9167	0.206265	1.49991
0.036279	0.291918	0.205921	0.014954	0.037271	1.91451	0.206888	1.49901
0.036404	0.291928	0.206545	0.014345	0.037396	1.91236	0.207512	1.50067
0.036528	0.291939	0.207168	0.014178	0.037521	1.91019	0.208135	1.50246
0.036653	0.291949	0.207792	0.012613	0.037645	1.90801	0.208759	1.50456
0.036778	0.291959	0.208416	0.011042	0.03777	1.90587	0.209383	1.50507
0.036902	0.291969	0.209039	0.009815	0.037895	1.9038	0.210006	1.50229
0.037027	0.291979	0.209663	0.007959	0.038019	1.90236	0.21063	1.50098
0.037152	0.291989	0.210287	0.002333	0.038144	1.90148	0.211253	1.50423
0.037277	0.291994	0.21091	-0.003037	0.038269	1.90078	0.211877	1.50745
0.037401	0.292027	0.211534	-0.007619	0.038393	1.9001	0.2125	1.51044
0.037526	0.292166	0.212158	-0.010834	0.038518	1.89941	0.213124	1.51413
0.037651	0.292296	0.212781	-0.008671	0.038643	1.89875	0.213748	1.51846
0.037775	0.292432	0.213405	-0.008327	0.038768	1.8981	0.214371	1.52173
0.0379	0.292568	0.214029	-0.012289	0.038892	1.89745	0.214995	1.52284
0.038025	0.292704	0.214652	-0.015475	0.039017	1.89679	0.215618	1.52542
0.03815	0.29284	0.215276	-0.017482	0.039142	1.89613	0.216242	1.53098
0.038274	0.292974	0.215899	-0.01847	0.039266	1.89558	0.216865	1.53589
0.038399	0.293107	0.216523	-0.016597	0.039391	1.89526	0.217489	1.5395
0.038524	0.293253	0.217147	-0.015895	0.039516	1.89509	0.218113	1.54372
0.038648	0.293458	0.21777	-0.017689	0.03964	1.89494	0.218736	1.54922
0.038773	0.293807	0.218394	-0.020117	0.039765	1.89479	0.21936	1.55285
0.038898	0.294155	0.219018	-0.024148	0.03989	1.89464	0.219983	1.5529
0.039023	0.294499	0.219641	-0.027306	0.040015	1.89448	0.220607	1.55269
0.039147	0.29484	0.220265	-0.027313	0.040139	1.89433	0.22123	1.55268
0.039272	0.295197	0.220889	-0.027003	0.040264	1.89417	0.221854	1.55404
0.039397	0.295534	0.221512	-0.027003	0.040389	1.89401	0.222478	1.55649
0.039521	0.295878	0.222136	-0.028127	0.040513	1.89384	0.223101	1.55823
0.039646	0.296209	0.22276	-0.031195	0.040638	1.89341	0.223725	1.55916
0.039771	0.296406	0.223383	-0.033404	0.040763	1.89238	0.224348	1.56045
0.039895	0.296146	0.224007	-0.033101	0.040887	1.89129	0.224972	1.56207
0.04002	0.295731	0.224631	-0.034159	0.041012	1.89022	0.225595	1.56271
0.040145	0.295316	0.225254	-0.037685	0.041137	1.88913	0.226219	1.56281
0.04027	0.294907	0.225878	-0.040045	0.041262	1.88805	0.226843	1.56431
0.040394	0.294501	0.226502	-0.039924	0.041386	1.88696	0.227466	1.56679
0.040519	0.294075	0.227125	-0.041098	0.041511	1.88589	0.22809	1.56758
0.040644	0.29368	0.227749	-0.044761	0.041636	1.8848	0.228713	1.56639
0.040768	0.293279	0.228373	-0.049961	0.04176	1.88372	0.229337	1.56572
0.040893	0.292862	0.228996	-0.055581	0.041885	1.88304	0.22996	1.5658
0.041018	0.292558	0.22962	-0.059632	0.04201	1.88306	0.230584	1.56634
0.041143	0.292579	0.230244	-0.0629	0.042134	1.88313	0.231208	1.56769
0.041267	0.292669	0.230867	-0.064671	0.042259	1.8832	0.231831	1.57082
0.041392	0.292767	0.231491	-0.064672	0.042384	1.88327	0.232455	1.57414
0.041517	0.29286	0.232115	-0.066373	0.042508	1.88334	0.233078	1.57489
0.041641	0.292955	0.232738	-0.069803	0.042633	1.88341	0.233702	1.57489
0.041766	0.293048	0.233362	-0.069891	0.042758	1.88348	0.234325	1.57598
0.041891	0.293143	0.233986	-0.067663	0.042883	1.88355	0.234949	1.57704
0.042016	0.293236	0.234609	-0.065611	0.043007	1.88356	0.235573	1.57745
0.04214	0.293356	0.235233	-0.063118	0.043132	1.88316	0.236196	1.57763
0.042265	0.293499	0.235857	-0.06476	0.043257	1.88301	0.23682	1.57757
0.04239	0.293445	0.23648	-0.068998	0.043381	1.88287	0.237443	1.57657
0.042514	0.293202	0.237104	-0.070515	0.043506	1.88274	0.238067	1.57381
0.042639	0.292977	0.237727	-0.070647	0.043631	1.8826	0.23869	1.57125
0.042764	0.292751	0.238351	-0.068889	0.043755	1.88247	0.239314	1.57024
0.042888	0.292523	0.238975	-0.066332	0.04388	1.88233	0.239938	1.56969
0.043013	0.292288	0.239598	-0.067478	0.044005	1.8822	0.240561	1.56857
0.043138	0.292062	0.240222	-0.07006	0.04413	1.88206	0.241185	1.56831
0.043263	0.291835	0.240846	-0.069345	0.044254	1.88194	0.241808	1.57053
0.043387	0.291529	0.241469	-0.067606	0.044379	1.88182	0.242432	1.5732
0.043512	0.290909	0.242093	-0.066367	0.044504	1.88154	0.243056	1.57616
0.043637	0.290206	0.242717	-0.064909	0.044628	1.88126	0.243679	1.57879
0.043761	0.289526	0.24334	-0.064961	0.044753	1.88098	0.244303	1.58089
0.043886	0.288838	0.243964	-0.065663	0.044878	1.8807	0.244926	1.58252
0.044011	0.288182	0.244588	-0.066424	0.045002	1.88041	0.24555	1.58327
0.044136	0.287482	0.245211	-0.067679	0.045127	1.88013	0.246173	1.58454
0.04426	0.286807	0.245835	-0.071795	0.045252	1.87985	0.246797	1.58628
0.044385	0.286131	0.246459	-0.076541	0.045377	1.87956	0.247421	1.58597
0.04451	0.285462	0.247082	-0.081848	0.045501	1.87904	0.248044	1.58267
0.044634	0.284796	0.247706	-0.086868	0.045626	1.87805	0.248668	1.57912
0.044759	0.284063	0.24833	-0.088389	0.045751	1.87691	0.249291	1.57527
0.044884	0.283382	0.248953	-0.089172	0.045875	1.87577	0.249915	1.57241
0.045009	0.28271	0.249577	-0.090406	0.046	1.87459	0.250538	1.57095
0.045133	0.28203	0.250201	-0.092249	0.046125	1.87345	0.251162	1.56972
0.045258	0.281339	0.250824	-0.09626	0.046249	1.8723	0.251785	1.56896
0.045383	0.280689	0.251448	-0.100018	0.046374	1.87115	0.252409	1.56774
0.045507	0.280012	0.252072	-0.098994	0.046499	1.87	0.253033	1.56504
0.045632	0.279343	0.252695	-0.097809	0.046624	1.86885	0.253656	1.56207
0.045757	0.278689	0.253319	-0.098625	0.046748	1.86759	0.25428	1.55953
0.045882	0.278055	0.253943	-0.09949	0.046873	1.8664	0.254903	1.55601
0.046006	0.27761	0.254566	-0.100503	0.046998	1.86536	0.255527	1.54932
0.046131	0.277349	0.25519	-0.101809	0.047122	1.86433	0.256151	1.54452
0.046256	0.277094	0.255814	-0.10386	0.047247	1.8633	0.256774	1.54439
0.04638	0.276831	0.256437	-0.10576	0.047372	1.86229	0.257398	1.54372
0.046505	0.276578	0.257061	-0.106405	0.047496	1.86126	0.258021	1.54237
0.04663	0.276322	0.257684	-0.107694	0.047621	1.86023	0.258645	1.54079
0.046754	0.276058	0.258308	-0.110193	0.047746	1.85919	0.259268	1.53871
0.046879	0.2758	0.258932	-0.112243	0.047871	1.85816	0.259892	1.53745
0.047004	0.275535	0.259555	-0.112957	0.047995	1.85733	0.260516	1.53808
0.047129	0.275211	0.260179	-0.115051	0.04812	1.85632	0.261139	1.53917
0.047253	0.274648	0.260803	-0.118871	0.048245	1.85521	0.261763	1.54258
0.047378	0.274039	0.261426	-0.12174	0.048369	1.85412	0.262386	1.54584
0.047503	0.273443	0.26205	-0.123748	0.048494	1.85303	0.26301	1.54676
0.047627	0.272882	0.262674	-0.125349	0.048619	1.85191	0.263633	1.54579
0.047752	0.272291	0.263297	-0.126695	0.048743	1.85084	0.264257	1.54334
0.047877	0.271691	0.263921	-0.127017	0.048868	1.84975	0.264881	1.54103
0.048002	0.271131	0.264545	-0.126389	0.048993	1.84862	0.265504	1.53901
0.048126	0.27056	0.265168	-0.125335	0.049118	1.84756	0.266128	1.53747
0.048251	0.269981	0.265792	-0.124122	0.049242	1.84689	0.266751	1.53607
0.048376	0.269604	0.266416	-0.122936	0.049367	1.84681	0.267375	1.53287
0.0485	0.269478	0.267039	-0.12158	0.049492	1.84673	0.267998	1.5284
0.048625	0.269251	0.267663	-0.121252	0.049616	1.84665	0.268622	1.52322
0.04875	0.269022	0.268287	-0.121592	0.049741	1.84657	0.269246	1.51664
0.048875	0.268786	0.26891	-0.122605	0.049866	1.84649	0.269869	1.51269
0.048999	0.268555	0.269534	-0.123915	0.04999	1.84641	0.270493	1.51175
0.049124	0.268317	0.270158	-0.125778	0.050115	1.84632	0.271116	1.51111
0.049249	0.268088	0.270781	-0.127938	0.05024	1.84624	0.27174	1.51031
0.049373	0.267857	0.271405	-0.128596	0.050364	1.84614	0.272363	1.5062
0.049498	0.267575	0.272029	-0.128905	0.050489	1.84579	0.272987	1.50043
0.049623	0.267108	0.272652	-0.127138	0.050614	1.84534	0.273611	1.49791
0.049748	0.26675	0.273276	-0.124706	0.050739	1.84489	0.274234	1.49729
0.049872	0.266571	0.2739	-0.123615	0.050863	1.84445	0.274858	1.49407
0.049997	0.266392	0.274523	-0.12337	0.050988	1.844	0.275481	1.48972
0.050122	0.266213	0.275147	-0.123369	0.051113	1.84355	0.276105	1.48758
0.050246	0.266039	0.275771	-0.12344	0.051237	1.84311	0.276728	1.48582
0.050371	0.265858	0.276394	-0.124502	0.051362	1.84266	0.277352	1.48192
0.050496	0.265676	0.277018	-0.126452	0.051487	1.84223	0.277976	1.47746
0.05062	0.265493	0.277642	-0.128949	0.051611	1.84178	0.278599	1.47552
0.050745	0.265278	0.278265	-0.13201	0.051736	1.84146	0.279223	1.4749
0.05087	0.264928	0.278889	-0.136411	0.051861	1.84147	0.279846	1.47509
0.050995	0.264436	0.279512	-0.141856	0.051986	1.84149	0.28047	1.47544
0.051119	0.263974	0.280136	-0.146415	0.05211	1.84151	0.281093	1.47573
0.051244	0.263488	0.28076	-0.15005	0.052235	1.84153	0.281717	1.47561
0.051369	0.263044	0.281383	-0.151473	0.05236	1.84155	0.282341	1.47263
0.051493	0.262583	0.282007	-0.151384	0.052484	1.84156	0.282964	1.46887
0.051618	0.262124	0.282631	-0.151074	0.052609	1.84158	0.283588	1.46532
0.051743	0.261676	0.283254	-0.150316	0.052734	1.8416	0.284211	1.46201
0.051868	0.261213	0.283878	-0.147252	0.052858	1.84163	0.284835	1.45833
0.051992	0.260773	0.284502	-0.14293	0.052983	1.84176	0.285458	1.45446
0.052117	0.260378	0.285125	-0.140336	0.053108	1.84202	0.286082	1.44969
0.052242	0.259942	0.285749	-0.138948	0.053233	1.84228	0.286706	1.44467
0.052366	0.25947	0.286373	-0.138048	0.053357	1.84254	0.287329	1.44065
0.052491	0.259023	0.286996	-0.137206	0.053482	1.84281	0.287953	1.4365
0.052616	0.258558	0.28762	-0.136869	0.053607	1.84307	0.288576	1.42943
0.052741	0.258092	0.288244	-0.137303	0.053731	1.84332	0.2892	1.42246
0.052865	0.257627	0.288867	-0.138738	0.053856	1.84359	0.289823	1.41913
0.05299	0.257169	0.289491	-0.140166	0.053981	1.84385	0.290447	1.41642
0.053115	0.256683	0.290115	-0.141344	0.054105	1.84407	0.291071	1.41304
0.053239	0.256152	0.290738	-0.142861	0.05423	1.84394	0.291694	1.40982
0.053364	0.255302	0.291362	-0.144245	0.054355	1.8437	0.292318	1.40773
0.053489	0.254604	0.291986	-0.145604	0.05448	1.84347	0.292941	1.40538
0.053614	0.253917	0.292609	-0.147078	0.054604	1.84324	0.293565	1.40197
0.053738	0.253182	0.293233	-0.148664	0.054729	1.843	0.294188	1.39876
0.053863	0.252473	0.293857	-0.151041	0.054854	1.84277	0.294812	1.39662
0.053988	0.251779	0.29448	-0.152713	0.054978	1.84254	0.295436	1.39457
0.054112	0.251057	0.295104	-0.150152	0.055103	1.8423	0.296059	1.38954
0.054237	0.250337	0.295728	-0.146852	0.055228	1.84206	0.296683	1.38495
0.054362	0.24963	0.296351	-0.148609	0.055352	1.84172	0.297306	1.38295
0.054486	0.248891	0.296975	-0.153096	0.055477	1.84089	0.29793	1.38089
0.054611	0.24804	0.297599	-0.157004	0.055602	1.83995	0.298553	1.37746
0.054736	0.246828	0.298222	-0.161315	0.055727	1.83901	0.299177	1.37313
0.054861	0.245568	0.298846	-0.167084	0.055851	1.83804	0.299801	1.36753
0.054985	0.244301	0.299469	-0.172093	0.055976	1.83711	0.300424	1.36165
0.05511	0.243045	0.300093	-0.174169	0.056101	1.83618	0.301048	1.35626
0.055235	0.241846	0.300717	-0.176513	0.056225	1.83525	0.301671	1.35134
0.055359	0.240603	0.30134	-0.182578	0.05635	1.83429	0.302295	1.34768
0.055484	0.23935	0.301964	-0.189554	0.056475	1.83337	0.302918	1.3437
0.055609	0.238105	0.302588	-0.19473	0.056599	1.83257	0.303542	1.33851
0.055734	0.237042	0.303211	-0.197695	0.056724	1.83232	0.304166	1.33317
0.055858	0.236537	0.303835	-0.197577	0.056849	1.83208	0.304789	1.32765
0.055983	0.236241	0.304459	-0.195429	0.056974	1.83185	0.305413	1.32278
0.056108	0.235927	0.305082	-0.191284	0.057098	1.83163	0.306036	1.32019
0.056232	0.235619	0.305706	-0.187309	0.057223	1.8314	0.30666	1.31695
0.056357	0.235314	0.30633	-0.18606	0.057348	1.83116	0.307283	1.31395
0.056482	0.235019	0.306953	-0.184114	0.057472	1.83093	0.307907	1.31147
0.056607	0.23471	0.307577	-0.179262	0.057597	1.8307	0.308531	1.30955
0.056731	0.234421	0.308201	-0.174639	0.057722	1.83045	0.309154	1.30668
0.056856	0.234129	0.308824	-0.171328	0.057846	1.83006	0.309778	1.30224
0.056981	0.234	0.309448	-0.168878	0.057971	1.82955	0.310401	1.29762
0.057105	0.234189	0.310072	-0.167609	0.058096	1.82904	0.311025	1.29299
0.05723	0.234599	0.310695	-0.167579	0.05822	1.82854	0.311648	1.28752
0.057355	0.234982	0.311319	-0.167948	0.058345	1.82803	0.312272	1.28122
0.05748	0.23539	0.311943	-0.169033	0.05847	1.8275	0.312896	1.27507
0.057604	0.23579	0.312566	-0.170963	0.058595	1.827	0.313519	1.27009
0.057729	0.23619	0.31319	-0.171137	0.058719	1.82649	0.314143	1.26486
0.057854	0.236577	0.313814	-0.170549	0.058844	1.82597	0.314766	1.2589
0.057978	0.236984	0.314437	-0.169731	0.058969	1.82555	0.31539	1.25484
0.058103	0.237402	0.315061	-0.168308	0.059093	1.82557	0.316013	1.25269
0.058228	0.238129	0.315685	-0.169363	0.059218	1.82585	0.316637	1.24933
0.058352	0.238874	0.316308	-0.172034	0.059343	1.82615	0.317261	1.245
0.058477	0.239532	0.316932	-0.173807	0.059467	1.82643	0.317884	1.2409
0.058602	0.240209	0.317556	-0.174631	0.059592	1.82673	0.318508	1.2377
0.058727	0.240895	0.318179	-0.175815	0.059717	1.82703	0.319131	1.23348
0.058851	0.24155	0.318803	-0.177245	0.059842	1.82732	0.319755	1.2289
0.058976	0.242219	0.319426	-0.180959	0.059966	1.8276	0.320378	1.2265
0.059101	0.242869	0.32005	-0.186267	0.060091	1.8279	0.321002	1.22532
0.059225	0.243506	0.320674	-0.191188	0.060216	1.82811	0.321626	1.22234
0.05935	0.244158	0.321297	-0.195675	0.06034	1.82803	0.322249	1.21825
0.059475	0.24468	0.321921	-0.197892	0.060465	1.82805	0.322873	1.21216
0.0596	0.245501	0.322545	-0.198913	0.06059	1.8281	0.323496	1.20525
0.059724	0.246524	0.323168	-0.198197	0.060714	1.82814	0.32412	1.19977
0.059849	0.247566	0.323792	-0.196826	0.060839	1.82819	0.324743	1.19515
0.059974	0.248601	0.324416	-0.195591	0.060964	1.82823	0.325367	1.19183
0.060098	0.249652	0.325039	-0.19439	0.061089	1.82828	0.325991	1.18945
0.060223	0.250696	0.325663	-0.193745	0.061213	1.82832	0.326614	1.1843
0.060348	0.25176	0.326287	-0.193391	0.061338	1.82838	0.327238	1.17769
0.060473	0.25286	0.32691	-0.192877	0.061463	1.8286	0.327861	1.17014
0.060597	0.25397	0.327534	-0.192143	0.061587	1.82931	0.328485	1.1626
0.060722	0.25599	0.328158	-0.190988	0.061712	1.83024	0.329108	1.15724
0.060847	0.25864	0.328781	-0.189202	0.061837	1.83113	0.329732	1.1533
0.060971	0.261275	0.329405	-0.187881	0.061961	1.83202	0.330356	1.1493
0.061096	0.263876	0.330029	-0.187374	0.062086	1.83292	0.330979	1.14515
0.061221	0.266508	0.330652	-0.186013	0.062211	1.83384	0.331603	1.14272
0.061345	0.26913	0.331276	-0.183361	0.062336	1.83473	0.332226	1.14059
0.06147	0.271729	0.3319	-0.181119	0.06246	1.83563	0.33285	1.13605
0.061595	0.274357	0.332523	-0.179522	0.062585	1.83658	0.333473	1.13121
0.06172	0.277006	0.333147	-0.177958	0.06271	1.83789	0.334097	1.12551
0.061844	0.280261	0.333771	-0.176626	0.062834	1.84004	0.334721	1.11999
0.061969	0.285438	0.334394	-0.176553	0.062959	1.84184	0.335344	1.11563
0.062094	0.291571	0.335018	-0.178221	0.063084	1.8437	0.335968	1.1114
0.062218	0.297486	0.335642	-0.181498	0.063208	1.8455	0.336591	1.1062
0.062343	0.303413	0.336265	-0.186124	0.063333	1.84735	0.337215	1.10103
0.062468	0.309387	0.336889	-0.188988	0.063458	1.84916	0.337838	1.09583
0.062593	0.315359	0.337513	-0.190206	0.063583	1.851	0.338462	1.09028
0.062717	0.32133	0.338136	-0.19151	0.063707	1.8528	0.339086	1.08462
0.062842	0.327298	0.33876	-0.193161	0.063832	1.85492	0.339709	1.07916
0.062967	0.333214	0.339384	-0.195953	0.063957	1.8584	0.340333	1.0767
0.063091	0.340561	0.340007	-0.199138	0.064081	1.86413	0.340956	1.07434
0.063216	0.350988	0.340631	-0.200072	0.064206	1.87	0.34158	1.07171
0.063341	0.362881	0.341254	-0.199296	0.064331	1.87573	0.342203	1.06804
0.063466	0.374774	0.341878	-0.199123	0.064455	1.88167	0.342827	1.06081
0.06359	0.386555	0.342502	-0.198711	0.06458	1.88761	0.343451	1.05384
0.063715	0.398361	0.343125	-0.198232	0.064705	1.89346	0.344074	1.04798
0.06384	0.410173	0.343749	-0.198886	0.06483	1.89917	0.344698	1.04258
0.063964	0.422094	0.344373	-0.20064	0.064954	1.90509	0.345321	1.03957
0.064089	0.433943	0.344996	-0.203066	0.065079	1.9118	0.345945	1.03645
0.064214	0.445677	0.34562	-0.205359	0.065204	1.9207	0.346568	1.03245
0.064339	0.458826	0.346244	-0.207422	0.065328	1.93024	0.347192	1.0275
0.064463	0.475408	0.346867	-0.210252	0.065453	1.93992	0.347816	1.02079
0.064588	0.493986	0.347491	-0.213424	0.065578	1.94959	0.348439	1.01509
0.064713	0.51267	0.348115	-0.215241	0.065702	1.95925	0.349063	1.01368
0.064837	0.53128	0.348738	-0.216491	0.065827	1.96876	0.349686	1.01162
0.064962	0.549886	0.349362	-0.219379	0.065952	1.97806	0.35031	1.00693
0.065087	0.568609	0.349986	-0.222542	0.066076	1.98771	0.350933	1.00242
0.065211	0.587305	0.350609	-0.223741	0.066201	1.99735	0.351557	0.998493
0.065336	0.605955	0.351233	-0.222798	0.066326	2.00857	0.352181	0.994223
0.065461	0.624515	0.351857	-0.219829	0.066451	2.02475	0.352804	0.98959
0.065586	0.643745	0.35248	-0.216634	0.066575	2.04371	0.353428	0.985502
0.06571	0.66446	0.353104	-0.214597	0.0667	2.06269	0.354051	0.982875
0.065835	0.685662	0.353728	-0.213149	0.066825	2.08135	0.354675	0.979343
0.06596	0.706743	0.354351	-0.211878	0.066949	2.09963	0.355299	0.974619
0.066084	0.727825	0.354975	-0.210986	0.067074	2.11859	0.355922	0.970259
0.066209	0.749144	0.355599	-0.210827	0.067199	2.13754	0.356546	0.96639
0.066334	0.770441	0.356222	-0.210316	0.067323	2.15648	0.357169	0.959992
0.066459	0.791515	0.356846	-0.209009	0.067448	2.17542	0.357793	0.951429
0.066583	0.812562	0.35747	-0.209741	0.067573	2.19522	0.358416	0.945359
0.066708	0.833726	0.358093	-0.213394	0.067698	2.21714	0.35904	0.941261
0.066833	0.855344	0.358717	-0.216323	0.067822	2.23953	0.359664	0.937971
0.066957	0.876577	0.359341	-0.217567	0.067947	2.26192	0.360287	0.93538
0.067082	0.897243	0.359964	-0.218517	0.068072	2.2843	0.360911	0.933043
0.067207	0.917935	0.360588	-0.21935	0.068196	2.30668	0.361534	0.931071
0.067332	0.938655	0.361211	-0.220857	0.068321	2.32905	0.362158	0.927461
0.067456	0.959418	0.361835	-0.223279	0.068446	2.35143	0.362781	0.921861
0.067581	0.979882	0.362459	-0.225461	0.06857	2.3738	0.363405	0.918882
0.067706	1.00039	0.363082	-0.227602	0.068695	2.39617	0.364029	0.919679
0.06783	1.02122	0.363706	-0.227879	0.06882	2.41882	0.364652	0.918525
0.067955	1.04203	0.36433	-0.225691	0.068945	2.44254	0.365276	0.914284
0.06808	1.06223	0.364953	-0.224285	0.069069	2.46612	0.365899	0.909278
0.068205	1.08073	0.365577	-0.224278	0.069194	2.48829	0.366523	0.90407
0.068329	1.0978	0.366201	-0.225732	0.069319	2.51045	0.367146	0.897438
0.068454	1.11502	0.366824	-0.228171	0.069443	2.5321	0.36777	0.889939
0.068579	1.13226	0.367448	-0.229065	0.069568	2.55363	0.368394	0.885477
0.068703	1.14937	0.368072	-0.228592	0.069693	2.57581	0.369017	0.883769
0.068828	1.16687	0.368695	-0.229865	0.069817	2.59799	0.369641	0.880251
0.068953	1.18416	0.369319	-0.232494	0.069942	2.62019	0.370264	0.874738
0.069077	1.20134	0.369943	-0.233732	0.070067	2.64208	0.370888	0.871602
0.069202	1.2186	0.370566	-0.234101	0.070192	2.66244	0.371511	0.870606
0.069327	1.23412	0.37119	-0.23547	0.070316	2.6814	0.372135	0.866553
0.069452	1.24646	0.371814	-0.237356	0.070441	2.70037	0.372759	0.860371
0.069576	1.25715	0.372437	-0.237364	0.070566	2.71934	0.373382	0.857501
0.069701	1.26776	0.373061	-0.235956	0.07069	2.73832	0.374006	0.856951
0.069826	1.27828	0.373685	-0.235111	0.070815	2.75731	0.374629	0.854345
0.06995	1.28892	0.374308	-0.234709	0.07094	2.7763	0.375253	0.850249
0.070075	1.29944	0.374932	-0.234095	0.071064	2.7953	0.375876	0.845414
0.0702	1.30992	0.375556	-0.233711	0.071189	2.8143	0.3765	0.840562
0.070325	1.3207	0.376179	-0.235817	0.071314	2.83152	0.377124	0.836006
0.070449	1.3312	0.376803	-0.239073	0.071439	2.84652	0.377747	0.831253
0.070574	1.33972	0.377427	-0.239943	0.071563	2.86098	0.378371	0.828277
0.070699	1.34388	0.37805	-0.239344	0.071688	2.87544	0.378994	0.826599
0.070823	1.34589	0.378674	-0.23879	0.071813	2.88992	0.379618	0.824304
0.070948	1.34791	0.379298	-0.237958	0.071937	2.9044	0.380241	0.821202
0.071073	1.34997	0.379921	-0.236601	0.072062	2.91889	0.380865	0.817141
0.071198	1.35199	0.380545	-0.234861	0.072187	2.93302	0.381489	0.813269
0.071322	1.35402	0.381169	-0.23311	0.072311	2.94714	0.382112	0.812468
0.071447	1.35607	0.381792	-0.231419	0.072436	2.96111	0.382736	0.812169
0.071572	1.35811	0.382416	-0.230515	0.072561	2.97149	0.383359	0.809029
0.071696	1.35998	0.383039	-0.23012	0.072686	2.97696	0.383983	0.805275
0.071821	1.36066	0.383663	-0.229822	0.07281	2.98057	0.384606	0.803428
0.071946	1.36006	0.384287	-0.229886	0.072935	2.98419	0.38523	0.801843
0.072071	1.35906	0.38491	-0.2299	0.07306	2.9879	0.385854	0.798578
0.072195	1.35804	0.385534	-0.230108	0.073184	2.99162	0.386477	0.794835
0.07232	1.35705	0.386158	-0.231734	0.073309	2.99524	0.387101	0.79254
0.072445	1.35606	0.386781	-0.234691	0.073434	2.99887	0.387724	0.789907
0.072569	1.35506	0.387405	-0.238046	0.073558	3.0026	0.388348	0.784824
0.072694	1.35404	0.388029	-0.241152	0.073683	3.00599	0.388971	0.778829
0.072819	1.35303	0.388652	-0.241503	0.073808	3.00763	0.389595	0.773563
0.072943	1.35162	0.389276	-0.24017	0.073932	3.00716	0.390219	0.768145
0.073068	1.34901	0.3899	-0.240857	0.074057	3.00613	0.390842	0.761662
0.073193	1.34556	0.390523	-0.242809	0.074182	3.0051	0.391466	0.756087
0.073318	1.34209	0.391147	-0.243954	0.074307	3.00407	0.392089	0.752721
0.073442	1.3386	0.391771	-0.244547	0.074431	3.00304	0.392713	0.750459
0.073567	1.33507	0.392394	-0.244703	0.074556	3.00201	0.393336	0.749024
0.073692	1.33147	0.393018	-0.244565	0.074681	3.00097	0.39396	0.74586
0.073816	1.32791	0.393642	-0.244945	0.074805	2.99994	0.394584	0.739943
0.073941	1.32443	0.394265	-0.245718	0.07493	2.9985	0.395207	0.735546
0.074066	1.32087	0.394889	-0.248343	0.075055	2.99612	0.395831	0.734392
0.074191	1.31705	0.395513	-0.250935	0.075179	2.99309	0.396454	0.734207
0.074315	1.31254	0.396136	-0.248872	0.075304	2.98995	0.397078	0.734377
0.07444	1.30779	0.39676	-0.246064	0.075429	2.98689	0.397701	0.733329
0.074565	1.30299	0.397384	-0.247113	0.075554	2.98373	0.398325	0.730239
0.074689	1.29814	0.398007	-0.249177	0.075678	2.98059	0.398949	0.7263
0.074814	1.29331	0.398631	-0.250658	0.075803	2.97751	0.399572	0.721837
0.074939	1.28849	0.399255	-0.250857	0.075928	2.97435	0.400196	0.720158
0.075064	1.28369	0.399878	-0.247508	0.076052	2.97119	0.400819	0.722679
0.075188	1.27878	0.400502	-0.243687	0.076177	2.96713	0.401443	0.724284
0.075313	1.27394	0.401126	-0.240979	0.076302	2.96213	0.402066	0.723462
0.075438	1.26871	0.401749	-0.239691	0.076426	2.95696	0.40269	0.721779
0.075562	1.26297	0.402373	-0.242807	0.076551	2.95165	0.403314	0.719708
0.075687	1.25709	0.402996	-0.245755	0.076676	2.94636	0.403937	0.717257
0.075812	1.25139	0.40362	-0.244779	0.076801	2.94118	0.404561	0.714705
0.075937	1.24565	0.404244	-0.243442	0.076925	2.93599	0.405184	0.712191
0.076061	1.23983	0.404867	-0.243324	0.07705	2.93079	0.405808	0.709801
0.076186	1.23402	0.405491	-0.24363	0.077175	2.92558	0.406431	0.707594
0.076311	1.22824	0.406115	-0.245072	0.077299	2.92036	0.407055	0.705333
0.076435	1.22247	0.406738	-0.247022	0.077424	2.91512	0.407679	0.703119
0.07656	1.21673	0.407362	-0.249397	0.077549	2.90986	0.408302	0.701109
0.076685	1.21119	0.407986	-0.250695	0.077673	2.90476	0.408926	0.698201
0.076809	1.20647	0.408609	-0.249633	0.077798	2.89961	0.409549	0.694916
0.076934	1.20212	0.409233	-0.248807	0.077923	2.89434	0.410173	0.691081
0.077059	1.19764	0.409857	-0.248726	0.078048	2.88906	0.410796	0.687287
0.077184	1.19324	0.41048	-0.248563	0.078172	2.88393	0.41142	0.684185
0.077308	1.18879	0.411104	-0.248177	0.078297	2.87874	0.412044	0.681573
0.077433	1.18442	0.411728	-0.247815	0.078422	2.87343	0.412667	0.678193
0.077558	1.17999	0.412351	-0.247668	0.078546	2.8682	0.413291	0.673837
0.077682	1.17565	0.412975	-0.247009	0.078671	2.86293	0.413914	0.668107
0.077807	1.17125	0.413599	-0.245198	0.078796	2.85817	0.414538	0.661142
0.077932	1.16667	0.414222	-0.244656	0.07892	2.85366	0.415161	0.654851
0.078057	1.16223	0.414846	-0.24643	0.079045	2.84918	0.415785	0.649831
0.078181	1.15804	0.41547	-0.248046	0.07917	2.84466	0.416409	0.646529
0.078306	1.15378	0.416093	-0.249391	0.079295	2.84016	0.417032	0.645141
0.078431	1.14947	0.416717	-0.250092	0.079419	2.83575	0.417656	0.644294
0.078555	1.14516	0.417341	-0.249634	0.079544	2.83119	0.418279	0.643578
0.07868	1.14087	0.417964	-0.24989	0.079669	2.82667	0.418903	0.641947
0.078805	1.13644	0.418588	-0.251326	0.079793	2.82198	0.419526	0.639368
0.07893	1.13211	0.419212	-0.252264	0.079918	2.81687	0.42015	0.638227
0.079054	1.12785	0.419835	-0.252409	0.080043	2.81169	0.420774	0.638874
0.079179	1.12285	0.420459	-0.252003	0.080167	2.80658	0.421397	0.638768
0.079304	1.11804	0.421083	-0.251113	0.080292	2.80145	0.422021	0.637531
0.079428	1.1133	0.421706	-0.251942	0.080417	2.79631	0.422644	0.635431
0.079553	1.10866	0.42233	-0.254551	0.080541	2.79116	0.423268	0.632349
0.079678	1.10394	0.422954	-0.256404	0.080666	2.786	0.423891	0.627834
0.079802	1.09932	0.423577	-0.257471	0.080791	2.78097	0.424515	0.621951
0.079927	1.09462	0.424201	-0.257894	0.080916	2.77587	0.425139	0.617501
0.080052	1.09002	0.424824	-0.257695	0.08104	2.77042	0.425762	0.61472
0.080177	1.08533	0.425448	-0.25803	0.081165	2.7653	0.426386	0.612145
0.080301	1.08063	0.426072	-0.258842	0.08129	2.7604	0.427009	0.609603
0.080426	1.07585	0.426695	-0.259275	0.081414	2.75561	0.427633	0.608128
0.080551	1.0714	0.427319	-0.258693	0.081539	2.75075	0.428256	0.607727
0.080675	1.0671	0.427943	-0.255542	0.081664	2.74594	0.42888	0.607142
0.0808	1.06296	0.428566	-0.250888	0.081788	2.74119	0.429504	0.606276
0.080925	1.05874	0.42919	-0.249363	0.081913	2.73643	0.430127	0.605609
0.08105	1.05446	0.429814	-0.250381	0.082038	2.73151	0.430751	0.605338
0.081174	1.05019	0.430437	-0.251175	0.082163	2.72665	0.431374	0.605221
0.081299	1.04593	0.431061	-0.252158	0.082287	2.72127	0.431998	0.605186
0.081424	1.04168	0.431685	-0.253755	0.082412	2.71653	0.432621	0.604916
0.081548	1.03732	0.432308	-0.255076	0.082537	2.71234	0.433245	0.604111
0.081673	1.03337	0.432932	-0.254943	0.082661	2.70807	0.433869	0.60244
0.081798	1.02998	0.433556	-0.253923	0.082786	2.70372	0.434492	0.600267
0.081923	1.02674	0.434179	-0.253503	0.082911	2.69949	0.435116	0.598392
0.082047	1.0235	0.434803	-0.254058	0.083035	2.69518	0.435739	0.596165
0.082172	1.02027	0.435427	-0.252916	0.08316	2.69091	0.436363	0.593088
0.082297	1.01704	0.43605	-0.249626	0.083285	2.68657	0.436986	0.589595
0.082421	1.0137	0.436674	-0.248921	0.08341	2.68228	0.43761	0.585604
0.082546	1.01044	0.437298	-0.250149	0.083534	2.67829	0.438234	0.58049
0.082671	1.00723	0.437921	-0.24865	0.083659	2.67437	0.438857	0.573627
0.082796	1.00346	0.438545	-0.24539	0.083784	2.67054	0.439481	0.567718
0.08292	0.998769	0.439169	-0.247233	0.083908	2.66674	0.440104	0.565948
0.083045	0.994003	0.439792	-0.251994	0.084033	2.66293	0.440728	0.565275
0.08317	0.989296	0.440416	-0.254809	0.084158	2.65921	0.441352	0.562368
0.083294	0.98441	0.44104	-0.256926	0.084282	2.65542	0.441975	0.558908
0.083419	0.97966	0.441663	-0.25843	0.084407	2.65156	0.442599	0.556567
0.083544	0.974969	0.442287	-0.259666	0.084532	2.6478	0.443222	0.555119
0.083668	0.970101	0.442911	-0.259649	0.084657	2.64388	0.443846	0.554274
0.083793	0.965366	0.443534	-0.258604	0.084781	2.63931	0.444469	0.555627
0.083918	0.960507	0.444158	-0.258601	0.084906	2.6352	0.445093	0.560377
0.084043	0.955915	0.444781	-0.259292	0.085031	2.63137	0.445717	0.564182
0.084167	0.951661	0.445405	-0.258477	0.085155	2.62752	0.44634	0.563236
0.084292	0.947734	0.446029	-0.256683	0.08528	2.62365	0.446964	0.560099
0.084417	0.943726	0.446652	-0.254514	0.085405	2.61977	0.447587	0.557522
0.084541	0.939673	0.447276	-0.252817	0.085529	2.61587	0.448211	0.55571
0.084666	0.935785	0.4479	-0.254282	0.085654	2.61206	0.448834	0.554479
0.084791	0.931785	0.448523	-0.256192	0.085779	2.60817	0.449458	0.554309
0.084916	0.927903	0.449147	-0.258545	0.085904	2.60395	0.450081	0.555035
0.08504	0.923912	0.449771	-0.260768	0.086028	2.59935	0.450705	0.553269
0.085165	0.919877	0.450394	-0.262628	0.086153	2.59525	0.451329	0.547751
0.08529	0.914952	0.451018	-0.264544	0.086278	2.59139	0.451952	0.542228
0.085414	0.911218	0.451642	-0.265438	0.086402	2.58751	0.452576	0.538639
0.085539	0.907657	0.452265	-0.266143	0.086527	2.58361	0.453199	0.536864
0.085664	0.904059	0.452889	-0.266971	0.086652	2.5798	0.453823	0.536738
0.085789	0.900612	0.453513	-0.268299	0.086776	2.5759	0.454446	0.537292
0.085913	0.897059	0.454136	-0.271402	0.086901	2.57205	0.45507	0.537917
0.086038	0.893469	0.45476	-0.273758	0.087026	2.56822	0.455694	0.537985
0.086163	0.889882	0.455384	-0.272113	0.087151	2.56411	0.456317	0.537178
0.086287	0.886297	0.456007	-0.270824	0.087275	2.56007	0.456941	0.536045
0.086412	0.882925	0.456631	-0.272512	0.0874	2.55637	0.457564	0.535212
0.086537	0.880161	0.457255	-0.273564	0.087525	2.55263	0.458188	0.53386
0.086662	0.877876	0.457878	-0.271262	0.087649	2.54894	0.458812	0.531778
0.086786	0.875673	0.458502	-0.26942	0.087774	2.54527	0.459435	0.529432
0.086911	0.873472	0.459126	-0.270706	0.087899	2.54156	0.460059	0.527015
0.087036	0.871271	0.459749	-0.271234	0.088023	2.53784	0.460682	0.525701
0.08716	0.869165	0.460373	-0.266273	0.088148	2.53418	0.461306	0.525121
0.087285	0.866989	0.460997	-0.262671	0.088273	2.53044	0.461929	0.522135
0.08741	0.864791	0.46162	-0.264681	0.088397	2.52721	0.462553	0.517397
0.087534	0.862595	0.462244	-0.265905	0.088522	2.52467	0.463177	0.515157
0.087659	0.860217	0.462868	-0.264202	0.088647	2.52257	0.4638	0.51501
0.087784	0.857193	0.463491	-0.263136	0.088772	2.52055	0.464424	0.515533
0.087909	0.854238	0.464115	-0.264707	0.088896	2.51857	0.465047	0.516115
0.088033	0.851321	0.464739	-0.266596	0.089021	2.51659	0.465671	0.515017
0.088158	0.848406	0.465362	-0.268736	0.089146	2.51459	0.466294	0.512314
0.088283	0.845491	0.465986	-0.270844	0.08927	2.51263	0.466918	0.510559
0.088407	0.842577	0.466609	-0.273228	0.089395	2.51062	0.467542	0.510649
0.088532	0.839663	0.467233	-0.274223	0.08952	2.50855	0.468165	0.510807
0.088657	0.836877	0.467857	-0.271801	0.089644	2.50588	0.468789	0.511965
0.088782	0.833991	0.46848	-0.268622	0.089769	2.50264	0.469412	0.512219
0.088906	0.831079	0.469104	-0.265118	0.089894	2.49931	0.470036	0.510365
0.089031	0.829076	0.469728	-0.263457	0.090019	2.49595	0.470659	0.508325
0.089156	0.827885	0.470351	-0.264062	0.090143	2.49256	0.471283	0.506145
0.08928	0.82682	0.470975	-0.263768	0.090268	2.48922	0.471907	0.505955
0.089405	0.825755	0.471599	-0.262114	0.090393	2.48587	0.47253	0.509128
0.08953	0.82469	0.472222	-0.261179	0.090517	2.48256	0.473154	0.509324
0.089655	0.823625	0.472846	-0.261218	0.090642	2.47919	0.473777	0.50443
0.089779	0.82256	0.47347	-0.261325	0.090767	2.47583	0.474401	0.499853
0.089904	0.821495	0.474093	-0.261861	0.090891	2.47236	0.475024	0.496307
0.090029	0.82043	0.474717	-0.263612	0.091016	2.46972	0.475648	0.495221
0.090153	0.819267	0.475341	-0.267082	0.091141	2.46735	0.476272	0.497495
0.090278	0.817541	0.475964	-0.271184	0.091266	2.465	0.476895	0.499364
0.090403	0.815632	0.476588	-0.274371	0.09139	2.46271	0.477519	0.500723
0.090528	0.813707	0.477212	-0.276069	0.091515	2.46042	0.478142	0.501838
0.090652	0.811782	0.477835	-0.276756	0.09164	2.45818	0.478766	0.502455
0.090777	0.809856	0.478459	-0.276439	0.091764	2.45598	0.479389	0.502903
0.090902	0.807931	0.479083	-0.275417	0.091889	2.45381	0.480013	0.503649
0.091026	0.806004	0.479706	-0.273777	0.092014	2.45176	0.480637	0.505366
0.091151	0.804078	0.48033	-0.272389	0.092138	2.45012	0.48126	0.50814
0.091276	0.802151	0.480954	-0.272931	0.092263	2.44911	0.481884	0.510155
0.0914	0.79991	0.481577	-0.273779	0.092388	2.4487	0.482507	0.510187
0.091525	0.798397	0.482201	-0.272784	0.092513	2.44829	0.483131	0.50847
0.09165	0.797128	0.482825	-0.270935	0.092637	2.44789	0.483754	0.505303
0.091775	0.795885	0.483448	-0.271109	0.092762	2.44748	0.484378	0.502
0.091899	0.794641	0.484072	-0.273093	0.092887	2.44706	0.485002	0.498795
0.092024	0.793397	0.484696	-0.278239	0.093011	2.44664	0.485625	0.496785
0.092149	0.792153	0.485319	-0.283622	0.093136	2.44621	0.486249	0.495929
0.092273	0.790908	0.485943	-0.285609	0.093261	2.44578	0.486872	0.494636
0.092398	0.789662	0.486566	-0.286634	0.093385	2.44534	0.487496	0.492731
0.092523	0.788416	0.48719	-0.286483	0.09351	2.4448	0.488119	0.490128
0.092648	0.787294	0.487814	-0.285803	0.093635	2.44448	0.488743	0.487114
0.092772	0.785729	0.488437	-0.284554	0.09376	2.44428	0.489367	0.485437
0.092897	0.784059	0.489061	-0.283062	0.093884	2.44408	0.48999	0.485382
0.093022	0.782379	0.489685	-0.282499	0.094009	2.44389	0.490614	0.48568
0.093146	0.780697	0.490308	-0.282254	0.094134	2.44369	0.491237	0.485823
0.093271	0.779015	0.490932	-0.276862	0.094258	2.44348	0.491861	0.485401
0.093396	0.777411	0.491556	-0.269671	0.094383	2.44328	0.492484	0.484386
0.093521	0.775735	0.492179	-0.268202	0.094508	2.44309	0.493108	0.48229
0.093645	0.774049	0.492803	-0.269175	0.094632	2.44288	0.493732	0.480388
0.09377	0.772362	0.493427	-0.269155	0.094757	2.4424	0.494355	0.479927
0.093895	0.770932	0.49405	-0.268848	0.094882	2.44126	0.494979	0.479837
0.094019	0.770253	0.494674	-0.271209	0.095007	2.44012	0.495602	0.479834
0.094144	0.769647	0.495298	-0.273972	0.095131	2.43897	0.496226	0.479689
0.094269	0.769041	0.495921	-0.2743	0.095256	2.43782	0.496849	0.478603
0.094393	0.768463	0.496545	-0.2739	0.095381	2.43667	0.497473	0.476936
0.094518	0.767858	0.497169	-0.273233	0.095505	2.43552	0.498097	0.474927
0.094643	0.76725	0.497792	-0.272809	0.09563	2.43437	0.49872	0.473605
0.094768	0.766671	0.498416	-0.272073	0.095755	2.43324	0.499344	0.473548
0.094892	0.766064	0.49904	-0.271433	0.095879	2.4321	0.499967	0.473861
0.095017	0.765484	0.499663	-0.272659	0.096004	2.43132	0.500591	0.473873
0.095142	0.76422	0.500287	-0.273796	0.096129	2.43143	0.501214	0.472005
0.095266	0.762568	0.500911	-0.27078	0.096253	2.43153	0.501838	0.467784
0.095391	0.760981	0.501534	-0.267441	0.096378	2.43163	0.502462	0.464164
0.095516	0.759314	0.502158	-0.266283	0.096503	2.43173	0.503085	0.461446
0.095641	0.757723	0.502782	-0.265745	0.096628	2.43183	0.503709	0.459019
0.095765	0.756052	0.503405	-0.26903	0.096752	2.43193	0.504332	0.4573
0.09589	0.754458	0.504029	-0.271745	0.096877	2.43203	0.504956	0.456843
0.096015	0.752864	0.504653	-0.269876	0.097002	2.43214	0.505579	0.457749
0.096139	0.751188	0.505276	-0.26788	0.097126	2.43225	0.506203	0.457226
0.096264	0.749623	0.5059	-0.266141	0.097251	2.43271	0.506827	0.45452
0.096389	0.748415	0.506524	-0.265464	0.097376	2.43333	0.50745	0.453435
0.096514	0.747725	0.507147	-0.267515	0.0975	2.434	0.508074	0.45559
0.096638	0.747036	0.507771	-0.26908	0.097625	2.43462	0.508697	0.458315
0.096763	0.746312	0.508394	-0.268814	0.09775	2.43525	0.509321	0.461137
0.096888	0.745622	0.509018	-0.268877	0.097875	2.43588	0.509944	0.46381
0.097012	0.74493	0.509642	-0.269189	0.097999	2.4365	0.510568	0.466025
0.097137	0.744238	0.510265	-0.270555	0.098124	2.43713	0.511192	0.465744
0.097262	0.743545	0.510889	-0.275039	0.098249	2.43778	0.511815	0.463141
0.097387	0.742813	0.511513	-0.278908	0.098373	2.43824	0.512439	0.461685
0.097511	0.7419	0.512136	-0.280929	0.098498	2.43765	0.513062	0.46132
0.097636	0.741005	0.51276	-0.281884	0.098623	2.43675	0.513686	0.461079
0.097761	0.740448	0.513384	-0.281316	0.098747	2.43585	0.514309	0.460747
0.097885	0.73989	0.514007	-0.282615	0.098872	2.43495	0.514933	0.459598
0.09801	0.739332	0.514631	-0.285705	0.098997	2.43403	0.515557	0.457803
0.098135	0.738772	0.515255	-0.288037	0.099122	2.43313	0.51618	0.456482
0.098259	0.738212	0.515878	-0.28941	0.099246	2.43222	0.516804	0.455983
0.098384	0.73765	0.516502	-0.287074	0.099371	2.4313	0.517427	0.456689
0.098509	0.737089	0.517126	-0.28328	0.099496	2.43042	0.518051	0.458004
0.098634	0.736553	0.517749	-0.282302	0.09962	2.42959	0.518674	0.458684
0.098758	0.736116	0.518373	-0.282447	0.099745	2.42904	0.519298	0.458902
0.098883	0.735655	0.518997	-0.282078	0.09987	2.42859	0.519922	0.459556
0.099008	0.735055	0.51962	-0.281613	0.099994	2.42815	0.520545	0.460551
0.099132	0.734481	0.520244	-0.278796	0.100119	2.42772	0.521169	0.460035
0.099257	0.733877	0.520868	-0.274892	0.100244	2.42725	0.521792	0.458516
0.099382	0.733274	0.521491	-0.272331	0.100369	2.42681	0.522416	0.458173
0.099507	0.732696	0.522115	-0.270086	0.100493	2.42638	0.523039	0.458556
0.099631	0.732091	0.522739	-0.269987	0.100618	2.42594	0.523663	0.458295
0.099756	0.731511	0.523362	-0.271104	0.100743	2.42549	0.524287	0.457677
0.099881	0.730917	0.523986	-0.274027	0.100867	2.4249	0.52491	0.457499
0.100005	0.730622	0.52461	-0.276646	0.100992	2.42378	0.525534	0.457576
0.10013	0.730465	0.525233	-0.275522	0.101117	2.42284	0.526157	0.457092
0.100255	0.730312	0.525857	-0.273977	0.101241	2.4219	0.526781	0.45627
0.10038	0.730165	0.526481	-0.274745	0.101366	2.42097	0.527404	0.456953
0.100504	0.730018	0.527104	-0.275799	0.101491	2.42005	0.528028	0.458582
0.100629	0.72987	0.527728	-0.274757	0.101616	2.41908	0.528652	0.459313
0.100754	0.729716	0.528352	-0.273437	0.10174	2.41815	0.529275	0.459359
0.100878	0.729568	0.528975	-0.273295	0.101865	2.41724	0.529899	0.458753
0.101003	0.729419	0.529599	-0.273255	0.10199	2.41631	0.530522	0.458049
0.101128	0.729193	0.530222	-0.274476	0.102114	2.41575	0.531146	0.458091
0.101253	0.72804	0.530846	-0.275821	0.102239	2.4156	0.531769	0.457996
0.101377	0.727441	0.53147	-0.277361	0.102364	2.4154	0.532393	0.455542
0.101502	0.726813	0.532093	-0.279124	0.102488	2.41519	0.533017	0.452807
0.101627	0.726184	0.532717	-0.281815	0.102613	2.41499	0.53364	0.451678
0.101751	0.725555	0.533341	-0.284613	0.102738	2.41478	0.534264	0.450086
0.101876	0.72495	0.533964	-0.286803	0.102863	2.41458	0.534887	0.442697
0.102001	0.724316	0.534588	-0.288938	0.102987	2.41437	0.535511	0.435393
0.102125	0.723683	0.535212	-0.289224	0.103112	2.41416	0.536134	0.435122
0.10225	0.723074	0.535835	-0.289648	0.103237	2.41398	0.536758	0.435711
0.102375	0.72249	0.536459	-0.286936	0.103361	2.41402	0.537382	0.436563
0.1025	0.722334	0.537083	-0.283621	0.103486	2.41408	0.538005	0.437281
0.102624	0.72189	0.537706	-0.282368	0.103611	2.41415	0.538629	0.438922
0.102749	0.721443	0.53833	-0.28181	0.103735	2.41421	0.539252	0.440664
0.102874	0.720977	0.538954	-0.28195	0.10386	2.41428	0.539876	0.440239
0.102998	0.720529	0.539577	-0.281472	0.103985	2.41435	0.5405	0.440323
0.103123	0.720079	0.540201	-0.280213	0.104109	2.41441	0.541123	0.446362
0.103248	0.719628	0.540825	-0.278454	0.104234	2.41448	0.541747	0.452622
0.103373	0.719178	0.541448	-0.276519	0.104359	2.41455	0.54237	0.455622
0.103497	0.718742	0.542072	-0.275039	0.104484	2.41465	0.542994	0.457788
0.103622	0.718242	0.542696	-0.273747	0.104608	2.41515	0.543617	0.457393
0.103747	0.717342	0.543319	-0.272396	0.104733	2.41642	0.544241	0.456952
0.103871	0.716758	0.543943	-0.272157	0.104858	2.41768	0.544864	0.457045
0.103996	0.716151	0.544567	-0.272686	0.104982	2.41893	0.545488	0.45663
0.104121	0.715563	0.54519	-0.272406	0.105107	2.42014	0.546112	0.454402
0.104246	0.714951	0.545814	-0.271957	0.105232	2.42138	0.546735	0.45292
0.10437	0.714361	0.546438	-0.273238	0.105356	2.42267	0.547359	0.454078
0.104495	0.713769	0.547061	-0.275491	0.105481	2.42394	0.547982	0.454663
0.10462	0.713174	0.547685	-0.279049	0.105606	2.42517	0.548606	0.452585
0.104744	0.712578	0.548309	-0.282163	0.105731	2.42633	0.54923	0.450901
0.104869	0.712032	0.548932	-0.282236	0.105855	2.4269	0.549853	0.450477
0.104994	0.711928	0.549556	-0.282	0.10598	2.42724	0.550477	0.450421
0.105119	0.711654	0.550179	-0.283719	0.106105	2.42758	0.5511	0.451598
0.105243	0.71138	0.550803	-0.285297	0.106229	2.42791	0.551724	0.453039
0.105368	0.711113	0.551427	-0.284814	0.106354	2.42825	0.552347	0.455869
0.105493	0.710836	0.55205	-0.283477	0.106479	2.4286	0.552971	0.45651
0.105617	0.710569	0.552674	-0.282109	0.106603	2.42893	0.553595	0.451911
0.105742	0.7103	0.553298	-0.2817	0.106728	2.42928	0.554218	0.447903
0.105867	0.710029	0.553921	-0.282848	0.106853	2.42961	0.554842	0.445169
0.105991	0.709749	0.554545	-0.283104	0.106978	2.42997	0.555465	0.441993
0.106116	0.709449	0.555169	-0.281839	0.107102	2.43055	0.556089	0.438442
0.106241	0.708924	0.555792	-0.281567	0.107227	2.4318	0.556712	0.436824
0.106366	0.70827	0.556416	-0.282281	0.107352	2.43305	0.557336	0.437727
0.10649	0.707616	0.55704	-0.282878	0.107476	2.4343	0.557959	0.438948
0.106615	0.706978	0.557663	-0.283421	0.107601	2.43554	0.558583	0.440642
0.10674	0.706319	0.558287	-0.284681	0.107726	2.43677	0.559207	0.440849
0.106864	0.705678	0.558911	-0.286685	0.10785	2.43801	0.55983	0.440478
0.106989	0.705034	0.559534	-0.286568	0.107975	2.43928	0.560454	0.44051
0.107114	0.704387	0.560158	-0.284036	0.1081	2.44054	0.561077	0.440577
0.107239	0.703758	0.560782	-0.281486	0.108225	2.44204	0.561701	0.440878
0.107363	0.703471	0.561405	-0.280406	0.108349	2.44391	0.562325	0.44146
0.107488	0.704318	0.562029	-0.280695	0.108474	2.44524	0.562948	0.441014
0.107613	0.705293	0.562653	-0.280513	0.108599	2.4465	0.563572	0.439041
0.107737	0.706242	0.563276	-0.278848	0.108723	2.44779	0.564195	0.437842
0.107862	0.707196	0.5639	-0.276846	0.108848	2.44909	0.564819	0.437843
0.107987	0.708156	0.564524	-0.274216	0.108973	2.45042	0.565442	0.440064
0.108112	0.709121	0.565147	-0.27101	0.109097	2.45169	0.566066	0.444875
0.108236	0.710086	0.565771	-0.271542	0.109222	2.45293	0.56669	0.449422
0.108361	0.711034	0.566395	-0.274373	0.109347	2.45421	0.567313	0.45317
0.108486	0.711989	0.567018	-0.279019	0.109472	2.45537	0.567937	0.455669
0.10861	0.712711	0.567642	-0.284759	0.109596	2.45599	0.56856	0.457919
0.108735	0.712913	0.568266	-0.286361	0.109721	2.45636	0.569184	0.461443
0.10886	0.713115	0.568889	-0.285747	0.109846	2.45672	0.569807	0.464785
0.108985	0.713314	0.569513	-0.287362	0.10997	2.4571	0.570431	0.467657
0.109109	0.713518	0.570137	-0.290192	0.110095	2.45746	0.571055	0.469557
0.109234	0.713719	0.57076	-0.293616	0.11022	2.45784	0.571678	0.470149
0.109359	0.713921	0.571384	-0.297219	0.110344	2.45822	0.572302	0.470636
0.109483	0.714123	0.572007	-0.297678	0.110469	2.45859	0.572925	0.469904
0.109608	0.714322	0.572631	-0.297167	0.110594	2.45898	0.573549	0.468365
0.109733	0.714533	0.573255	-0.298116	0.110719	2.45937	0.574172	0.468132
0.109857	0.714905	0.573878	-0.299288	0.110843	2.45965	0.574796	0.469048
0.109982	0.715843	0.574502	-0.300111	0.110968	2.45987	0.57542	0.466739
0.110107	0.716782	0.575126	-0.300746	0.111093	2.46009	0.576043	0.462422
0.110232	0.717704	0.575749	-0.300254	0.111217	2.46031	0.576667	0.458408
0.110356	0.718634	0.576373	-0.299277	0.111342	2.46052	0.57729	0.454507
0.110481	0.719572	0.576997	-0.297396	0.111467	2.46074	0.577914	0.450752
0.110606	0.720513	0.57762	-0.295629	0.111591	2.46096	0.578537	0.447356
0.11073	0.721438	0.578244	-0.295774	0.111716	2.46118	0.579161	0.449559
0.110855	0.722373	0.578868	-0.296501	0.111841	2.46138	0.579785	0.453463
0.11098	0.723243	0.579491	-0.296294	0.111965	2.46171	0.580408	0.456311
0.111105	0.723729	0.580115	-0.296396	0.11209	2.46251	0.581032	0.458842
0.111229	0.723711	0.580739	-0.298945	0.112215	2.46334	0.581655	0.458208
0.111354	0.723694	0.581362	-0.301989	0.11234	2.46413	0.582279	0.457284
0.111479	0.723677	0.581986	-0.304872	0.112464	2.46498	0.582902	0.458859
0.111603	0.723659	0.58261	-0.307718	0.112589	2.46582	0.583526	0.460638
0.111728	0.723642	0.583233	-0.310731	0.112714	2.46667	0.58415	0.463728
0.111853	0.723624	0.583857	-0.313064	0.112838	2.46749	0.584773	0.467147
0.111978	0.723608	0.584481	-0.313348	0.112963	2.46827	0.585397	0.463279
0.112102	0.723634	0.585104	-0.312928	0.113088	2.46916	0.58602	0.458311
0.112227	0.723903	0.585728	-0.311759	0.113212	2.47026	0.586644	0.458923
0.112352	0.724517	0.586352	-0.310084	0.113337	2.47152	0.587267	0.459934
0.112476	0.725127	0.586975	-0.307355	0.113462	2.47271	0.587891	0.461371
0.112601	0.725721	0.587599	-0.305019	0.113587	2.47397	0.588515	0.462759
0.112726	0.7263	0.588223	-0.30411	0.113711	2.47516	0.589138	0.459279
0.11285	0.72688	0.588846	-0.302915	0.113836	2.47642	0.589762	0.455527
0.112975	0.727453	0.58947	-0.300886	0.113961	2.47762	0.590385	0.453845
0.1131	0.728012	0.590094	-0.299115	0.114085	2.4788	0.591009	0.4526
0.113225	0.728563	0.590717	-0.298312	0.11421	2.48003	0.591632	0.454451
0.113349	0.729111	0.591341	-0.297623	0.114335	2.48134	0.592256	0.456105
0.113474	0.729697	0.591964	-0.296823	0.114459	2.48243	0.59288	0.453065
0.113599	0.730491	0.592588	-0.296977	0.114584	2.48284	0.593503	0.449688
0.113723	0.731325	0.593212	-0.298306	0.114709	2.48324	0.594127	0.449608
0.113848	0.731943	0.593835	-0.299573	0.114834	2.48365	0.59475	0.450981
0.113973	0.732529	0.594459	-0.299863	0.114958	2.48406	0.595374	0.456939
0.114098	0.733119	0.595083	-0.299789	0.115083	2.48446	0.595997	0.462068
0.114222	0.733709	0.595706	-0.300538	0.115208	2.48488	0.596621	0.463161
0.114347	0.734316	0.59633	-0.301887	0.115332	2.4853	0.597245	0.464393
0.114472	0.734937	0.596954	-0.30334	0.115457	2.48573	0.597868	0.466288
0.114596	0.735557	0.597577	-0.305955	0.115582	2.4863	0.598492	0.467295
0.114721	0.736185	0.598201	-0.310749	0.115706	2.48711	0.599115	0.466353
0.114846	0.736592	0.598825	-0.315568	0.115831	2.48813	0.599739	0.466882
0.114971	0.736649	0.599448	-0.318337	0.115956	2.4891	0.600362	0.470912
0.115095	0.73669	0.600072	-0.319887	0.116081	2.49009	0.600986	0.473899
0.11522	0.736792	0.600696	-0.321221	0.116205	2.49109	0.60161	0.473504
0.115345	0.736896	0.601319	-0.321482	0.11633	2.49206	0.602233	0.473095
0.115469	0.737001	0.601943	-0.320101	0.116455	2.4931	0.602857	0.473849
0.115594	0.737104	0.602567	-0.317897	0.116579	2.49407	0.60348	0.473413
0.115719	0.737206	0.60319	-0.315262	0.116704	2.49498	0.604104	0.470515
0.115844	0.737309	0.603814	-0.312714	0.116829	2.49568	0.604727	0.46952
0.115968	0.737412	0.604438	-0.310127	0.116953	2.49618	0.605351	0.471702
0.116093	0.73759	0.605061	-0.307197	0.117078	2.4966	0.605975	0.47331
0.116218	0.737843	0.605685	-0.304324	0.117203	2.49704	0.606598	0.473033
0.116342	0.738077	0.606309	-0.301131	0.117328	2.49749	0.607222	0.472375
0.116467	0.738307	0.606932	-0.297571	0.117452	2.49792	0.607845	0.471637
0.116592	0.738535	0.607556	-0.296381	0.117577	2.49836	0.608469	0.471125
0.116716	0.738767	0.60818	-0.298577	0.117702	2.49879	0.609092	0.471462
0.116841	0.738995	0.608803	-0.302421	0.117826	2.49924	0.609716	0.471842
0.116966	0.739221	0.609427	-0.307053	0.117951	2.49975	0.61034	0.472657
0.117091	0.739449	0.610051	-0.308866	0.118076	2.5004	0.610963	0.473438
0.117215	0.739714	0.610674	-0.306756	0.1182	2.50113	0.611587	0.473664
0.11734	0.74033	0.611298	-0.304676	0.118325	2.50185	0.61221	0.471188
0.117465	0.741412	0.611922	-0.303842	0.11845	2.50257	0.612834	0.466798
0.117589	0.742651	0.612545	-0.303201	0.118575	2.50331	0.613457	0.467966
0.117714	0.74391	0.613169	-0.302601	0.118699	2.50404	0.614081	0.471647
0.117839	0.745157	0.613792	-0.302814	0.118824	2.50478	0.614705	0.473148
0.117964	0.746384	0.614416	-0.303413	0.118949	2.50551	0.615328	0.474236
0.118088	0.747624	0.61504	-0.302067	0.119073	2.50625	0.615952	0.473164
0.118213	0.748865	0.615663	-0.298997	0.119198	2.50697	0.616575	0.471649
0.118338	0.750107	0.616287	-0.29703	0.119323	2.5076	0.617199	0.469793
0.118462	0.751329	0.616911	-0.296714	0.119447	2.50804	0.617822	0.467513
0.118587	0.752265	0.617534	-0.29751	0.119572	2.50841	0.618446	0.467104
0.118712	0.752717	0.618158	-0.298714	0.119697	2.50878	0.61907	0.467643
0.118837	0.752923	0.618782	-0.300675	0.119821	2.50914	0.619693	0.467737
0.118961	0.753126	0.619405	-0.303342	0.119946	2.50949	0.620317	0.466808
0.119086	0.753334	0.620029	-0.303132	0.120071	2.50987	0.62094	0.466774
0.119211	0.75354	0.620653	-0.300737	0.120196	2.51024	0.621564	0.467252
0.119335	0.753744	0.621276	-0.301015	0.12032	2.5106	0.622187	0.466733
0.11946	0.753951	0.6219	-0.303423	0.120445	2.51088	0.622811	0.466482
0.119585	0.754155	0.622524	-0.30633	0.12057	2.51092	0.623435	0.464319
0.11971	0.754435	0.623147	-0.308944	0.120694	2.51077	0.624058	0.462034
0.119834	0.754812	0.623771	-0.308115	0.120819	2.51061	0.624682	0.464571
0.119959	0.75513	0.624395	-0.305153	0.120944	2.51046	0.625305	0.467338
0.120084	0.755366	0.625018	-0.302809	0.121068	2.51031	0.625929	0.465336
0.120208	0.755602	0.625642	-0.301416	0.121193	2.51016	0.626552	0.46186
0.120333	0.755835	0.626266	-0.30223	0.121318	2.51001	0.627176	0.459332
0.120458	0.756066	0.626889	-0.304182	0.121443	2.50985	0.6278	0.457516
0.120582	0.756299	0.627513	-0.304961	0.121567	2.50975	0.628423	0.455543
0.120707	0.756533	0.628137	-0.305021	0.121692	2.5099	0.629047	0.454044
0.120832	0.756768	0.62876	-0.305127	0.121817	2.51025	0.62967	0.457179
0.120957	0.757038	0.629384	-0.305934	0.121941	2.51049	0.630294	0.462259
0.121081	0.757677	0.630008	-0.309089	0.122066	2.51073	0.630917	0.462715
0.121206	0.75872	0.630631	-0.313109	0.122191	2.51097	0.631541	0.461027
0.121331	0.759848	0.631255	-0.315882	0.122315	2.51121	0.632165	0.462156
0.121455	0.76098	0.631879	-0.318401	0.12244	2.51145	0.632788	0.464434
0.12158	0.762117	0.632502	-0.321359	0.122565	2.51168	0.633412	0.465875
0.121705	0.763259	0.633126	-0.323791	0.12269	2.51192	0.634035	0.466337
0.12183	0.764388	0.633749	-0.324867	0.122814	2.51215	0.634659	0.46727
0.121954	0.765525	0.634373	-0.324887	0.122939	2.51245	0.635282	0.468923
0.122079	0.766688	0.634997	-0.324086	0.123064	2.51292	0.635906	0.468876
0.122204	0.767798	0.63562	-0.324348	0.123188	2.51348	0.63653	0.467888
0.122328	0.768769	0.636244	-0.326755	0.123313	2.51403	0.637153	0.467381
0.122453	0.769644	0.636868	-0.328131	0.123438	2.51458	0.637777	0.467061
0.122578	0.770498	0.637491	-0.327026	0.123562	2.51516	0.6384	0.465355
0.122703	0.771345	0.638115	-0.325791	0.123687	2.51571	0.639024	0.463268
0.122827	0.772184	0.638739	-0.324894	0.123812	2.51626	0.639647	0.461903
0.122952	0.773032	0.639362	-0.323579	0.123937	2.51683	0.640271	0.4598
0.123077	0.773887	0.639986	-0.322255	0.124061	2.51747	0.640895	0.457435
0.123201	0.77475	0.64061	-0.322298	0.124186	2.51814	0.641518	0.456374
0.123326	0.775605	0.641233	-0.323889	0.124311	2.51879	0.642142	0.456166
0.123451	0.776365	0.641857	-0.324369	0.124435	2.51941	0.642765	0.456115
0.123576	0.776659	0.642481	-0.322452	0.12456	2.52003	0.643389	0.456429
0.1237	0.776656	0.643104	-0.320111	0.124685	2.52066	0.644013	0.456827
0.123825	0.776653	0.643728	-0.319387	0.124809	2.5213	0.644636	0.456918
0.12395	0.77665	0.644352	-0.319058	0.124934	2.52194	0.64526	0.456941
0.124074	0.776648	0.644975	-0.31789	0.125059	2.52257	0.645883	0.457005
0.124199	0.776645	0.645599	-0.31797	0.125184	2.52323	0.646507	0.45964
0.124324	0.776642	0.646223	-0.319526	0.125308	2.52386	0.64713	0.466045
0.124448	0.776639	0.646846	-0.321038	0.125433	2.52446	0.647754	0.470576
0.124573	0.776636	0.64747	-0.32172	0.125558	2.52507	0.648377	0.471221
0.124698	0.777045	0.648094	-0.321999	0.125682	2.52572	0.649001	0.46994
0.124823	0.778002	0.648717	-0.322132	0.125807	2.52635	0.649625	0.467721
0.124947	0.77907	0.649341	-0.323004	0.125932	2.52696	0.650248	0.465383
0.125072	0.780147	0.649965	-0.32605	0.126056	2.52758	0.650872	0.463083
0.125197	0.781204	0.650588	-0.329877	0.126181	2.52819	0.651495	0.459847
0.125321	0.782293	0.651212	-0.334009	0.126306	2.52884	0.652119	0.455522
0.125446	0.783378	0.651836	-0.337383	0.12643	2.52946	0.652743	0.450568
0.125571	0.784449	0.652459	-0.339326	0.126555	2.53002	0.653366	0.445104
0.125696	0.785531	0.653083	-0.340096	0.12668	2.53065	0.65399	0.441462
0.12582	0.786607	0.653707	-0.33886	0.126805	2.53139	0.654613	0.439828
0.125945	0.787213	0.65433	-0.338401	0.126929	2.5321	0.655237	0.440086
0.12607	0.787284	0.654954	-0.339773	0.127054	2.53281	0.65586	0.441864
0.126194	0.787205	0.655577	-0.340823	0.127179	2.53355	0.656484	0.443362
0.126319	0.787124	0.656201	-0.341158	0.127303	2.53426	0.657108	0.444196
0.126444	0.787042	0.656825	-0.340156	0.127428	2.53498	0.657731	0.445235
0.126569	0.786962	0.657448	-0.336185	0.127553	2.53571	0.658355	0.446704
0.126693	0.786881	0.658072	-0.331457	0.127677	2.53643	0.658978	0.448905
0.126818	0.7868	0.658696	-0.325972	0.127802	2.53711	0.659602	0.451607
0.126943	0.786719	0.659319	-0.321774	0.127927	2.53758	0.660225	0.452725
0.127067	0.786636	0.659943	-0.320306	0.128052	2.5378	0.660849	0.452389
0.127192	0.786684	0.660567	-0.318916	0.128176	2.53802	0.661472	0.452234
0.127317	0.786762	0.66119	-0.316733	0.128301	2.53825	0.662096	0.452295
0.127441	0.786814	0.661814	-0.314243	0.128426	2.53848	0.66272	0.449555
0.127566	0.786866	0.662438	-0.312065	0.12855	2.53869	0.663343	0.445388
0.127691	0.786917	0.663061	-0.311506	0.128675	2.53892	0.663967	0.445005
0.127816	0.786968	0.663685	-0.312883	0.1288	2.53914	0.66459	0.446853
0.12794	0.78702	0.664309	-0.314749	0.128924	2.53936	0.665214	0.44503
0.128065	0.787071	0.664932	-0.317507	0.129049	2.53984	0.665838	0.44095
0.12819	0.787123	0.665556	-0.319928	0.129174	2.54071	0.666461	0.439393
0.128314	0.787193	0.66618	-0.321264	0.129299	2.54169	0.667085	0.439248
0.128439	0.787398	0.666803	-0.320348	0.129423	2.54268	0.667708	0.436673
0.128564	0.78771	0.667427	-0.317959	0.129548	2.54369	0.668332	0.432928
0.128689	0.788034	0.668051	-0.317482	0.129673	2.5447	0.668955	0.436468
0.128813	0.788352	0.668674	-0.318105	0.129797	2.54569	0.669579	0.443309
0.128938	0.788678	0.669298	-0.317244	0.129922	2.54668	0.670203	0.444204
0.129063	0.789008	0.669922	-0.315748	0.130047	2.54767	0.670826	0.442428
0.129187	0.789328	0.670545	-0.315924	0.130171	2.54869	0.67145	0.443013
0.129312	0.789641	0.671169	-0.316973	0.130296	2.54993	0.672073	0.444758
0.129437	0.789972	0.671793	-0.317202	0.130421	2.55137	0.672697	0.443627
0.129562	0.790496	0.672416	-0.317421	0.130546	2.55282	0.67332	0.441339
0.129686	0.791485	0.67304	-0.3194	0.13067	2.55434	0.673944	0.44234
0.129811	0.792677	0.673664	-0.322467	0.130795	2.55585	0.674568	0.444464
0.129936	0.793875	0.674287	-0.32518	0.13092	2.5573	0.675191	0.439844
0.13006	0.79507	0.674911	-0.327322	0.131044	2.55879	0.675815	0.433261
0.130185	0.796261	0.675534	-0.328924	0.131169	2.56028	0.676438	0.429804
0.13031	0.797449	0.676158	-0.330545	0.131294	2.56177	0.677062	0.427455
0.130435	0.798669	0.676782	-0.332677	0.131418	2.56323	0.677685	0.42755
0.130559	0.799906	0.677405	-0.334665	0.131543	2.5643	0.678309	0.427886
0.130684	0.801101	0.678029	-0.336012	0.131668	2.56506	0.678933	0.427014
0.130809	0.802174	0.678653	-0.33677	0.131793	2.5658	0.679556	0.425792
0.130933	0.802626	0.679276	-0.336595	0.131917	2.56656	0.68018	0.424234
0.131058	0.802785	0.6799	-0.335849	0.132042	2.56734	0.680803	0.422431
0.131183	0.802923	0.680524	-0.334802	0.132167	2.5681	0.681427	0.423223
0.131307	0.803055	0.681147	-0.333684	0.132291	2.56887	0.68205	0.426769
0.131432	0.803195	0.681771	-0.332992	0.132416	2.56966	0.682674	0.431022
0.131557	0.803328	0.682395	-0.332914	0.132541	2.57042	0.683298	0.43521
0.131682	0.803463	0.683018	-0.333174	0.132665	2.57123	0.683921	0.435984
0.131806	0.803598	0.683642	-0.332497	0.13279	2.57236	0.684545	0.434114
0.131931	0.803734	0.684266	-0.33078	0.132915	2.57373	0.685168	0.434027
0.132056	0.80373	0.684889	-0.330531	0.13304	2.57516	0.685792	0.435651
0.13218	0.804069	0.685513	-0.333007	0.133164	2.57658	0.686415	0.437375
0.132305	0.804623	0.686137	-0.335979	0.133289	2.57798	0.687039	0.438789
0.13243	0.805188	0.68676	-0.33853	0.133414	2.57938	0.687663	0.438861
0.132555	0.805772	0.687384	-0.340331	0.133538	2.58079	0.688286	0.43687
0.132679	0.806322	0.688008	-0.341352	0.133663	2.5822	0.68891	0.432053
0.132804	0.806894	0.688631	-0.341745	0.133788	2.58361	0.689533	0.426614
0.132929	0.807462	0.689255	-0.340725	0.133912	2.58494	0.690157	0.424752
0.133053	0.808041	0.689879	-0.339736	0.134037	2.58608	0.69078	0.425468
0.133178	0.808606	0.690502	-0.340118	0.134162	2.58711	0.691404	0.426601
0.133303	0.809383	0.691126	-0.340754	0.134286	2.58808	0.692028	0.427567
0.133428	0.810232	0.69175	-0.3406	0.134411	2.58903	0.692651	0.42765
0.133552	0.811044	0.692373	-0.338996	0.134536	2.59002	0.693275	0.427195
0.133677	0.811869	0.692997	-0.336002	0.134661	2.59103	0.693898	0.426751
0.133802	0.812705	0.693621	-0.336544	0.134785	2.59201	0.694522	0.427205
0.133926	0.81354	0.694244	-0.341672	0.13491	2.59301	0.695145	0.429662
0.134051	0.814374	0.694868	-0.34513	0.135035	2.59399	0.695769	0.432083
0.134176	0.815176	0.695492	-0.3462	0.135159	2.59502	0.696393	0.432496
0.134301	0.815995	0.696115	-0.346847	0.135284	2.59576	0.697016	0.433573
0.134425	0.816824	0.696739	-0.347256	0.135409	2.59621	0.69764	0.43695
0.13455	0.817804	0.697362	-0.347125	0.135533	2.5966	0.698263	0.439662
0.134675	0.818969	0.697986	-0.346084	0.135658	2.59699	0.698887	0.440448
0.134799	0.820147	0.69861	-0.344927	0.135783	2.59737	0.69951	0.440866
0.134924	0.821307	0.699233	-0.344208	0.135908	2.59776	0.700134	0.441675
0.135049	0.822465	0.699857	-0.343524	0.136032	2.59814	0.700758	0.442632
0.135173	0.823621	0.700481	-0.341417	0.136157	2.59851	0.701381	0.443592
0.135298	0.824776	0.701104	-0.338503	0.136282	2.59888	0.702005	0.444567
0.135423	0.825929	0.701728	-0.334959	0.136406	2.59929	0.702628	0.445701
0.135548	0.827124	0.702352	-0.332296	0.136531	2.59931	0.703252	0.444431
0.135672	0.828287	0.702975	-0.332775	0.136656	2.599	0.703875	0.439579
0.135797	0.829171	0.703599	-0.33342	0.13678	2.59863	0.704499	0.436246
0.135922	0.829615	0.704223	-0.333963	0.136905	2.59827	0.705123	0.436289
0.136046	0.829919	0.704846	-0.334831	0.13703	2.5979	0.705746	0.435716
0.136171	0.830226	0.70547	-0.33725	0.137155	2.59753	0.70637	0.433385
0.136296	0.830549	0.706094	-0.338826	0.137279	2.59716	0.706993	0.429801
0.136421	0.830864	0.706717	-0.337631	0.137404	2.5968	0.707617	0.42537
0.136545	0.831186	0.707341	-0.338133	0.137529	2.59643	0.70824	0.420858
0.13667	0.831499	0.707965	-0.3423	0.137653	2.59633	0.708864	0.416525
0.136795	0.831821	0.708588	-0.344731	0.137778	2.59688	0.709488	0.413482
0.136919	0.832134	0.709212	-0.344109	0.137903	2.59769	0.710111	0.411694
0.137044	0.832333	0.709836	-0.342628	0.138027	2.59852	0.710735	0.408535
0.137169	0.832429	0.710459	-0.340025	0.138152	2.59933	0.711358	0.403674
0.137294	0.832503	0.711083	-0.339186	0.138277	2.60012	0.711982	0.401623
0.137418	0.832578	0.711707	-0.34019	0.138402	2.60094	0.712605	0.402551
0.137543	0.832651	0.71233	-0.340062	0.138526	2.60177	0.713229	0.403172
0.137668	0.832725	0.712954	-0.338788	0.138651	2.60259	0.713853	0.403363
0.137792	0.832797	0.713578	-0.337927	0.138776	2.60338	0.714476	0.404559
0.137917	0.832874	0.714201	-0.33712	0.1389	2.60407	0.7151	0.406439
0.138042	0.832947	0.714825	-0.336623	0.139025	2.60443	0.715723	0.406504
0.138167	0.833018	0.715449	-0.337202	0.13915	2.60466	0.716347	0.405218
0.138291	0.833455	0.716072	-0.338148	0.139274	2.60488	0.71697	0.40545
0.138416	0.834106	0.716696	-0.339077	0.139399	2.60512	0.717594	0.406591
0.138541	0.834841	0.717319	-0.336106	0.139524	2.60534	0.718218	0.404079
0.138665	0.835532	0.717943	-0.330542	0.139649	2.60556	0.718841	0.399181
0.13879	0.836238	0.718567	-0.327767	0.139773	2.60579	0.719465	0.397185
0.138915	0.83695	0.71919	-0.327145	0.139898	2.60601	0.720088	0.397098
0.139039	0.837633	0.719814	-0.328153	0.140023	2.60631	0.720712	0.395983
0.139164	0.838337	0.720438	-0.329717	0.140147	2.60685	0.721335	0.394543
0.139289	0.839048	0.721061	-0.33075	0.140272	2.60765	0.721959	0.39531
0.139414	0.839759	0.721685	-0.331583	0.140397	2.60848	0.722583	0.396854
0.139538	0.840255	0.722309	-0.331611	0.140521	2.60929	0.723206	0.39571
0.139663	0.840562	0.722932	-0.332117	0.140646	2.61015	0.72383	0.393805
0.139788	0.840831	0.723556	-0.336985	0.140771	2.61099	0.724453	0.395461
0.139912	0.8411	0.72418	-0.343229	0.140896	2.61181	0.725077	0.398573
0.140037	0.841369	0.724803	-0.345695	0.14102	2.61265	0.7257	0.399542
0.140162	0.841637	0.725427	-0.346309	0.141145	2.61348	0.726324	0.399663
0.140287	0.841906	0.726051	-0.346408	0.14127	2.61399	0.726948	0.400702
0.140411	0.842162	0.726674	-0.345903	0.141394	2.61397	0.727571	0.401854
0.140536	0.84244	0.727298	-0.345647	0.141519	2.61377	0.728195	0.401814
0.140661	0.842641	0.727922	-0.345886	0.141644	2.61357	0.728818	0.401841
0.140785	0.84211	0.728545	-0.347529	0.141768	2.61337	0.729442	0.403816
0.14091	0.841206	0.729169	-0.349656	0.141893	2.61316	0.730065	0.405867
0.141035	0.840283	0.729793	-0.351031	0.142018	2.61296	0.730689	0.405705
0.14116	0.839407	0.730416	-0.351908	0.142142	2.61276	0.731313	0.404745
0.141284	0.838501	0.73104	-0.351976	0.142267	2.61255	0.731936	0.404301
0.141409	0.837546	0.731664	-0.351316	0.142392	2.61235	0.73256	0.403655
0.141534	0.836664	0.732287	-0.348477	0.142517	2.61239	0.733183	0.401879
0.141658	0.835759	0.732911	-0.34523	0.142641	2.61266	0.733807	0.399677
0.141783	0.834845	0.733535	-0.343243	0.142766	2.61298	0.73443	0.398877
0.141908	0.834017	0.734158	-0.34199	0.142891	2.61329	0.735054	0.398769
0.142033	0.833386	0.734782	-0.341518	0.143015	2.61359	0.735678	0.398641
0.142157	0.83284	0.735406	-0.341415	0.14314	2.61389	0.736301	0.397405
0.142282	0.832303	0.736029	-0.342148	0.143265	2.6142	0.736925	0.393465
0.142407	0.83179	0.736653	-0.343143	0.143389	2.61451	0.737548	0.389266
0.142531	0.831235	0.737277	-0.344687	0.143514	2.61482	0.738172	0.386281
0.142656	0.830695	0.7379	-0.346669	0.143639	2.61512	0.738795	0.384715
0.142781	0.830159	0.738524	-0.349244	0.143764	2.61568	0.739419	0.386085
0.142905	0.829646	0.739147	-0.352365	0.143888	2.61608	0.740043	0.387567
0.14303	0.82909	0.739771	-0.356902	0.144013	2.61637	0.740666	0.386864
0.143155	0.828736	0.740395	-0.359911	0.144138	2.61665	0.74129	0.385431
0.14328	0.828842	0.741018	-0.357201	0.144262	2.61691	0.741913	0.383891
0.143404	0.829212	0.741642	-0.354157	0.144387	2.61718	0.742537	0.383501
0.143529	0.829612	0.742266	-0.353324	0.144512	2.61744	0.74316	0.386491
0.143654	0.830011	0.742889	-0.352522	0.144636	2.6177	0.743784	0.389693
0.143778	0.83041	0.743513	-0.351528	0.144761	2.61796	0.744408	0.39084
0.143903	0.830791	0.744137	-0.351484	0.144886	2.61821	0.745031	0.389905
0.144028	0.831188	0.74476	-0.353548	0.145011	2.61819	0.745655	0.3848
0.144153	0.831587	0.745384	-0.354466	0.145135	2.61798	0.746278	0.381833
0.144277	0.831987	0.746008	-0.351985	0.14526	2.61782	0.746902	0.384131
0.144402	0.832347	0.746631	-0.35147	0.145385	2.61767	0.747526	0.385153
0.144527	0.832462	0.747255	-0.356923	0.145509	2.6175	0.748149	0.38339
0.144651	0.832441	0.747879	-0.361005	0.145634	2.61734	0.748773	0.381477
0.144776	0.832404	0.748502	-0.35963	0.145759	2.61719	0.749396	0.379415
0.144901	0.832371	0.749126	-0.358552	0.145883	2.61703	0.75002	0.378933
0.145026	0.832335	0.74975	-0.359864	0.146008	2.61688	0.750643	0.381334
0.14515	0.8323	0.750373	-0.360995	0.146133	2.61672	0.751267	0.383508
0.145275	0.832264	0.750997	-0.360446	0.146258	2.61655	0.75189	0.385644
0.1454	0.832231	0.751621	-0.358637	0.146382	2.6162	0.752514	0.386364
0.145524	0.832195	0.752244	-0.355889	0.146507	2.61533	0.753138	0.383874
0.145649	0.831999	0.752868	-0.354139	0.146632	2.6143	0.753761	0.382264
0.145774	0.831705	0.753492	-0.353489	0.146756	2.61323	0.754385	0.38247
0.145898	0.831366	0.754115	-0.351508	0.146881	2.61216	0.755008	0.382354
0.146023	0.831055	0.754739	-0.347115	0.147006	2.61102	0.755632	0.381856
0.146148	0.830731	0.755363	-0.343869	0.14713	2.60991	0.756256	0.380675
0.146273	0.83042	0.755986	-0.343894	0.147255	2.60878	0.756879	0.378654
0.146397	0.830079	0.75661	-0.344256	0.14738	2.60766	0.757503	0.379565
0.146522	0.829752	0.757234	-0.344188	0.147505	2.60652	0.758126	0.383981
0.146647	0.829441	0.757857	-0.344547	0.147629	2.60545	0.75875	0.386317
0.146771	0.829173	0.758481	-0.348381	0.147754	2.60529	0.759373	0.386323
0.146896	0.829206	0.759104	-0.351798	0.147879	2.60562	0.759997	0.387185
0.147021	0.829822	0.759728	-0.3525	0.148003	2.60597	0.760621	0.389071
0.147146	0.830543	0.760352	-0.354073	0.148128	2.60631	0.761244	0.39122
0.14727	0.831166	0.760975	-0.35912	0.148253	2.60665	0.761868	0.393294
0.147395	0.83188	0.761599	-0.362926	0.148377	2.607	0.762491	0.394034
0.14752	0.832569	0.762223	-0.36305	0.148502	2.60734	0.763115	0.393413
0.147644	0.833193	0.762846	-0.363336	0.148627	2.6077	0.763738	0.392378
0.147769	0.833908	0.76347	-0.363415	0.148752	2.60805	0.764362	0.390579
0.147894	0.834566	0.764094	-0.361742	0.148876	2.60829	0.764986	0.388579
0.148019	0.835335	0.764717	-0.358773	0.149001	2.60796	0.765609	0.386742
0.148143	0.8361	0.765341	-0.357925	0.149126	2.6074	0.766233	0.384669
0.148268	0.83679	0.765965	-0.358962	0.14925	2.60685	0.766856	0.382456
0.148393	0.837377	0.766588	-0.359854	0.149375	2.60631	0.76748	0.38065
0.148517	0.837991	0.767212	-0.36091	0.1495	2.60576	0.768103	0.379111
0.148642	0.838669	0.767836	-0.361907	0.149624	2.60521	0.768727	0.377894
0.148767	0.83929	0.768459	-0.36282	0.149749	2.60466	0.769351	0.377703
0.148892	0.839971	0.769083	-0.361575	0.149874	2.60411	0.769974	0.378652
0.149016	0.840591	0.769707	-0.358527	0.149999	2.60355	0.770598	0.379383
0.149141	0.84121	0.77033	-0.355214	0.150123	2.60324	0.771221	0.37949
0.149266	0.841851	0.770954	-0.352608	0.150248	2.60294	0.771845	0.379039
0.14939	0.842312	0.771578	-0.351506	0.150373	2.60256	0.772468	0.377251
0.149515	0.842651	0.772201	-0.350337	0.150497	2.60219	0.773092	0.376166
0.14964	0.842967	0.772825	-0.347552	0.150622	2.60181	0.773716	0.377479
0.149764	0.843298	0.773449	-0.344293	0.150747	2.60143	0.774339	0.37829
0.149889	0.843614	0.774072	-0.344022	0.150871	2.60105	0.774963	0.376921
0.150014	0.843946	0.774696	-0.344934	0.150996	2.60067	0.775586	0.374626
0.150139	0.844247	0.77532	-0.344274	0.151121	2.60028	0.77621	0.371185
0.150263	0.844563	0.775943	-0.343753	0.151245	2.59991	0.776833	0.367968
0.150388	0.844896	0.776567	-0.348792	0.15137	2.5994	0.777457	0.366817
0.150513	0.845184	0.777191	-0.355938	0.151495	2.59936	0.778081	0.366761
0.150637	0.845458	0.777814	-0.35825	0.15162	2.59931	0.778704	0.367148
0.150762	0.845757	0.778438	-0.357968	0.151744	2.59926	0.779328	0.367958
0.150887	0.846057	0.779062	-0.36	0.151869	2.59922	0.779951	0.368556
0.151012	0.846373	0.779685	-0.363024	0.151994	2.59917	0.780575	0.369443
0.151136	0.846674	0.780309	-0.362676	0.152118	2.59913	0.781198	0.371915
0.151261	0.846975	0.780932	-0.361217	0.152243	2.59908	0.781822	0.374217
0.151386	0.847277	0.781556	-0.363655	0.152368	2.59904	0.782446	0.375135
0.15151	0.84758	0.78218	-0.36699	0.152492	2.599	0.783069	0.375034
0.151635	0.847869	0.782803	-0.364179	0.152617	2.59919	0.783693	0.374008
0.15176	0.847652	0.783427	-0.360303	0.152742	2.60005	0.784316	0.374143
0.151885	0.84755	0.784051	-0.356021	0.152867	2.60091	0.78494	0.375823
0.152009	0.847462	0.784674	-0.351669	0.152991	2.60176	0.785563	0.37662
0.152134	0.847378	0.785298	-0.349652	0.153116	2.60262	0.786187	0.374458
0.152259	0.84729	0.785922	-0.347909	0.153241	2.60348	0.786811	0.371886
0.152383	0.847201	0.786545	-0.345769	0.153365	2.60434	0.787434	0.371923
0.152508	0.847112	0.787169	-0.343654	0.15349	2.6052	0.788058	0.372325
0.152633	0.847028	0.787793	-0.343449	0.153615	2.60604	0.788681	0.373643
0.152758	0.846931	0.788416	-0.343405	0.153739	2.60689	0.789305	0.374769
0.152882	0.846783	0.78904	-0.346193	0.153864	2.60755	0.789928	0.374748
0.153007	0.846369	0.789664	-0.349279	0.153989	2.60773	0.790552	0.374138
0.153132	0.845683	0.790287	-0.352643	0.154114	2.60792	0.791176	0.368869
0.153256	0.844998	0.790911	-0.355875	0.154238	2.6081	0.791799	0.363628
0.153381	0.84434	0.791535	-0.356348	0.154363	2.60829	0.792423	0.359165
0.153506	0.843656	0.792158	-0.356234	0.154488	2.60848	0.793046	0.355243
0.15363	0.843026	0.792782	-0.354909	0.154612	2.60866	0.79367	0.353297
0.153755	0.842365	0.793406	-0.354238	0.154737	2.60885	0.794293	0.351214
0.15388	0.841672	0.794029	-0.354613	0.154862	2.60903	0.794917	0.348621
0.154005	0.841014	0.794653	-0.354718	0.154986	2.60923	0.795541	0.346184
0.154129	0.84044	0.795277	-0.354148	0.155111	2.60966	0.796164	0.345245
0.154254	0.840051	0.7959	-0.353663	0.155236	2.61029	0.796788	0.345276
0.154379	0.839581	0.796524	-0.353902	0.155361	2.61094	0.797411	0.349881
0.154503	0.839088	0.797148	-0.353826	0.155485	2.61159	0.798035	0.354343
0.154628	0.838596	0.797771	-0.352879	0.15561	2.61223	0.798658	0.358221
0.154753	0.838123	0.798395	-0.351696	0.155735	2.61289	0.799282	0.361613
0.154878	0.837627	0.799019	-0.350881	0.155859	2.61354	0.799906	0.36273
0.155002	0.83713	0.799642	-0.351158	0.155984	2.61419	0.800529	0.362957
0.155127	0.836633	0.800266	-0.351765	0.156109	2.61484	0.801153	0.361018
0.155252	0.836145	0.800889	-0.351778	0.156233	2.61551	0.801776	0.360066
0.155376	0.835452	0.801513	-0.351308	0.156358	2.61609	0.8024	0.361896
0.155501	0.834535	0.802137	-0.350413	0.156483	2.61635	0.803023	0.362581
0.155626	0.833557	0.80276	-0.349135	0.156608	2.6166	0.803647	0.360514
0.155751	0.832614	0.803384	-0.348904	0.156732	2.61685	0.804271	0.358538
0.155875	0.831632	0.804008	-0.350631	0.156857	2.6171	0.804894	0.35706
0.156	0.830687	0.804631	-0.353119	0.156982	2.61735	0.805518	0.356436
0.156125	0.829735	0.805255	-0.357248	0.157106	2.61761	0.806141	0.356725
0.156249	0.828745	0.805879	-0.360604	0.157231	2.61786	0.806765	0.357729
0.156374	0.827792	0.806502	-0.360878	0.157356	2.61814	0.807388	0.360583
0.156499	0.826823	0.807126	-0.361725	0.15748	2.61865	0.808012	0.363035
0.156623	0.825719	0.80775	-0.36376	0.157605	2.61946	0.808636	0.364204
0.156748	0.824098	0.808373	-0.366595	0.15773	2.62032	0.809259	0.364328
0.156873	0.822506	0.808997	-0.370125	0.157854	2.62121	0.809883	0.363096
0.156998	0.82096	0.809621	-0.372294	0.157979	2.62209	0.810506	0.360327
0.157122	0.819295	0.810244	-0.372749	0.158104	2.62294	0.81113	0.355868
0.157247	0.81775	0.810868	-0.372913	0.158229	2.62381	0.811753	0.353118
0.157372	0.816192	0.811492	-0.373139	0.158353	2.62468	0.812377	0.351823
0.157496	0.814575	0.812115	-0.373878	0.158478	2.62558	0.813001	0.350387
0.157621	0.813013	0.812739	-0.374738	0.158603	2.62639	0.813624	0.348796
0.157746	0.811453	0.813363	-0.373531	0.158727	2.62686	0.814248	0.346835
0.157871	0.810062	0.813986	-0.370906	0.158852	2.62708	0.814871	0.344527
0.157995	0.809635	0.81461	-0.366631	0.158977	2.62722	0.815495	0.343667
0.15812	0.809246	0.815234	-0.361429	0.159101	2.62736	0.816118	0.34504
0.158245	0.808872	0.815857	-0.360394	0.159226	2.6275	0.816742	0.347912
0.158369	0.808507	0.816481	-0.361958	0.159351	2.62764	0.817366	0.351938
0.158494	0.80813	0.817105	-0.361981	0.159476	2.62778	0.817989	0.352523
0.158619	0.807763	0.817728	-0.361043	0.1596	2.62792	0.818613	0.349848
0.158744	0.807382	0.818352	-0.358931	0.159725	2.62806	0.819236	0.347641
0.158868	0.807014	0.818976	-0.355872	0.15985	2.62823	0.81986	0.34622
0.158993	0.80667	0.819599	-0.353767	0.159974	2.62864	0.820483	0.346347
0.159118	0.806655	0.820223	-0.352707	0.160099	2.62917	0.821107	0.346989
0.159242	0.807389	0.820847	-0.353588	0.160224	2.62973	0.821731	0.346434
0.159367	0.808178	0.82147	-0.355393	0.160348	2.6303	0.822354	0.345371
0.159492	0.808942	0.822094	-0.354794	0.160473	2.63086	0.822978	0.344001
0.159617	0.809705	0.822717	-0.352912	0.160598	2.63143	0.823601	0.342734
0.159741	0.81045	0.823341	-0.35197	0.160723	2.63199	0.824225	0.342303
0.159866	0.811215	0.823965	-0.351633	0.160847	2.63256	0.824848	0.342522
0.159991	0.811941	0.824588	-0.352361	0.160972	2.63314	0.825472	0.34345
0.160115	0.812724	0.825212	-0.353287	0.161097	2.63364	0.826096	0.344211
0.16024	0.813476	0.825836	-0.35632	0.161221	2.63386	0.826719	0.343427
0.160365	0.814026	0.826459	-0.359949	0.161346	2.63396	0.827343	0.341707
0.160489	0.814282	0.827083	-0.36189	0.161471	2.63405	0.827966	0.339641
0.160614	0.81454	0.827707	-0.363395	0.161595	2.63414	0.82859	0.338472
0.160739	0.814797	0.82833	-0.362125	0.16172	2.63423	0.829214	0.339781
0.160864	0.815047	0.828954	-0.360169	0.161845	2.63432	0.829837	0.34171
0.160988	0.815301	0.829578	-0.359682	0.16197	2.63441	0.830461	0.343851
0.161113	0.815562	0.830201	-0.359578	0.162094	2.63449	0.831084	0.345274
0.161238	0.815815	0.830825	-0.358749	0.162219	2.63458	0.831708	0.344427
0.161362	0.816064	0.831449	-0.357939	0.162344	2.63464	0.832331	0.34326
0.161487	0.816272	0.832072	-0.357178	0.162468	2.63456	0.832955	0.34223
0.161612	0.816221	0.832696	-0.356393	0.162593	2.63434	0.833578	0.34223
0.161737	0.816123	0.83332	-0.356511	0.162718	2.63412	0.834202	0.34536
0.161861	0.816028	0.833943	-0.35691	0.162842	2.63389	0.834826	0.349003
0.161986	0.815932	0.834567	-0.359853	0.162967	2.63368	0.835449	0.352066
0.162111	0.815836	0.835191	-0.362545	0.163092	2.63346	0.836073	0.35353
0.162235	0.815742	0.835814	-0.361655	0.163217	2.63323	0.836696	0.352221
0.16236	0.815646	0.836438	-0.360908	0.163341	2.63301	0.83732	0.350872
0.162485	0.815548	0.837062	-0.362205	0.163466	2.63279	0.837943	0.350141
0.16261	0.815452	0.837685	-0.363329	0.163591	2.63245	0.838567	0.349807
0.162734	0.81538	0.838309	-0.36204	0.163715	2.63163	0.839191	0.350351
0.162859	0.815523	0.838933	-0.360405	0.16384	2.63061	0.839814	0.35076
0.162984	0.816095	0.839556	-0.359456	0.163965	2.62956	0.840438	0.3491
0.163108	0.816671	0.84018	-0.358507	0.164089	2.62851	0.841061	0.34724
0.163233	0.817252	0.840804	-0.357003	0.164214	2.62746	0.841685	0.344564
0.163358	0.817834	0.841427	-0.356168	0.164339	2.62642	0.842309	0.341719
0.163483	0.818409	0.842051	-0.358213	0.164464	2.62538	0.842932	0.338658
0.163607	0.819005	0.842674	-0.359642	0.164588	2.62434	0.843556	0.336112
0.163732	0.819597	0.843298	-0.357616	0.164713	2.62329	0.844179	0.33598
0.163857	0.820164	0.843922	-0.355879	0.164838	2.62244	0.844803	0.336263
0.163981	0.820654	0.844545	-0.356417	0.164962	2.6224	0.845426	0.336639
0.164106	0.82072	0.845169	-0.357038	0.165087	2.6227	0.84605	0.336445
0.164231	0.820313	0.845793	-0.35708	0.165212	2.62301	0.846673	0.334989
0.164355	0.819901	0.846416	-0.35689	0.165336	2.62331	0.847297	0.333628
0.16448	0.819511	0.84704	-0.356541	0.165461	2.62361	0.847921	0.331948
0.164605	0.819109	0.847664	-0.355906	0.165586	2.62392	0.848544	0.330914
0.16473	0.818711	0.848287	-0.354942	0.16571	2.62421	0.849168	0.333265
0.164854	0.818307	0.848911	-0.354527	0.165835	2.62452	0.849791	0.336314
0.164979	0.817909	0.849535	-0.355176	0.16596	2.62483	0.850415	0.339236
0.165104	0.817506	0.850158	-0.356247	0.166085	2.62499	0.851039	0.339867
0.165228	0.817075	0.850782	-0.357119	0.166209	2.62465	0.851662	0.336413
0.165353	0.816367	0.851406	-0.357599	0.166334	2.62406	0.852286	0.335035
0.165478	0.815123	0.852029	-0.357899	0.166459	2.62349	0.852909	0.337407
0.165603	0.813955	0.852653	-0.357922	0.166583	2.6229	0.853533	0.339288
0.165727	0.812785	0.853277	-0.357826	0.166708	2.6223	0.854156	0.33993
0.165852	0.811561	0.8539	-0.359481	0.166833	2.62171	0.85478	0.34095
0.165977	0.81042	0.854524	-0.362633	0.166957	2.62112	0.855404	0.342273
0.166101	0.809307	0.855148	-0.363395	0.167082	2.62054	0.856027	0.341015
0.166226	0.808194	0.855771	-0.362392	0.167207	2.61998	0.856651	0.336917
0.166351	0.807096	0.856395	-0.360931	0.167332	2.61952	0.857274	0.335457
0.166476	0.806003	0.857019	-0.358939	0.167456	2.61952	0.857898	0.33756
0.1666	0.80503	0.857642	-0.358341	0.167581	2.61965	0.858521	0.337763
0.166725	0.804262	0.858266	-0.358887	0.167706	2.61977	0.859145	0.335791
0.16685	0.80353	0.85889	-0.359672	0.16783	2.6199	0.859769	0.334522
0.166974	0.802767	0.859513	-0.360536	0.167955	2.62002	0.860392	0.333977
0.167099	0.801986	0.860137	-0.360307	0.16808	2.62015	0.861016	0.333762
0.167224	0.801229	0.860761	-0.358952	0.168204	2.62027	0.861639	0.333443
0.167349	0.800449	0.861384	-0.357975	0.168329	2.6204	0.862263	0.334955
0.167473	0.79965	0.862008	-0.358195	0.168454	2.62053	0.862886	0.338111
0.167598	0.798855	0.862632	-0.358583	0.168579	2.62063	0.86351	0.340997
0.167723	0.798049	0.863255	-0.358654	0.168703	2.62059	0.864134	0.343343
0.167847	0.797159	0.863879	-0.359803	0.168828	2.62035	0.864757	0.345349
0.167972	0.796282	0.864502	-0.362158	0.168953	2.62013	0.865381	0.347397
0.168097	0.795622	0.865126	-0.363838	0.169077	2.6199	0.866004	0.348445
0.168221	0.795122	0.86575	-0.36464	0.169202	2.61966	0.866628	0.348957
0.168346	0.794629	0.866373	-0.364334	0.169327	2.61944	0.867251	0.348071
0.168471	0.794137	0.866997	-0.363132	0.169451	2.6192	0.867875	0.346444
0.168596	0.793644	0.867621	-0.363288	0.169576	2.61897	0.868499	0.347222
0.16872	0.793152	0.868244	-0.36492	0.169701	2.61874	0.869122	0.348847
0.168845	0.792656	0.868868	-0.365265	0.169826	2.61869	0.869746	0.345391
0.16897	0.792159	0.869492	-0.364187	0.16995	2.61908	0.870369	0.340283
0.169094	0.7916	0.870115	-0.362811	0.170075	2.61958	0.870993	0.337381
0.169219	0.790919	0.870739	-0.360931	0.1702	2.62009	0.871616	0.335285
0.169344	0.790173	0.871363	-0.359159	0.170324	2.62059	0.87224	0.330768
0.169469	0.78943	0.871986	-0.357906	0.170449	2.6211	0.872864	0.325824
0.169593	0.788694	0.87261	-0.360023	0.170574	2.6216	0.873487	0.322755
0.169718	0.787946	0.873234	-0.364669	0.170698	2.62211	0.874111	0.320128
0.169843	0.787198	0.873857	-0.367136	0.170823	2.62262	0.874734	0.317207
0.169967	0.786462	0.874481	-0.367789	0.170948	2.62312	0.875358	0.313763
0.170092	0.785726	0.875105	-0.368109	0.171073	2.62355	0.875981	0.313729
0.170217	0.784989	0.875728	-0.368605	0.171197	2.62371	0.876605	0.315077
0.170342	0.784391	0.876352	-0.368755	0.171322	2.62365	0.877229	0.316758
0.170466	0.784127	0.876976	-0.368326	0.171447	2.62359	0.877852	0.318187
0.170591	0.784083	0.877599	-0.368685	0.171571	2.62352	0.878476	0.324349
0.170716	0.784057	0.878223	-0.369645	0.171696	2.62346	0.879099	0.330897
0.17084	0.78403	0.878847	-0.368005	0.171821	2.62339	0.879723	0.333338
0.170965	0.784004	0.87947	-0.364495	0.171945	2.62333	0.880346	0.335409
0.17109	0.783977	0.880094	-0.361794	0.17207	2.62327	0.88097	0.334814
0.171215	0.783951	0.880718	-0.360225	0.172195	2.62317	0.881594	0.334235
0.171339	0.783925	0.881341	-0.362358	0.17232	2.623	0.882217	0.335833
0.171464	0.783899	0.881965	-0.365794	0.172444	2.62291	0.882841	0.336955
0.171589	0.78361	0.882589	-0.365525	0.172569	2.62301	0.883464	0.333934
0.171713	0.783039	0.883212	-0.363648	0.172694	2.62312	0.884088	0.331122
0.171838	0.78243	0.883836	-0.362512	0.172818	2.62323	0.884711	0.328187
0.171963	0.781817	0.884459	-0.361725	0.172943	2.62333	0.885335	0.326331
0.172087	0.781212	0.885083	-0.36122	0.173068	2.62344	0.885959	0.329113
0.172212	0.780604	0.885707	-0.360854	0.173192	2.62355	0.886582	0.331564
0.172337	0.779998	0.88633	-0.360716	0.173317	2.62366	0.887206	0.333673
0.172462	0.779388	0.886954	-0.36072	0.173442	2.62373	0.887829	0.335344
0.172586	0.778781	0.887578	-0.359832	0.173566	2.62359	0.888453	0.335355
0.172711	0.778189	0.888201	-0.359257	0.173691	2.62316	0.889076	0.334942
0.172836	0.777721	0.888825	-0.361192	0.173816	2.62264	0.8897	0.3352
0.17296	0.777205	0.889449	-0.36376	0.173941	2.62211	0.890324	0.335936
0.173085	0.776557	0.890072	-0.364931	0.174065	2.62157	0.890947	0.336432
0.17321	0.775908	0.890696	-0.365231	0.17419	2.62104	0.891571	0.336857
0.173335	0.775259	0.89132	-0.365095	0.174315	2.62051	0.892194	0.336175
0.173459	0.77461	0.891943	-0.36472	0.174439	2.61997	0.892818	0.334565
0.173584	0.773959	0.892567	-0.36429	0.174564	2.61944	0.893441	0.331576
0.173709	0.773307	0.893191	-0.363561	0.174689	2.61887	0.894065	0.329922
0.173833	0.772656	0.893814	-0.362252	0.174813	2.61829	0.894689	0.331684
0.173958	0.772071	0.894438	-0.360642	0.174938	2.6179	0.895312	0.333358
0.174083	0.771881	0.895062	-0.358931	0.175063	2.61768	0.895936	0.333737
0.174208	0.772137	0.895685	-0.357512	0.175188	2.61746	0.896559	0.333854
0.174332	0.772525	0.896309	-0.356617	0.175312	2.61724	0.897183	0.33351
0.174457	0.772908	0.896933	-0.356942	0.175437	2.61702	0.897806	0.332232
0.174582	0.773297	0.897556	-0.358562	0.175562	2.61679	0.89843	0.329707
0.174706	0.773686	0.89818	-0.358211	0.175686	2.61657	0.899054	0.329192
0.174831	0.774071	0.898804	-0.355852	0.175811	2.61635	0.899677	0.332411
0.174956	0.774458	0.899427	-0.353833	0.175936	2.61632	0.900301	0.333572
0.175081	0.774841	0.900051	-0.352316	0.17606	2.61648	0.900924	0.330392
0.175205	0.775125	0.900675	-0.350981	0.176185	2.61649	0.901548	0.327157
0.17533	0.775165	0.901298	-0.349779	0.17631	2.61645	0.902171	0.326047
0.175455	0.775158	0.901922	-0.348202	0.176435	2.6164	0.902795	0.326101
0.175579	0.775209	0.902546	-0.346213	0.176559	2.61635	0.903419	0.326294
0.175704	0.775261	0.903169	-0.344804	0.176684	2.61631	0.904042	0.326974
0.175829	0.775312	0.903793	-0.343839	0.176809	2.61626	0.904666	0.328192
0.175953	0.775363	0.904417	-0.344943	0.176933	2.61622	0.905289	0.326729
0.176078	0.775414	0.90504	-0.347848	0.177058	2.61616	0.905913	0.322739
0.176203	0.775466	0.905664	-0.349426	0.177183	2.61604	0.906536	0.319269
0.176328	0.775517	0.906287	-0.349637	0.177307	2.61571	0.90716	0.31691
0.176452	0.775521	0.906911	-0.349083	0.177432	2.6152	0.907784	0.316546
0.176577	0.775207	0.907535	-0.348189	0.177557	2.61467	0.908407	0.317531
0.176702	0.774655	0.908158	-0.34792	0.177682	2.61413	0.909031	0.318163
0.176826	0.774068	0.908782	-0.348146	0.177806	2.6136	0.909654	0.318147
0.176951	0.773473	0.909406	-0.347358	0.177931	2.61306	0.910278	0.316584
0.177076	0.772886	0.910029	-0.345686	0.178056	2.61254	0.910901	0.314191
0.177201	0.7723	0.910653	-0.343332	0.17818	2.61202	0.911525	0.314141
0.177325	0.771721	0.911277	-0.34088	0.178305	2.61156	0.912149	0.315573
0.17745	0.771143	0.9119	-0.339495	0.17843	2.61132	0.912772	0.316286
0.177575	0.770546	0.912524	-0.338698	0.178554	2.6114	0.913396	0.316609
0.177699	0.769895	0.913148	-0.340042	0.178679	2.61168	0.914019	0.314612
0.177824	0.769436	0.913771	-0.343013	0.178804	2.61197	0.914643	0.311486
0.177949	0.769146	0.914395	-0.34448	0.178929	2.61224	0.915266	0.308833
0.178074	0.768876	0.915019	-0.342968	0.179053	2.61252	0.91589	0.306267
0.178198	0.768608	0.915642	-0.342809	0.179178	2.6128	0.916514	0.30397
0.178323	0.768341	0.916266	-0.345061	0.179303	2.61309	0.917137	0.30208
0.178448	0.768076	0.91689	-0.34756	0.179427	2.61337	0.917761	0.302792
0.178572	0.767807	0.917513	-0.350562	0.179552	2.61352	0.918384	0.304018
0.178697	0.767541	0.918137	-0.353223	0.179677	2.61354	0.919008	0.304271
0.178822	0.767274	0.918761	-0.355208	0.179801	2.61366	0.919631	0.304498
0.178946	0.767225	0.919384	-0.356171	0.179926	2.61388	0.920255	0.304705
0.179071	0.767334	0.920008	-0.355248	0.180051	2.61411	0.920879	0.304882
0.179196	0.767453	0.920632	-0.355124	0.180175	2.61434	0.921502	0.301932
0.179321	0.767571	0.921255	-0.356758	0.1803	2.61456	0.922126	0.298432
0.179445	0.767692	0.921879	-0.356839	0.180425	2.61479	0.922749	0.298213
0.17957	0.767811	0.922503	-0.353987	0.18055	2.61502	0.923373	0.299555
0.179695	0.767931	0.923126	-0.349628	0.180674	2.61524	0.923996	0.301586
0.179819	0.768052	0.92375	-0.344666	0.180799	2.61523	0.92462	0.302883
0.179944	0.768169	0.924374	-0.342537	0.180924	2.61499	0.925244	0.303038
0.180069	0.768287	0.924997	-0.342844	0.181048	2.61483	0.925867	0.302999
0.180194	0.768306	0.925621	-0.341783	0.181173	2.61471	0.926491	0.304334
0.180318	0.767926	0.926244	-0.339506	0.181298	2.61458	0.927114	0.306153
0.180443	0.767358	0.926868	-0.337817	0.181422	2.61445	0.927738	0.309869
0.180568	0.766801	0.927492	-0.337253	0.181547	2.61433	0.928361	0.313152
0.180692	0.766231	0.928115	-0.337817	0.181672	2.6142	0.928985	0.312902
0.180817	0.765671	0.928739	-0.339441	0.181797	2.61407	0.929609	0.310781
0.180942	0.765105	0.929363	-0.342479	0.181921	2.61397	0.930232	0.303638
0.181067	0.764534	0.929986	-0.345833	0.182046	2.61416	0.930856	0.298321
0.181191	0.763964	0.93061	-0.345404	0.182171	2.61441	0.931479	0.299667
0.181316	0.763413	0.931234	-0.343095	0.182295	2.6144	0.932103	0.30132
0.181441	0.762887	0.931857	-0.343715	0.18242	2.61436	0.932727	0.30163
0.181565	0.762656	0.932481	-0.345972	0.182545	2.61432	0.93335	0.301567
0.18169	0.762559	0.933105	-0.347869	0.182669	2.61428	0.933974	0.301266
0.181815	0.762463	0.933728	-0.348558	0.182794	2.61424	0.934597	0.301868
0.18194	0.762364	0.934352	-0.346705	0.182919	2.6142	0.935221	0.304153
0.182064	0.762267	0.934976	-0.344413	0.183044	2.61416	0.935844	0.306364
0.182189	0.762172	0.935599	-0.344037	0.183168	2.61415	0.936468	0.308277
0.182314	0.762074	0.936223	-0.344052	0.183293	2.6143	0.937091	0.308053
0.182438	0.761976	0.936847	-0.343651	0.183418	2.61461	0.937715	0.304389
0.182563	0.761877	0.93747	-0.343551	0.183542	2.61497	0.938339	0.302875
0.182688	0.761233	0.938094	-0.343097	0.183667	2.61533	0.938962	0.304592
0.182812	0.76039	0.938718	-0.34223	0.183792	2.61569	0.939586	0.306057
0.182937	0.759568	0.939341	-0.341776	0.183916	2.61605	0.940209	0.306863
0.183062	0.758748	0.939965	-0.342125	0.184041	2.61642	0.940833	0.307708
0.183187	0.757931	0.940589	-0.343518	0.184166	2.61677	0.941456	0.308436
0.183311	0.757091	0.941212	-0.345269	0.184291	2.61713	0.94208	0.310701
0.183436	0.756267	0.941836	-0.346688	0.184415	2.61749	0.942704	0.314547
0.183561	0.755458	0.94246	-0.350411	0.18454	2.61772	0.943327	0.318006
0.183685	0.754624	0.943083	-0.357892	0.184665	2.61775	0.943951	0.321084
0.18381	0.753837	0.943707	-0.362508	0.184789	2.61769	0.944574	0.322394
0.183935	0.753253	0.944331	-0.362127	0.184914	2.61764	0.945198	0.322062
0.18406	0.752838	0.944954	-0.360333	0.185039	2.61758	0.945822	0.321529
0.184184	0.752466	0.945578	-0.357833	0.185163	2.61752	0.946445	0.321245
0.184309	0.752107	0.946202	-0.356738	0.185288	2.61747	0.947069	0.320429
0.184434	0.751742	0.946825	-0.357454	0.185413	2.61741	0.947692	0.318609
0.184558	0.751372	0.947449	-0.358381	0.185538	2.61736	0.948316	0.315935
0.184683	0.751016	0.948072	-0.359202	0.185662	2.61721	0.948939	0.312501
0.184808	0.750654	0.948696	-0.357752	0.185787	2.61693	0.949563	0.309172
0.184933	0.750288	0.94932	-0.353762	0.185912	2.61662	0.950186	0.306356
0.185057	0.750079	0.949943	-0.35197	0.186036	2.61635	0.95081	0.303936
0.185182	0.749823	0.950567	-0.353166	0.186161	2.61608	0.951434	0.301768
0.185307	0.749342	0.951191	-0.354389	0.186286	2.61581	0.952057	0.301087
0.185431	0.748768	0.951814	-0.355385	0.18641	2.61554	0.952681	0.302091
0.185556	0.748207	0.952438	-0.355407	0.186535	2.61526	0.953304	0.303505
0.185681	0.747655	0.953062	-0.354246	0.18666	2.61499	0.953928	0.305062
0.185806	0.747104	0.953685	-0.352584	0.186785	2.61472	0.954552	0.308377
0.18593	0.746554	0.954309	-0.350494	0.186909	2.61452	0.955175	0.313427
0.186055	0.745986	0.954933	-0.349606	0.187034	2.6148	0.955799	0.318765
0.18618	0.745431	0.955556	-0.349907	0.187159	2.61534	0.956422	0.32415
0.186304	0.744947	0.95618	-0.350603	0.187283	2.61589	0.957046	0.326316
0.186429	0.744615	0.956804	-0.351797	0.187408	2.61646	0.957669	0.325426
0.186554	0.744332	0.957427	-0.354828	0.187533	2.61702	0.958293	0.324525
0.186678	0.744063	0.958051	-0.359195	0.187657	2.61757	0.958917	0.323804
0.186803	0.743788	0.958675	-0.361559	0.187782	2.61813	0.95954	0.322762
0.186928	0.74352	0.959298	-0.362368	0.187907	2.61868	0.960164	0.321645
0.187053	0.743246	0.959922	-0.364104	0.188031	2.61924	0.960787	0.320133
0.187177	0.742969	0.960546	-0.366249	0.188156	2.61972	0.961411	0.317757
0.187302	0.742693	0.961169	-0.364742	0.188281	2.61973	0.962034	0.31313
0.187427	0.742427	0.961793	-0.360604	0.188406	2.61946	0.962658	0.307211
0.187551	0.741776	0.962417	-0.358452	0.18853	2.61919	0.963282	0.304914
0.187676	0.740905	0.96304	-0.357732	0.188655	2.61892	0.963905	0.305799
0.187801	0.740028	0.963664	-0.356558	0.18878	2.61865	0.964529	0.306285
0.187926	0.73916	0.964288	-0.355102	0.188904	2.61838	0.965152	0.306234
0.18805	0.738293	0.964911	-0.354482	0.189029	2.61812	0.965776	0.30756
0.188175	0.737427	0.965535	-0.354411	0.189154	2.61785	0.966399	0.309896
0.1883	0.736563	0.966159	-0.353331	0.189278	2.61758	0.967023	0.311186
0.188424	0.735701	0.966782	-0.351298	0.189403	2.61713	0.967647	0.311633
0.188549	0.734839	0.967406	-0.350739	0.189528	2.61633	0.96827	0.313436
0.188674	0.733979	0.968029	-0.354276	0.189653	2.61542	0.968894	0.315949
0.188799	0.733037	0.968653	-0.356907	0.189777	2.6145	0.969517	0.317112
0.188923	0.732751	0.969277	-0.357162	0.189902	2.61359	0.970141	0.31688
0.189048	0.732752	0.9699	-0.357813	0.190027	2.61269	0.970764	0.31465
0.189173	0.732777	0.970524	-0.358871	0.190151	2.61178	0.971388	0.311724
0.189297	0.732802	0.971148	-0.359915	0.190276	2.61085	0.972012	0.309191
0.189422	0.732827	0.971771	-0.361235	0.190401	2.60992	0.972635	0.307513
0.189547	0.732852	0.972395	-0.362089	0.190525	2.60901	0.973259	0.307359
0.189672	0.732877	0.973019	-0.362401	0.19065	2.60854	0.973882	0.307448
0.189796	0.732902	0.973642	-0.363042	0.190775	2.60845	0.974506	0.307081
0.189921	0.732923	0.974266	-0.363769	0.1909	2.60844	0.975129	0.306665
0.190046	0.73289	0.97489	-0.364082	0.191024	2.60842	0.975753	0.306676
0.19017	0.732713	0.975513	-0.363262	0.191149	2.60841	0.976377	0.30747
0.190295	0.73251	0.976137	-0.359135	0.191274	2.60839	0.977	0.309479
0.19042	0.732308	0.976761	-0.352333	0.191398	2.60838	0.977624	0.311789
0.190544	0.732099	0.977384	-0.346296	0.191523	2.60837	0.978247	0.313331
0.190669	0.731896	0.978008	-0.341924	0.191648	2.60835	0.978871	0.313281
0.190794	0.731687	0.978632	-0.34099	0.191772	2.60834	0.979494	0.310822
0.190919	0.731476	0.979255	-0.342835	0.191897	2.60833	0.980118	0.307438
0.191043	0.731274	0.979879	-0.34487	0.192022	2.60854	0.980742	0.304305
0.191168	0.730807	0.980503	-0.34639	0.192147	2.60888	0.981365	0.303141
0.191293	0.729864	0.981126	-0.346136	0.192271	2.60922	0.981989	0.304863
0.191417	0.728612	0.98175	-0.345322	0.192396	2.60956	0.982612	0.306862
0.191542	0.727304	0.982374	-0.346615	0.192521	2.60989	0.983236	0.307471
0.191667	0.726052	0.982997	-0.349862	0.192645	2.61022	0.983859	0.308037
0.191792	0.724759	0.983621	-0.353772	0.19277	2.61056	0.984483	0.309422
0.191916	0.723455	0.984245	-0.357248	0.192895	2.6109	0.985107	0.311068
0.192041	0.722206	0.984868	-0.358064	0.193019	2.61124	0.98573	0.312805
0.192166	0.720916	0.985492	-0.356148	0.193144	2.61081	0.986354	0.314524
0.19229	0.719614	0.986116	-0.351715	0.193269	2.6099	0.986977	0.316353
0.192415	0.718723	0.986739	-0.347155	0.193394	2.60893	0.987601	0.31663
0.19254	0.718117	0.987363	-0.345891	0.193518	2.60793	0.988224	0.314479
0.192665	0.71743	0.987987	-0.346536	0.193643	2.60694	0.988848	0.31267
0.192789	0.716718	0.98861	-0.348217	0.193768	2.60595	0.989472	0.312663
0.192914	0.716006	0.989234	-0.350025	0.193892	2.60499	0.990095	0.31178
0.193039	0.715326	0.989857	-0.350853	0.194017	2.604	0.990719	0.308713
0.193163	0.714621	0.990481	-0.35087	0.194142	2.60303	0.991342	0.305894
0.193288	0.713911	0.991105	-0.349715	0.194266	2.60208	0.991966	0.304331
0.193413	0.713201	0.991728	-0.348779	0.194391	2.6014	0.992589	0.303407
0.193538	0.712491	0.992352	-0.34921	0.194516	2.60095	0.993213	0.302895
0.193662	0.711786	0.992976	-0.34984	0.194641	2.60054	0.993837	0.303888
0.193787	0.711531	0.993599	-0.349568	0.194765	2.60015	0.99446	0.306181
0.193912	0.711537	0.994223	-0.349539	0.19489	2.59975	0.995084	0.306812
0.194036	0.711571	0.994847	-0.351105	0.195015	2.59935	0.995707	0.305644
0.194161	0.711605	0.99547	-0.351438	0.195139	2.59895	0.996331	0.306592
0.194286	0.711639	0.996094	-0.348274	0.195264	2.59855	0.996954	0.309909
0.19441	0.711673	0.996718	-0.346969	0.195389	2.59816	0.997578	0.312909
0.194535	0.711707	0.997341	-0.350835	0.195513	2.5978	0.998202	0.314951
0.19466	0.711742	0.997965	-0.353411	0.195638	2.59773	0.998825	0.316331
0.194785	0.711776	0.998589	-0.353355	0.195763	2.59789	0.999449	0.31744
0.194909	0.712016	0.999212	-0.355625	0.195887	2.59809	1.00007	0.317879
0.195034	0.712433	0.999836	-0.361889	0.196012	2.59829	1.0007	0.31658
0.195159	0.712869	1.00046	-0.365984	0.196137	2.5985	1.00132	0.315679
0.195283	0.713305	1.00108	-0.365799	0.196262	2.5987	1.00194	0.317447
0.195408	0.713722	1.00171	-0.365982	0.196386	2.5989	1.00257	0.319119
0.195533	0.714154	1.00233	-0.368278	0.196511	2.5991	1.00319	0.318634
0.195658	0.71459	1.00295	-0.369885	0.196636	2.59931	1.00381	0.316956
0.195782	0.715026	1.00358	-0.3688	0.19676	2.59944	1.00444	0.314039
0.195907	0.715462	1.0042	-0.368152	0.196885	2.59898	1.00506	0.311347
0.196032	0.715806	1.00483	-0.368828	0.19701	2.59818	1.00568	0.309696
0.196156	0.715314	1.00545	-0.367088	0.197134	2.59733	1.00631	0.309102
0.196281	0.714728	1.00607	-0.361504	0.197259	2.59649	1.00693	0.31021
0.196406	0.714193	1.0067	-0.357647	0.197384	2.59565	1.00755	0.30965
0.196531	0.713622	1.00732	-0.356375	0.197509	2.59481	1.00818	0.304867
0.196655	0.713039	1.00794	-0.355092	0.197633	2.59397	1.0088	0.300553
0.19678	0.712455	1.00857	-0.35408	0.197758	2.59314	1.00943	0.298719
0.196905	0.711871	1.00919	-0.351898	0.197883	2.59233	1.01005	0.296899
0.197029	0.711288	1.00981	-0.348693	0.198007	2.59136	1.01067	0.294411
0.197154	0.710704	1.01044	-0.348121	0.198132	2.59033	1.0113	0.293571
0.197279	0.7102	1.01106	-0.349971	0.198257	2.58935	1.01192	0.295584
0.197403	0.710092	1.01168	-0.350505	0.198381	2.58841	1.01254	0.29682
0.197528	0.710331	1.01231	-0.350135	0.198506	2.58748	1.01317	0.296206
0.197653	0.710629	1.01293	-0.350359	0.198631	2.58656	1.01379	0.298522
0.197778	0.710926	1.01356	-0.350842	0.198756	2.58565	1.01442	0.306989
0.197902	0.711223	1.01418	-0.351216	0.19888	2.58475	1.01504	0.313378
0.198027	0.711508	1.0148	-0.351769	0.199005	2.58388	1.01566	0.314762
0.198152	0.711802	1.01543	-0.352401	0.19913	2.583	1.01629	0.316438
0.198276	0.7121	1.01605	-0.353366	0.199254	2.58211	1.01691	0.319542
0.198401	0.712398	1.01667	-0.35484	0.199379	2.58132	1.01753	0.320531
0.198526	0.712668	1.0173	-0.356513	0.199504	2.58101	1.01816	0.31761
0.198651	0.712509	1.01792	-0.35865	0.199628	2.58125	1.01878	0.315274
0.198775	0.71199	1.01855	-0.360673	0.199753	2.58149	1.0194	0.313982
0.1989	0.711414	1.01917	-0.361285	0.199878	2.58174	1.02003	0.310065
0.199025	0.710839	1.01979	-0.361089	0.200003	2.58199	1.02065	0.302206
0.199149	0.710288	1.02042	-0.362264	0.200127	2.58225	1.02127	0.296739
0.199274	0.709717	1.02104	-0.365177	0.200252	2.58251	1.0219	0.295148
0.199399	0.709141	1.02166	-0.366876	0.200377	2.58276	1.02252	0.294253
0.199524	0.708564	1.02229	-0.367913	0.200501	2.58303	1.02314	0.294117
0.199648	0.707987	1.02291	-0.366678	0.200626	2.5833	1.02377	0.294303
0.199773	0.707005	1.02354	-0.363181	0.200751	2.58346	1.02439	0.295162
0.199898	0.705734	1.02416	-0.36081	0.200875	2.58331	1.02502	0.29574
0.200022	0.70437	1.02478	-0.359269	0.201	2.58315	1.02564	0.295788
0.200147	0.702991	1.02541	-0.361643	0.201125	2.58299	1.02626	0.296426
0.200272	0.701612	1.02603	-0.365195	0.20125	2.58282	1.02689	0.297749
0.200397	0.700292	1.02665	-0.365645	0.201374	2.58266	1.02751	0.297687
0.200521	0.698922	1.02728	-0.365292	0.201499	2.5825	1.02813	0.29623
0.200646	0.69754	1.0279	-0.36641	0.201624	2.58233	1.02876	0.295314
0.200771	0.696157	1.02852	-0.368208	0.201748	2.58217	1.02938	0.294879
0.200895	0.694834	1.02915	-0.372051	0.201873	2.58194	1.03	0.294856
0.20102	0.69339	1.02977	-0.376161	0.201998	2.58151	1.03063	0.295646
0.201145	0.691708	1.03039	-0.37748	0.202122	2.58092	1.03125	0.297751
0.201269	0.690019	1.03102	-0.37822	0.202247	2.58032	1.03188	0.300984
0.201394	0.688255	1.03164	-0.375746	0.202372	2.57973	1.0325	0.304266
0.201519	0.686555	1.03227	-0.372636	0.202497	2.57916	1.03312	0.307472
0.201644	0.684788	1.03289	-0.373243	0.202621	2.57856	1.03374	0.310128
0.201768	0.683006	1.03351	-0.374328	0.202746	2.57798	1.03437	0.312358
0.201893	0.681303	1.03414	-0.3736	0.202871	2.57738	1.03499	0.314469
0.202018	0.679529	1.03476	-0.37261	0.202995	2.57679	1.03562	0.316184
0.202142	0.67778	1.03538	-0.369321	0.20312	2.57613	1.03624	0.317117
0.202267	0.675874	1.03601	-0.366038	0.203245	2.57552	1.03686	0.31718
0.202392	0.674865	1.03663	-0.366883	0.203369	2.57501	1.03749	0.316144
0.202517	0.673909	1.03726	-0.367763	0.203494	2.57449	1.03811	0.314622
0.202641	0.672991	1.03788	-0.365917	0.203619	2.57398	1.03873	0.314683
0.202766	0.672076	1.0385	-0.364592	0.203743	2.57346	1.03936	0.315984
0.202891	0.671117	1.03913	-0.365381	0.203868	2.57296	1.03998	0.317494
0.203015	0.670195	1.03975	-0.365826	0.203993	2.57245	1.04061	0.318813
0.20314	0.669277	1.04037	-0.366183	0.204118	2.57193	1.04123	0.319148
0.203265	0.668314	1.041	-0.36657	0.204242	2.57142	1.04185	0.31948
0.20339	0.667327	1.04162	-0.366723	0.204367	2.57093	1.04248	0.321769
0.203514	0.666104	1.04225	-0.366879	0.204492	2.57073	1.0431	0.325414
0.203639	0.664724	1.04287	-0.365747	0.204616	2.57064	1.04372	0.328922
0.203764	0.663263	1.04349	-0.365023	0.204741	2.57055	1.04435	0.331295
0.203888	0.661859	1.04412	-0.367108	0.204866	2.57046	1.04497	0.331271
0.204013	0.660459	1.04474	-0.367897	0.20499	2.57038	1.04559	0.330168
0.204138	0.659057	1.04536	-0.363411	0.205115	2.57029	1.04622	0.330051
0.204263	0.657652	1.04599	-0.360305	0.20524	2.5702	1.04684	0.329668
0.204387	0.656246	1.04661	-0.361399	0.205365	2.57011	1.04746	0.3278
0.204512	0.654837	1.04723	-0.363071	0.205489	2.57003	1.04809	0.326337
0.204637	0.653637	1.04786	-0.366352	0.205614	2.57022	1.04871	0.32583
0.204761	0.652698	1.04848	-0.369094	0.205739	2.57017	1.04933	0.324398
0.204886	0.651809	1.0491	-0.370644	0.205863	2.57006	1.04996	0.321483
0.205011	0.650921	1.04973	-0.371975	0.205988	2.56996	1.05058	0.318937
0.205135	0.650032	1.05035	-0.372959	0.206113	2.56986	1.0512	0.3181
0.20526	0.649181	1.05098	-0.374727	0.206237	2.56975	1.05183	0.317591
0.205385	0.648292	1.0516	-0.378474	0.206362	2.56965	1.05245	0.316282
0.20551	0.647398	1.05222	-0.380706	0.206487	2.56954	1.05308	0.314627
0.205634	0.646502	1.05285	-0.379866	0.206612	2.56943	1.0537	0.313001
0.205759	0.645645	1.05347	-0.378302	0.206736	2.5692	1.05432	0.311917
0.205884	0.644645	1.05409	-0.375679	0.206861	2.56849	1.05495	0.310197
0.206008	0.644017	1.05472	-0.374545	0.206986	2.56787	1.05557	0.308281
0.206133	0.643733	1.05534	-0.375209	0.20711	2.56727	1.05619	0.31048
0.206258	0.643445	1.05597	-0.376148	0.207235	2.56666	1.05682	0.312982
0.206383	0.643169	1.05659	-0.377172	0.20736	2.56604	1.05744	0.311946
0.206507	0.64288	1.05721	-0.376294	0.207484	2.56543	1.05807	0.310909
0.206632	0.642603	1.05784	-0.373777	0.207609	2.56481	1.05869	0.312663
0.206757	0.642325	1.05846	-0.370448	0.207734	2.56419	1.05931	0.314253
0.206881	0.642034	1.05908	-0.366936	0.207859	2.56357	1.05994	0.313305
0.207006	0.641755	1.05971	-0.364	0.207983	2.56295	1.06056	0.313104
0.207131	0.641215	1.06033	-0.361351	0.208108	2.56237	1.06118	0.313727
0.207256	0.640573	1.06095	-0.357259	0.208233	2.56193	1.06181	0.313344
0.20738	0.639935	1.06158	-0.352126	0.208357	2.56152	1.06243	0.309346
0.207505	0.639296	1.0622	-0.347781	0.208482	2.56109	1.06305	0.305804
0.20763	0.638655	1.06282	-0.344335	0.208607	2.56067	1.06368	0.306086
0.207754	0.638013	1.06345	-0.344307	0.208731	2.56023	1.0643	0.307217
0.207879	0.637369	1.06407	-0.346076	0.208856	2.55982	1.06492	0.309302
0.208004	0.636723	1.0647	-0.346619	0.208981	2.55938	1.06555	0.311833
0.208128	0.636076	1.06532	-0.347504	0.209106	2.55895	1.06617	0.318219
0.208253	0.635429	1.06594	-0.351805	0.20923	2.55856	1.06679	0.322807
0.208378	0.634962	1.06657	-0.357052	0.209355	2.55823	1.06742	0.322601
0.208503	0.63471	1.06719	-0.360773	0.20948	2.55798	1.06804	0.322348
0.208627	0.634474	1.06781	-0.363619	0.209604	2.55773	1.06866	0.322469
0.208752	0.634225	1.06844	-0.363713	0.209729	2.55748	1.06929	0.322042
0.208877	0.633987	1.06906	-0.362313	0.209854	2.55722	1.06991	0.320334
0.209001	0.633737	1.06968	-0.35906	0.209978	2.55697	1.07054	0.317919
0.209126	0.633498	1.07031	-0.355612	0.210103	2.5567	1.07116	0.313615
0.209251	0.633257	1.07093	-0.355138	0.210228	2.55645	1.07178	0.311452
0.209376	0.633005	1.07156	-0.35561	0.210353	2.55621	1.07241	0.312044
0.2095	0.632769	1.07218	-0.355254	0.210477	2.55614	1.07303	0.313799
0.209625	0.632738	1.0728	-0.354538	0.210602	2.5562	1.07365	0.317511
0.20975	0.632864	1.07343	-0.356937	0.210727	2.55626	1.07428	0.320838
0.209874	0.632991	1.07405	-0.360319	0.210851	2.55632	1.0749	0.323851
0.209999	0.633118	1.07468	-0.364706	0.210976	2.55638	1.07553	0.326426
0.210124	0.633239	1.0753	-0.369807	0.211101	2.55644	1.07615	0.329062
0.210249	0.633367	1.07592	-0.373479	0.211225	2.55649	1.07677	0.33317
0.210373	0.633489	1.07655	-0.37657	0.21135	2.55655	1.0774	0.338049
0.210498	0.633618	1.07717	-0.377907	0.211475	2.55661	1.07802	0.341384
0.210623	0.633741	1.07779	-0.378585	0.211599	2.55666	1.07864	0.342757
0.210747	0.633722	1.07842	-0.377833	0.211724	2.55667	1.07927	0.343077
0.210872	0.632999	1.07904	-0.376056	0.211849	2.55643	1.07989	0.343264
0.210997	0.632009	1.07966	-0.370778	0.211974	2.55618	1.08051	0.346397
0.211122	0.631057	1.08029	-0.364498	0.212098	2.55593	1.08114	0.351285
0.211246	0.630101	1.08091	-0.361064	0.212223	2.55569	1.08176	0.354777
0.211371	0.629142	1.08153	-0.358465	0.212348	2.55543	1.08238	0.357272
0.211496	0.628181	1.08216	-0.357836	0.212472	2.55519	1.08301	0.358356
0.21162	0.627253	1.08278	-0.35769	0.212597	2.55495	1.08363	0.357813
0.211745	0.626282	1.08341	-0.355961	0.212722	2.5547	1.08425	0.35556
0.21187	0.625304	1.08403	-0.354309	0.212846	2.55447	1.08488	0.352706
0.211994	0.624264	1.08465	-0.355088	0.212971	2.55437	1.0855	0.351159
0.212119	0.623143	1.08528	-0.355881	0.213096	2.55469	1.08613	0.350391
0.212244	0.622129	1.0859	-0.35562	0.213221	2.55498	1.08675	0.34943
0.212369	0.621111	1.08652	-0.355321	0.213345	2.55529	1.08737	0.347579
0.212493	0.620088	1.08715	-0.353124	0.21347	2.5556	1.088	0.345311
0.212618	0.61906	1.08777	-0.350778	0.213595	2.5559	1.08862	0.344187
0.212743	0.618028	1.0884	-0.349057	0.213719	2.55622	1.08924	0.345047
0.212867	0.616991	1.08902	-0.348198	0.213844	2.55652	1.08987	0.346157
0.212992	0.615952	1.08964	-0.352068	0.213969	2.55683	1.09049	0.347351
0.213117	0.614938	1.09027	-0.356631	0.214093	2.55709	1.09111	0.349176
0.213242	0.613784	1.09089	-0.357813	0.214218	2.5571	1.09174	0.351347
0.213366	0.612821	1.09151	-0.358101	0.214343	2.55702	1.09236	0.352639
0.213491	0.612017	1.09214	-0.359193	0.214468	2.55695	1.09299	0.351149
0.213616	0.611209	1.09276	-0.360707	0.214592	2.55687	1.09361	0.349922
0.21374	0.610397	1.09339	-0.362937	0.214717	2.55679	1.09423	0.351964
0.213865	0.60958	1.09401	-0.365009	0.214842	2.55671	1.09485	0.35307
0.21399	0.608763	1.09463	-0.366061	0.214966	2.55663	1.09548	0.349659
0.214115	0.607966	1.09526	-0.366201	0.215091	2.55655	1.0961	0.346111
0.214239	0.607139	1.09588	-0.364084	0.215216	2.55647	1.09673	0.343876
0.214364	0.606353	1.0965	-0.361502	0.21534	2.55634	1.09735	0.342988
0.214489	0.605705	1.09713	-0.35841	0.215465	2.55594	1.09797	0.344238
0.214613	0.605016	1.09775	-0.356433	0.21559	2.5554	1.0986	0.344096
0.214738	0.604302	1.09837	-0.357499	0.215715	2.55484	1.09922	0.341504
0.214863	0.603559	1.099	-0.358357	0.215839	2.5543	1.09984	0.339729
0.214988	0.602814	1.09962	-0.357996	0.215964	2.55377	1.10047	0.339281
0.215112	0.602089	1.10024	-0.356833	0.216089	2.55323	1.10109	0.339931
0.215237	0.601358	1.10087	-0.354673	0.216213	2.5527	1.10171	0.342974
0.215362	0.600623	1.10149	-0.352479	0.216338	2.55214	1.10234	0.346324
0.215486	0.599887	1.10212	-0.350451	0.216463	2.55159	1.10296	0.3502
0.215611	0.599073	1.10274	-0.348928	0.216587	2.55116	1.10359	0.352874
0.215736	0.597455	1.10336	-0.348066	0.216712	2.55118	1.10421	0.353339
0.21586	0.595375	1.10399	-0.346166	0.216837	2.55107	1.10483	0.354932
0.215985	0.59328	1.10461	-0.342947	0.216962	2.55094	1.10546	0.359103
0.21611	0.591177	1.10523	-0.339865	0.217086	2.55083	1.10608	0.362675
0.216235	0.589115	1.10586	-0.337178	0.217211	2.55071	1.1067	0.363378
0.216359	0.58698	1.10648	-0.336117	0.217336	2.55059	1.10733	0.363442
0.216484	0.584893	1.10711	-0.336722	0.21746	2.55048	1.10795	0.361738
0.216609	0.582797	1.10773	-0.3384	0.217585	2.55036	1.10857	0.359688
0.216733	0.580746	1.10835	-0.340795	0.21771	2.55019	1.1092	0.356713
0.216858	0.578752	1.10898	-0.342014	0.217834	2.54972	1.10982	0.354289
0.216983	0.57738	1.1096	-0.342236	0.217959	2.54863	1.11044	0.352886
0.217108	0.576492	1.11022	-0.342823	0.218084	2.54755	1.11107	0.35204
0.217232	0.5756	1.11085	-0.344014	0.218209	2.54643	1.11169	0.352495
0.217357	0.574724	1.11147	-0.346723	0.218333	2.54535	1.11231	0.352839
0.217482	0.573843	1.11209	-0.349903	0.218458	2.54424	1.11294	0.353137
0.217606	0.572977	1.11272	-0.350922	0.218583	2.54319	1.11356	0.354786
0.217731	0.572103	1.11334	-0.351079	0.218707	2.54215	1.11419	0.359136
0.217856	0.571219	1.11397	-0.349601	0.218832	2.54104	1.11481	0.363204
0.217981	0.57033	1.11459	-0.347543	0.218957	2.53998	1.11543	0.366659
0.218105	0.569314	1.11521	-0.347034	0.219081	2.53918	1.11606	0.368961
0.21823	0.567406	1.11584	-0.346933	0.219206	2.53855	1.11668	0.369138
0.218355	0.56564	1.11646	-0.350211	0.219331	2.53795	1.1173	0.369636
0.218479	0.563917	1.11708	-0.353754	0.219455	2.53733	1.11793	0.370292
0.218604	0.562199	1.11771	-0.351993	0.21958	2.53671	1.11855	0.370515
0.218729	0.560488	1.11833	-0.349696	0.219705	2.53611	1.11918	0.370579
0.218854	0.55882	1.11895	-0.349755	0.21983	2.53549	1.1198	0.370292
0.218978	0.557154	1.11958	-0.350255	0.219954	2.53487	1.12042	0.369203
0.219103	0.555518	1.1202	-0.35269	0.220079	2.53426	1.12105	0.369031
0.219228	0.553898	1.12082	-0.355216	0.220204	2.53366	1.12167	0.36992
0.219352	0.552339	1.12145	-0.356315	0.220328	2.53307	1.12229	0.369016
0.219477	0.551256	1.12207	-0.356816	0.220453	2.53273	1.12292	0.367245
0.219602	0.550437	1.1227	-0.351503	0.220578	2.53248	1.12354	0.365555
0.219726	0.549672	1.12332	-0.346331	0.220702	2.53224	1.12416	0.36345
0.219851	0.54891	1.12394	-0.345958	0.220827	2.532	1.12479	0.36262
0.219976	0.548154	1.12457	-0.344882	0.220952	2.53175	1.12541	0.362788
0.220101	0.547401	1.12519	-0.340441	0.221077	2.53151	1.12603	0.360953
0.220225	0.546605	1.12582	-0.336702	0.221201	2.53126	1.12666	0.358187
0.22035	0.545811	1.12644	-0.333745	0.221326	2.53102	1.12728	0.357597
0.220475	0.545012	1.12706	-0.330822	0.221451	2.53064	1.1279	0.357717
0.220599	0.544213	1.12769	-0.328141	0.221575	2.52999	1.12853	0.360983
0.220724	0.543305	1.12831	-0.32635	0.2217	2.5295	1.12915	0.365855
0.220849	0.542037	1.12893	-0.327608	0.221825	2.52908	1.12977	0.367761
0.220974	0.540462	1.12956	-0.329802	0.221949	2.52867	1.1304	0.368655
0.221098	0.538831	1.13018	-0.33034	0.222074	2.52825	1.13102	0.371209
0.221223	0.537172	1.1308	-0.33081	0.222199	2.52785	1.13165	0.373867
0.221348	0.535503	1.13143	-0.333585	0.222324	2.52744	1.13227	0.378564
0.221472	0.533822	1.13205	-0.337402	0.222448	2.52703	1.13289	0.383776
0.221597	0.532126	1.13268	-0.34061	0.222573	2.5266	1.13352	0.384709
0.221722	0.530441	1.1333	-0.343038	0.222698	2.52629	1.13414	0.384644
0.221847	0.528753	1.13392	-0.344543	0.222822	2.52601	1.13476	0.382274
0.221971	0.527146	1.13455	-0.34464	0.222947	2.52523	1.13539	0.379686
0.222096	0.526106	1.13517	-0.342473	0.223072	2.52443	1.13601	0.379794
0.222221	0.525855	1.13579	-0.34074	0.223196	2.52365	1.13664	0.380323
0.222345	0.525831	1.13642	-0.34156	0.223321	2.52284	1.13726	0.377572
0.22247	0.525807	1.13704	-0.341974	0.223446	2.52204	1.13788	0.374515
0.222595	0.525783	1.13766	-0.340164	0.223571	2.52128	1.13851	0.374101
0.22272	0.525759	1.13829	-0.336531	0.223695	2.52049	1.13913	0.373657
0.222844	0.525735	1.13891	-0.331054	0.22382	2.51966	1.13975	0.372787
0.222969	0.525712	1.13953	-0.326197	0.223945	2.51868	1.14038	0.371971
0.223094	0.525688	1.14016	-0.323372	0.224069	2.5174	1.141	0.372489
0.223218	0.525314	1.14078	-0.321947	0.224194	2.5167	1.14162	0.373022
0.223343	0.52415	1.14141	-0.321796	0.224319	2.51598	1.14225	0.373305
0.223468	0.522599	1.14203	-0.32154	0.224443	2.51527	1.14287	0.373981
0.223592	0.521006	1.14265	-0.320146	0.224568	2.51451	1.14349	0.377308
0.223717	0.519403	1.14328	-0.319347	0.224693	2.5138	1.14412	0.380413
0.223842	0.517821	1.1439	-0.320123	0.224818	2.51311	1.14474	0.379824
0.223967	0.516222	1.14452	-0.320662	0.224942	2.51241	1.14536	0.379652
0.224091	0.514635	1.14515	-0.320811	0.225067	2.51166	1.14599	0.382423
0.224216	0.513058	1.14577	-0.321793	0.225192	2.51077	1.14661	0.384487
0.224341	0.511465	1.1464	-0.32314	0.225316	2.50957	1.14724	0.384935
0.224465	0.509972	1.14702	-0.323774	0.225441	2.50814	1.14786	0.38588
0.22459	0.509105	1.14764	-0.32377	0.225566	2.50671	1.14848	0.387825
0.224715	0.508901	1.14827	-0.324023	0.22569	2.50534	1.14911	0.389496
0.22484	0.508699	1.14889	-0.32433	0.225815	2.50393	1.14973	0.389915
0.224964	0.508493	1.14951	-0.324445	0.22594	2.50263	1.15035	0.391025
0.225089	0.508285	1.15014	-0.324544	0.226065	2.50121	1.15098	0.393698
0.225214	0.508084	1.15076	-0.325914	0.226189	2.49978	1.1516	0.395067
0.225338	0.507882	1.15139	-0.328529	0.226314	2.49841	1.15222	0.393903
0.225463	0.507677	1.15201	-0.329478	0.226439	2.49694	1.15285	0.394665
0.225588	0.507466	1.15263	-0.328838	0.226563	2.49544	1.15347	0.398715
0.225713	0.507213	1.15325	-0.330079	0.226688	2.49401	1.1541	0.400183
0.225837	0.506642	1.15388	-0.332524	0.226813	2.4926	1.15472	0.397018
0.225962	0.505715	1.1545	-0.332943	0.226937	2.49119	1.15534	0.395058
0.226087	0.504788	1.15513	-0.332175	0.227062	2.48974	1.15596	0.39449
0.226211	0.50385	1.15575	-0.332113	0.227187	2.48836	1.15659	0.392201
0.226336	0.502906	1.15637	-0.332464	0.227311	2.48692	1.15721	0.387763
0.226461	0.501985	1.157	-0.333974	0.227436	2.48549	1.15784	0.386327
0.226585	0.501059	1.15762	-0.335726	0.227561	2.48432	1.15846	0.388665
0.22671	0.500113	1.15824	-0.335882	0.227686	2.48379	1.15908	0.388893
0.226835	0.499137	1.15887	-0.335908	0.22781	2.48366	1.15971	0.386552
0.22696	0.498116	1.15949	-0.336821	0.227935	2.48361	1.16033	0.385473
0.227084	0.497278	1.16012	-0.337537	0.22806	2.48356	1.16095	0.388209
0.227209	0.49667	1.16074	-0.337808	0.228184	2.48351	1.16158	0.390581
0.227334	0.496072	1.16136	-0.338287	0.228309	2.48345	1.1622	0.39044
0.227458	0.495465	1.16199	-0.339171	0.228434	2.4834	1.16282	0.390423
0.227583	0.494856	1.16261	-0.339545	0.228558	2.48335	1.16345	0.391792
0.227708	0.494247	1.16323	-0.336565	0.228683	2.4833	1.16407	0.393664
0.227833	0.493647	1.16386	-0.333323	0.228808	2.48318	1.1647	0.394776
0.227957	0.493046	1.16448	-0.334329	0.228933	2.48288	1.16532	0.395687
0.228082	0.492331	1.16511	-0.336329	0.229057	2.48234	1.16594	0.397197
0.228207	0.491227	1.16573	-0.336403	0.229182	2.48177	1.16657	0.39855
0.228331	0.489742	1.16635	-0.335722	0.229307	2.48117	1.16719	0.39933
0.228456	0.488156	1.16698	-0.335076	0.229431	2.48058	1.16781	0.399316
0.228581	0.486558	1.1676	-0.334315	0.229556	2.48001	1.16844	0.399105
0.228706	0.484976	1.16822	-0.332804	0.229681	2.47943	1.16906	0.398883
0.22883	0.48341	1.16885	-0.331095	0.229805	2.47884	1.16968	0.398656
0.228955	0.481809	1.16947	-0.330079	0.22993	2.47818	1.17031	0.39687
0.22908	0.480164	1.17009	-0.329474	0.230055	2.4773	1.17093	0.393587
0.229204	0.478589	1.17072	-0.32853	0.23018	2.47659	1.17155	0.390328
0.229329	0.476857	1.17134	-0.326692	0.230304	2.47645	1.17218	0.387565
0.229454	0.47528	1.17196	-0.322847	0.230429	2.47632	1.1728	0.387134
0.229579	0.4741	1.17259	-0.3184	0.230554	2.47618	1.17342	0.387927
0.229703	0.47298	1.17321	-0.314322	0.230678	2.47604	1.17405	0.389296
0.229828	0.471888	1.17384	-0.311368	0.230803	2.4759	1.17467	0.391166
0.229953	0.470766	1.17446	-0.31029	0.230928	2.47576	1.1753	0.392517
0.230077	0.469652	1.17508	-0.310191	0.231052	2.47562	1.17592	0.393577
0.230202	0.468565	1.17571	-0.311884	0.231177	2.47559	1.17654	0.396817
0.230327	0.467469	1.17633	-0.312606	0.231302	2.47583	1.17717	0.400851
0.230451	0.466338	1.17695	-0.310412	0.231427	2.47636	1.17779	0.403288
0.230576	0.465368	1.17758	-0.308108	0.231551	2.47697	1.17841	0.40516
0.230701	0.46444	1.1782	-0.307019	0.231676	2.47756	1.17904	0.406849
0.230826	0.463406	1.17883	-0.305929	0.231801	2.47817	1.17966	0.408004
0.23095	0.462398	1.17945	-0.305141	0.231925	2.47879	1.18029	0.404712
0.231075	0.46136	1.18007	-0.304861	0.23205	2.47939	1.18091	0.400403
0.2312	0.460307	1.1807	-0.304713	0.232175	2.48001	1.18153	0.402368
0.231324	0.45928	1.18132	-0.304093	0.232299	2.48062	1.18216	0.406134
0.231449	0.45824	1.18194	-0.302767	0.232424	2.4811	1.18278	0.407359
0.231574	0.457186	1.18257	-0.301356	0.232549	2.4813	1.1834	0.407639
0.231699	0.4561	1.18319	-0.300652	0.232674	2.48135	1.18403	0.40756
0.231823	0.454701	1.18382	-0.300585	0.232798	2.48143	1.18465	0.407728
0.231948	0.453141	1.18444	-0.30091	0.232923	2.4815	1.18527	0.408732
0.232073	0.45165	1.18506	-0.30111	0.233048	2.48157	1.1859	0.409652
0.232197	0.45011	1.18569	-0.300985	0.233172	2.48165	1.18652	0.414093
0.232322	0.448545	1.18631	-0.300395	0.233297	2.48173	1.18714	0.4194
0.232447	0.446993	1.18693	-0.298564	0.233422	2.4818	1.18777	0.418737
0.232572	0.445509	1.18756	-0.29586	0.233546	2.48188	1.18839	0.416771
0.232696	0.443997	1.18818	-0.293152	0.233671	2.48166	1.18901	0.415517
0.232821	0.442467	1.1888	-0.290682	0.233796	2.48066	1.18964	0.415274
0.232946	0.440984	1.18943	-0.288393	0.23392	2.47909	1.19026	0.421001
0.23307	0.439639	1.19005	-0.285792	0.234045	2.47753	1.19089	0.427318
0.233195	0.438485	1.19067	-0.282631	0.23417	2.47596	1.19151	0.427635
0.23332	0.437404	1.1913	-0.279312	0.234295	2.47444	1.19213	0.427194
0.233445	0.436352	1.19192	-0.276266	0.234419	2.47288	1.19276	0.429946
0.233569	0.435277	1.19255	-0.272557	0.234544	2.47126	1.19338	0.433303
0.233694	0.434164	1.19317	-0.267486	0.234669	2.46969	1.194	0.436536
0.233819	0.433107	1.19379	-0.26194	0.234793	2.46816	1.19463	0.440309
0.233943	0.432019	1.19442	-0.256477	0.234918	2.46689	1.19525	0.444997
0.234068	0.430927	1.19504	-0.249569	0.235043	2.46599	1.19587	0.447873
0.234193	0.429943	1.19566	-0.240671	0.235167	2.46516	1.1965	0.445243
0.234317	0.42915	1.19629	-0.232884	0.235292	2.46438	1.19712	0.442974
0.234442	0.428664	1.19691	-0.226819	0.235417	2.46358	1.19775	0.444665
0.234567	0.428319	1.19754	-0.22172	0.235542	2.46274	1.19837	0.447609
0.234692	0.427969	1.19816	-0.217406	0.235666	2.46195	1.19899	0.450616
0.234816	0.42762	1.19878	-0.212517	0.235791	2.46115	1.19962	0.453559
0.234941	0.427265	1.19941	-0.206967	0.235916	2.46035	1.20024	0.456623
0.235066	0.426912	1.20003	-0.200547	0.23604	2.45955	1.20086	0.459608
0.23519	0.426567	1.20065	-0.1933	0.236165	2.45877	1.20149	0.462271
0.235315	0.426215	1.20128	-0.186031	0.23629	2.45818	1.20211	0.467196
0.23544	0.425698	1.2019	-0.179272	0.236414	2.45774	1.20273	0.47628
0.235565	0.42517	1.20252	-0.173347	0.236539	2.45732	1.20336	0.484638
0.235689	0.424821	1.20315	-0.167175	0.236664	2.4569	1.20398	0.490636
0.235814	0.424548	1.20377	-0.158849	0.236789	2.45648	1.2046	0.49681
0.235939	0.424275	1.2044	-0.14929	0.236913	2.45605	1.20523	0.503346
0.236063	0.423997	1.20502	-0.141824	0.237038	2.45562	1.20585	0.511257
0.236188	0.423712	1.20564	-0.135918	0.237163	2.45519	1.20647	0.520563
0.236313	0.423438	1.20627	-0.130647	0.237287	2.45478	1.2071	0.529879
0.236438	0.42316	1.20689	-0.125676	0.237412	2.45427	1.20772	0.538298
0.236562	0.42288	1.20751	-0.120745	0.237537	2.45349	1.20835	0.546118
0.236687	0.422717	1.20814	-0.115655	0.237661	2.45263	1.20897	0.552369
0.236812	0.422497	1.20876	-0.107747	0.237786	2.45176	1.20959	0.561861
0.236936	0.42216	1.20938	-0.097841	0.237911	2.45087	1.21022	0.574517
0.237061	0.421814	1.21001	-0.089368	0.238036	2.45002	1.21084	0.587289
0.237186	0.421465	1.21063	-0.082005	0.23816	2.44912	1.21146	0.598515
0.237311	0.421121	1.21126	-0.074479	0.238285	2.44823	1.21209	0.608346
0.237435	0.420774	1.21188	-0.065931	0.23841	2.44735	1.21271	0.617441
0.23756	0.420431	1.2125	-0.055514	0.238534	2.44622	1.21333	0.628463
0.237685	0.420087	1.21313	-0.044992	0.238659	2.44487	1.21396	0.642003
0.237809	0.419736	1.21375	-0.036938	0.238784	2.44371	1.21458	0.65772
0.237934	0.418998	1.21437	-0.029782	0.238908	2.44274	1.21521	0.67526
0.238059	0.418253	1.215	-0.021316	0.239033	2.44176	1.21583	0.692127
0.238183	0.41769	1.21562	-0.012134	0.239158	2.44074	1.21645	0.707155
0.238308	0.417156	1.21625	-0.002841	0.239283	2.43976	1.21707	0.722634
0.238433	0.416616	1.21687	0.007351	0.239407	2.43879	1.2177	0.739197
0.238558	0.416051	1.21749	0.019473	0.239532	2.43775	1.21832	0.75685
0.238682	0.415494	1.21812	0.031612	0.239657	2.43677	1.21895	0.775565
0.238807	0.414948	1.21874	0.041109	0.239781	2.43607	1.21957	0.796137
0.238932	0.414404	1.21936	0.049858	0.239906	2.436	1.22019	0.817888
0.239056	0.41393	1.21999	0.060121	0.240031	2.43642	1.22082	0.839409
0.239181	0.413598	1.22061	0.071184	0.240155	2.43693	1.22144	0.860241
0.239306	0.413259	1.22123	0.081678	0.24028	2.43744	1.22206	0.882084
0.239431	0.412871	1.22186	0.091175	0.240405	2.43792	1.22269	0.905062
0.239555	0.412501	1.22248	0.099348	0.24053	2.43841	1.22331	0.930705
0.23968	0.412122	1.22311	0.10644	0.240654	2.43892	1.22393	0.958118
0.239805	0.411729	1.22373	0.112275	0.240779	2.43942	1.22456	0.983775
0.239929	0.411337	1.22435	0.117957	0.240904	2.43991	1.22518	1.00839
0.240054	0.41097	1.22498	0.124025	0.241028	2.44029	1.22581	1.03273
0.240179	0.410594	1.2256	0.130823	0.241153	2.44022	1.22643	1.05664
0.240304	0.40999	1.22622	0.138101	0.241278	2.43987	1.22705	1.08115
0.240428	0.40885	1.22685	0.145985	0.241402	2.43951	1.22768	1.10655
0.240553	0.407468	1.22747	0.153849	0.241527	2.43915	1.2283	1.13338
0.240678	0.405997	1.22809	0.160972	0.241652	2.43881	1.22892	1.16115
0.240802	0.404523	1.22872	0.167586	0.241776	2.43846	1.22955	1.18541
0.240927	0.403123	1.22934	0.176102	0.241901	2.4381	1.23017	1.20827
0.241052	0.401704	1.22996	0.18632	0.242026	2.43774	1.23079	1.2375
0.241177	0.400262	1.23059	0.198179	0.242151	2.43739	1.23142	1.27111
0.241301	0.398823	1.23121	0.210808	0.242275	2.4371	1.23204	1.30332
0.241426	0.397386	1.23184	0.221758	0.2424	2.43687	1.23266	1.33598
0.241551	0.396229	1.23246	0.230997	0.242525	2.43668	1.23329	1.37185
0.241675	0.395538	1.23308	0.239754	0.242649	2.43649	1.23391	1.4097
0.2418	0.395098	1.23371	0.24859	0.242774	2.4363	1.23454	1.44615
0.241925	0.394703	1.23433	0.257715	0.242899	2.43611	1.23516	1.48313
0.242049	0.394309	1.23496	0.267728	0.243023	2.43592	1.23578	1.52385
0.242174	0.393915	1.23558	0.278362	0.243148	2.43573	1.23641	1.5668
0.242299	0.393508	1.2362	0.289654	0.243273	2.43554	1.23703	1.60733
0.242424	0.393109	1.23683	0.300565	0.243398	2.43535	1.23765	1.64746
0.242548	0.392703	1.23745	0.31144	0.243522	2.43515	1.23828	1.68924
0.242673	0.392319	1.23807	0.322294	0.243647	2.43493	1.2389	1.73134
[truncated: 21,268 more rows]
