# Supplementary material for: Asymmetric apical domain states of mitochondrial Hsp60 coordinate substrate engagement and chaperonin assembly
Source: Nat Struct Mol Biol. 2024 Jul 1;31(12):1848–58. doi: 10.1038/s41594-024-01352-0 (PMC11638070; doi:10.1038/s41594-024-01352-0)
Supplement: Supplementary file 7 — Statistical source data. [file 41594_2024_1352_MOESM7_ESM.xlsx]

## Sheet: Extended Data Fig. 1b
Source Data for Extended Data Fig. 1b | ATPase activity.
1 representative biological replicate, 3 technical triplicates
Values are in units of pmol ATP hydrolyzed/min
[Hsp10] (μM monomer)	mtHsp60 WT			mtHsp60 V72I
	Technical 1	Technical 2	Technical 3	Technical 1	Technical 2	Technical 3
0	9.3107	10.2675	9.32613	19.6965	21.6255	22.1965
0.15625	25.2366	21.0854	20.3138	24.7582	25.7613	23.1224
0.3125	26.1317	22.9218	22.4434	24.9434	29.1101	30.3292
0.625	28.4774	25.2984	23.8014	27.32	27.2428	28.4156
1.25	30.607	28.2922	27.8138	28.3076	28.2922	29.8045
2.5	32.1965	29.9588	29.0638	27.3045	28.4928	29.8817
5	34.5113	32.6903	32.5977	28.1224	31.2088	29.6348
10	39.1409	37.2891	35.4527	31.4249	31.6872	30.2212

## Sheet: Extended Data Fig. 1h
Source Data for Extended Data Fig. 1h | Particle distrubtions of apo focused classification.
	Class numbers	% total
Consensus	1	8.90374
Asymmetric apical domain	36	83.2944
Client-bound	13	7.80181
